# Supplementary material for: Field pathogenomics reveals the emergence of a diverse wheat yellow rust population
Source: Genome Biol. 2015 Feb 25;16(1):23. doi: 10.1186/s13059-015-0590-8 (PMC4342793; doi:10.1186/s13059-015-0590-8)
Supplement: Additional file 1: — Contains supplementary Tables S1 to S9. Microsoft Excel Workbook containing nine worksheets. Table S1: all PST-infected field samples collected in 2013. Table S2: fungal transcripts account for a high percentage of the transcripts in PST-infected plant tissue. Table S3: wheat variety SNPs from iSelect wheat SNP chip (Wang et al. [23]). Table S4: virulence profiles of PST isolates subjected to full genome sequencing. Table S5: comparison of SNP sites between genomic and RNA-seq datasets generated from the same PST isolate. Table S6: genotype data for nine PST field samples generated from KASP assays. Table S7: full seedling virulence tests of selected PST isolates. Table S8: non-synonymous SNP sites where the amino acid residue was conserved among all members of a single population cluster with coverage in the region, but differed from the amino acid encoded by all members of at least one other population cluster. Table S9: differential expression analysis based on Fisher’s exact test of all pair-wise comparisons of population clusters. [file 13059_2015_590_MOESM1_ESM.xlsx]

## Sheet: Table S1
Table S1: All PST-infected field samples collected in 2013.
Code	Isolate No.	Host Varety	Location	County	Selected for RNA-seq?
1	13/01	Oakley	Welbourn, LN5 0QG	Lincs	No
2	13/02	Oakley	Childs Ercall	Shrops	No
3	13/03	Torch	Cambridge HQTG	Cambs	No
4	13/04	Oakley	Cambridge HQTG	Cambs	No
5	13/05	Oakley	Circencester	Gloucs	No
6	13/06	Torch	Croft	N Yorks	No
7	13/07	Claire	Croft	N Yorks	No
8	13/08	Victo	Caythorpe	Lincs	No
9	13/09	Oakley	Caythorpe	Lincs	Yes
10	13/10	Oakley	Circencester	Gloucs	No
11	13/11	Horatio	Circencester	Gloucs	No
12	13/12	RW41088	Caythorpe	Lincs	Yes
13	13/13	Victo	Boston	Lincs	No
14	13/14	Oakley	Boston	Lincs	Yes
15	13/15	Torch	Mendlesham	Suffolk	Yes
16	13/16	Cubanita	Mendlesham	Suffolk	No
17	13/17	Duxford	Mendlesham	Suffolk	No
18	13/18	KWS 196	Mendlesham	Suffolk	Yes
19	13/19	LGW56	Mendlesham	Suffolk	Yes
20	13/20	KWS Rowan	Sutton Scotney	Hampshire	Yes
21	13/21	Solstice	Terrington St Clement	Norfolk	Yes
22	13/22	Solstice	Boothby Graffoe	Lincs	Yes
23	13/23	KWS Santiago	Boothby Graffoe	Lincs	Yes
24	13/24	KWS Kielder	Boothby Graffoe	Lincs	Yes
25	13/25	KWS Dali	Boothby Graffoe	Lincs	Yes
26	13/26	Horatio	Cirencester	Gloucs	Yes
27	13/27	Oakley	Cirencester	Gloucs	Yes
28	13/28	Solstice	Cirencester	Gloucs	Yes
29	13/29	Solstice	Oxfordshire	Oxon	Yes
30	13/30	ReR22	Welbourn, LN5 0QG	Lincs	Yes
31	13/31	Victo	Welbourn, LN5 0QG	Lincs	No
32	13/32	ReR104	Welbourn, LN5 0QG	Lincs	Yes
33	13/33	Recital	Welbourn, LN5 0QG	Lincs	Yes
34	13/34	ReR32	Welbourn, LN5 0QG	Lincs	Yes
35	13/35	ReR64	Welbourn, LN5 0QG	Lincs	Yes
36	13/36	Allez Y	Welbourn, LN5 0QG	Lincs	Yes
37	13/37	ReR110	Welbourn, LN5 0QG	Lincs	Yes
38	13/38	ReR138	Welbourn, LN5 0QG	Lincs	Yes
39	13/39	Toisondor	Welbourn, LN5 0QG	Lincs	Yes
40	13/40	Fairplay	Welbourn, LN5 0QG	Lincs	Yes
41	13/41	Oakley	Welbourn, LN5 0QG	Lincs	No
42	13/42	Audace	Welbourn, LN5 0QG	Lincs	Yes
43	13/43	Oakley (1)	Boston	Lincs	No
44	13/44	Allez Y	Boston	Lincs	No
45	13/45	Victo (1)	Boston	Lincs	No
46	13/46	Laurier	Boston	Lincs	No
47	13/47	ReR110	Boston	Lincs	No
48	13/48	Oakley ? (2)	Boston	Lincs	No
49	13/49	victo ? (2)	Boston	Lincs	No
50	13/50	Solstice	Morley	Norfolk	No
51	13/51	KWS Santiago	Cambridge HQ	Cambs	No
52	13/52	Golden Gun	Cambridge HQ	Cambs	No
53	13/53	Denman	Cambridge HQ	Cambs	No
54	13/54	Fugue	Cambridge HQ	Cambs	No
55	13/55	Oakley	Cambridge HQ	Cambs	No
56	13/56	Solstice 1	Cambridge HQ	Cambs	No
57	13/57	Cordiale	Cambridge HQ	Cambs	No
58	13/58	Gallant	Cambridge HQ	Cambs	No
59	13/59	Solstice 2	Cambridge HQ	Cambs	No
60	13/60	Chilton	Cambridge HQ	Cambs	No
61	13/61	KWS Sterling	Cambridge HQ	Cambs	No
62	13/62	KWS Podium	Cambridge HQ	Cambs	No
63	13/63	SY110110	Cambridge HQ	Cambs	No
64	13/64	Torch	Cambridge HQ	Cambs	No
65	13/65	Claire	Cambridge HQ	Cambs	Yes
66	13/66	Horatio	Cambridge HQ	Cambs	No
67	13/67	ReR110	Headley Hall	Yorkshire	No
68	13/68	Rubisko	Headley Hall	Yorkshire	No
69	13/69	ReR104	Headley Hall	Yorkshire	No
70	13/70	Oakley	Headley Hall	Yorkshire	No
71	13/71	Laurier	Headley Hall	Yorkshire	Yes
72	13/72	Victo	Headley Hall	Yorkshire	No
73	13/73	Audace	Headley Hall	Yorkshire	No
74	13/74	Allez Y	Headley Hall	Yorkshire	No
75	13/75	Recital	Headley Hall	Yorkshire	No
76	13/76	Novel Germplasm	Weobley, HR4 8HF	Herefordshire	No
77	13/77	Chilton	Croft	N. Yorks	No
78	13/78	KWS Kielder	Cambridge HQ	Cambs	No
79	13/79	KWS Dali	Cambridge HQ	Cambs	No
80	13/80	JB Diego	Stratford upon Avon	Warks	No
81	13/81	Solstice	Welbourn, LN5 0QG	Lincs	No
82	13/82	Duxford	Welbourn, LN5 0QG	Lincs	No
83	13/83	Cordiale	Welbourn, LN5 0QG	Lincs	No
84	13/84	Oakley	Welbourn, LN5 0QG	Lincs	No
85	13/85	KWS Santiago	Welbourn, LN5 0QG	Lincs	No
86	13/86	Horatio	Welbourn, LN5 0QG	Lincs	No
87	13/87	Beluga	Welbourn, LN5 0QG	Lincs	No
88	13/88	JB Diego	Welbourn, LN5 0QG	Lincs	No
89	13/89	Torch	Welbourn, LN5 0QG	Lincs	No
90	13/90	KWS Kielder	Welbourn, LN5 0QG	Lincs	No
91	13/91	Solstice	Welbourn, LN5 0QG	Lincs	No
92	13/92	Gallant	Welbourn, LN5 0QG	Lincs	No
93	13/93	RW41088	Welbourn, LN5 0QG	Lincs	No
94	13/94	Gravitas	Welbourn, LN5 0QG	Lincs	No
95	13/95	Denman	Welbourn, LN5 0QG	Lincs	No
96	13/96	KWS W196	Welbourn, LN5 0QG	Lincs	No
97	13/97	Cougar	Abington	Cambs	No
98	13/98	Mulika (Spring wheat)	Sutton Scotney	Hampshire	No
99	13/99	LGW56	Bugthorpe	N Yorks	No
100	13/100	Gallant	Bugthorpe	N Yorks	No
101	13/101	SY110110	Bugthorpe	N Yorks	No
102	13/102	KWS Santiago	Bugthorpe	N Yorks	No
103	13/103	JB Diego	Bugthorpe	N Yorks	No
104	13/104	KWS Podium	Bugthorpe	N Yorks	No
105	13/105	Cordiale	Bugthorpe	N Yorks	No
106	13/106	RW41088	Bugthorpe	N Yorks	No
107	13/107	MH10-33	Bugthorpe	N Yorks	No
108	13/108	KWS W196	Bugthorpe	N Yorks	No
109	13/109	SJ3326	Bugthorpe	N Yorks	No
110	13/110	Denman	Bugthorpe	N Yorks	No
111	13/111	Oakley	Headley Hall	N Yorks	No
112	13/112	Victo	Headley Hall	N Yorks	No
113	13/113		Headley Hall	N Yorks	No
114	13/114	Recital	Headley Hall	N Yorks	No
115	13/115	Toisondor	Headley Hall	N Yorks	No
116	13/116	Torch	West Charleton	Devon	No
117	13/117	Oakley	Wye	Kent	No
118	13/118	Laurier	Caythorpe	Lincs	No
119	13/119	Lyrik	Caythorpe	Lincs	No
120	13/120	Ambition	Caythorpe	Lincs	Yes
121	13/121	Ascott	Caythorpe	Lincs	No
122	13/122	Lyrik	Boston	Lincs	No
123	13/123	Ambition	Boston	Lincs	Yes
124	13/124	Toisondor	Boston	Lincs	No
125	13/125	ReR138	Boston	Lincs	No
126	13/126	Altigo	Boston	Lincs	No
127	13/127	JB Diego	Stebbing	Essex	No
128	13/128	Cordiale	Stebbing	Essex	No
129	13/129	KWS W199 Bonai	Stebbing	Essex	No
130	13/130	KWS Podium	Stebbing	Essex	No
131	13/131	RW41088	Stebbing	Essex	No
132	13/132	KWS Rowan	Stebbing	Essex	No
133	13/133	Gallant	Stebbing	Essex	No
134	13/134	Cocoon	Stebbing	Essex	No
135	13/135	Solstice	Stebbing	Essex	No
136	13/136	Weaver	Stebbing	Essex	No
137	13/137	Torch	Stebbing	Essex	No
138	13/138	SJ3326 Skyfall	Stebbing	Essex	No
139	13/139	Grafton	Stebbing	Essex	No
140	13/140	KWS W196 Dali	Stebbing	Essex	No
142	13/142	SY110110 Crib	Stebbing	Essex	No
143	13/143	KWS Kielder	Stebbing	Essex	No
144	13/144	Chilton	Stebbing	Essex	No
145	13/145	KWS Santiago	Stebbing	Essex	No
146	13/146	LGW56 Panacea	Stebbing	Essex	No
147	13/147	Denman	Stebbing	Essex	No
148	13/148	Horatio	Stebbing	Essex	No
149	13/149	Duxford	Stebbing	Essex	No
150	13/150	MH10-33 Twist	Stebbing	Essex	No
152	13/152	Denman	Ackelton	Oxon	No
153	13/153	Torch	Ackelton	Oxon	No
154	13/154	Gallant	Ackelton	Oxon	No
155	13/155	Cordiale	Ackelton	Oxon	No
156	13/156	Chilton	Ackelton	Oxon	No
157	13/157	Claire	Ackelton	Oxon	No
158	13/158	Solstice	Ackelton	Oxon	No
159	13/159	Grafton	Ackelton	Oxon	No
160	13/160	Paragon	Abington	Cambs	No
161	13/161	KWS Kielder	Callow	Hereford	No
162	13/162	Solstice	Callow	Hereford	No
163	13/163	KWS W196	Callow	Hereford	No
164	13/164	SY 110173	Callow	Hereford	No
165	13/165	Gallant	Callow	Hereford	No
166	13/166	Invicta	Callow	Hereford	No
167	13/167	Gallant	Ickleton	Cambs	No
168	13/168	Torch	Crossnacreevy	N Ireland	No
169	13/169	Denman	Crossnacreevy	N Ireland	No
170	13/170	Robigus	Market Rasen	Lincs	No
171	13/171	Oakley	Market Rasen	Lincs	No
172	13/172	Solstice	Wolferton	Norfolk	No
173	13/173	Torch	Wolferton	Norfolk	No
174	13/174	KWS Evoke (KWS 204)	Wolferton	Norfolk	No
175	13/175	Invicta	Wolferton	Norfolk	No
176	13/176	Chilton	Wolferton	Norfolk	No
178	13/178	Cubanita	Sturminster Newton	Dorset	No
179	13/179	KWS Kielder	Sturminster Newton	Dorset	No
180	13/180	Cordiale	Sturminster Newton	Dorset	No
181	13/181	Solstice	Sturminster Newton	Dorset	No
182	13/182	Crusoe	Abington	Cambs	Yes
183	13/183	Trappe SW9998	County Down, B76 9SH	N Ireland	No
184	13/184	Mortons SW9100	County Down, B76 9SH	N Ireland	No
185	13/185	Duxford	East Brabourne	Kent	No
186	13/186	Horatio	East Brabourne	Kent	No
187	13/187	Solstice	East Brabourne	Kent	No
188	13/188	Cordiale	East Brabourne	Kent	No
501	13/501	Apache	Cambridge HQ inoculated UKCPVS trials	Cambs	No
502	13/502	Apache	Cambridge HQ inoculated UKCPVS trials	Cambs	No
503	13/503	KWS Sterling	Cambridge HQ inoculated UKCPVS trials	Cambs	No
504	13/504	KWS Sterling	Cambridge HQ inoculated UKCPVS trials	Cambs	No
505	13/505	Vuka	Cambridge HQ inoculated UKCPVS tests	Cambs	No
506	13/506	Vuka	Cambridge HQ inoculated UKCPVS tests	Cambs	No
507	13/507	Vuka	Cambridge HQ inoculated UKCPVS tests	Cambs	No
508	13/508	Vuka	Cambridge HQ inoculated UKCPVS tests	Cambs	No
509	13/509	Vuka	Cambridge HQ inoculated UKCPVS tests	Cambs	No
510	13/510	Vuka	Cambridge HQ inoculated UKCPVS tests	Cambs	No
511	13/511	Victo	Cambridge HQ inoculated UKCPVS trials	Cambs	No
512	13/512	Victo	Cambridge HQ inoculated UKCPVS trials	Cambs	No
513	13/513	Victo	Cambridge HQ inoculated UKCPVS trials	Cambs	No
514	13/514	Victo	Cambridge HQ inoculated UKCPVS trials	Cambs	No
515	13/515	Victo	Cambridge HQ inoculated UKCPVS trials	Cambs	No
516	13/516	Victo	Cambridge HQ inoculated UKCPVS trials	Cambs	No
517	13/517	Victo	Cambridge HQ inoculated UKCPVS trials	Cambs	No
518	13/518	Oakley	Cambridge HQ inoculated UKCPVS trials	Cambs	No
519	13/519	Apache	Cambridge HQ inoculated UKCPVS trials	Cambs	No
520	13/520	Warrior	Cambridge HQ inoculated UKCPVS trials	Cambs	Yes
521	13/521	Apache	Cambridge HQ inoculated UKCPVS trials	Cambs	No
522	13/522	Brigadier	Cambridge HQ inoculated UKCPVS trials	Cambs	No
523	13/523	Brigadier	Cambridge HQ inoculated UKCPVS trials	Cambs	No
524	13/524	Ambition	Cambridge HQ inoculated UKCPVS trials	Cambs	No
525	13/525	Apache	Cambridge HQ inoculated UKCPVS trials	Cambs	No
526	13/526	Apache	Cambridge HQ inoculated UKCPVS trials	Cambs	No
527	13/527	Apache	Cambridge HQ inoculated UKCPVS trials	Cambs	No
528	13/528	Brigadier	Cambridge HQ inoculated UKCPVS trials	Cambs	No
-	RB1	Oakley	Cambridge HQ	Cambs	Yes
-	RB2	Timber	Cambridge HQ	Cambs	Yes
T13	1	Triticale: Phildahlia	Headley Hall	N Yorks	Yes
T13	2	Triticale: Amarillo	Wareham	Dorset	Yes
T13	3	Triticale: Benetto	Wool	Dorset	Yes
-	CL1	Triticale: Unknown	Rockland St Mary	Norfolk	Yes

## Sheet: Table S2
Table S2: Fungal transcripts account for a high percentage of the transcripts in PST-infected plant tissue.
				Mapping to PST-130
Sample ID	Total number of paired reads	Deleted paired reads	Total Filtered paired reads	Unique paired reads Aligned	% aligned
13/23	29491656	83625	29408031	9442778	32.1095
13/42	25878697	77904	25800793	10231722	39.6566
13/09	34451184	70662	34380522	13257871	38.5622
13/21	37088035	104688	36983347	16310543	44.1024
13/33	43152784	495785	42656999	17153090	40.2117
13/38	34555956	110056	34445900	14611591	42.419
13/182	33449622	143677	33305945	14128561	42.4205
CL1	35146999	100633	35046366	18813750	53.6825
T13/1	30704765	133739	30571026	8880432	29.0485
T13/2	36720381	159930	36560451	8833963	24.1626
T13/3	32760911	142353	32618558	5372725	16.4714
13/27	37788796	108183	37680613	16488343	43.7582
13/123	53480924	350094	53130830	4148634	7.80834
13/15	40580995	463597	40117398	16220868	40.4335
13/19	29711136	84612	29626524	9670515	32.6414
13/18	51737306	347773	51389533	14569035	28.3502
13/65	32754357	67514	32686843	13607733	41.6306
RB1	19306945	611776	18695169	12583049	67.3064
RB2	13344440	444844	12899596	9340688	72.4107
13/26	32892511	92503	32800008	9219750	28.109
13/520	48387656	322141	48065515	9643608	20.0635
13/120	31300260	136716	31163544	12829305	41.1677
13/71	21889996	62582	21827414	4660281	21.3506
13/40	39139508	119020	39020488	11897957	30.4916
13/25	41626239	474304	41151935	13540099	32.9027
13/29	26908754	55224	26853530	13607733	50.6739
13/30	42533025	137388	42395637	17237051	40.6576
13/12	33716243	69515	33646728	8813512	26.1943
13/35	29440393	84436	29355957	11707668	39.8817
13/34	36085493	414237	35671256	10506099	29.4526
13/28	35203677	111620	35092057	7618647	21.7105
13/22	36019628	75099	35944529	12776020	35.5437
13/39	32825076	99815	32725261	17042192	52.0766
13/37	55483906	370555	55113351	27274362	49.4878
13/14	33763309	94855	33668454	14655139	43.5278
13/24	35442905	99530	35343375	12443540	35.2076
13/20	24893964	77785	24816179	8471809	34.1382
13/36	35726855	108126	35618729	10632126	29.8498
13/32	34198121	111080	34087041	15158280	44.4693
				Average	37.0293
				Standard deviation	12.6986

## Sheet: Table S3
Table S3: Wheat variety SNPs from iSelect wheat SNP chip (Wang et al (2014) Plant Biotechnology Journal doi:10.1111/pbi.12183).
	Wagtail	Wagtail	Wagtail	Wagtail	Wagtail	Wagtail	Wagtail
	755	843	1151	977	1033	1050	1038
	WSNP92K.053.05003	WSNP92K.054.05091	WSNP92K.057.05399	WSNP92K.055.05225	WSNP92K.056.05281	WSNP92K.056.05298	WSNP92K.056.05286
Name	W1070_CLAIRE	W1725_DUXFORD	W1916_KWS_SANTIAGO	W1658_OAKLEY	W1282_SOLSTICE*	W1865_WARRIOR**	W994_WARRIOR
BobWhite_c10015_641	GG	GG	GG	GG	GG	GG	GG
BobWhite_c10022_471	TT	TT	TT	TT	TT	TT	TT
BobWhite_c10082_241	AA	CC	AA	CC	CC	CC	CC
BobWhite_c10126_263	AA	GG	AA	AA	AA	AA	AA
BobWhite_c10238_127	CC	CC	CC	CC	CC	TT	CC
BobWhite_c1027_360	AA	GG	AA	AA	AA	AA	AA
BobWhite_c1027_474	AA	GG	AA	AA	AA	AA	AA
BobWhite_c10342_117	TT	TT	TT	TT	TT	TT	TT
BobWhite_c10343_320	AA	AA	AA	AA	AA	AA	AA
BobWhite_c10399_401	CC	CC	CC	CC	CC	CC	TT
BobWhite_c104_89	GG	GG	GG	GG	GG	GG	GG
BobWhite_c10402_170	CC	CC	CC	CC	CC	TT	TT
BobWhite_c10453_396	AA	AA	AA	AA	AA	AA	NA
BobWhite_c10476_790	AA	AA	GG	GG	AA	GG	AA
BobWhite_c10574_193	AA	AA	AA	AA	AA	AA	AA
BobWhite_c10578_272	GG	GG	GG	GG	GG	GG	GG
BobWhite_c10583_352	GG	GG	GG	GG	GG	GG	GG
BobWhite_c1059_1825	AA	GG	GG	GG	AA	GG	GG
BobWhite_c10610_1096	GG	GG	GG	GG	GG	GG	GG
BobWhite_c10614_157	CC	CC	CC	TT	CC	CC	TT
BobWhite_c10673_138	CC	CC	CC	TT	CC	TT	CC
BobWhite_c10673_330	CC	CC	CC	AA	CC	AA	CC
BobWhite_c10740_179	CC	CC	TT	TT	CC	CC	CC
BobWhite_c10764_251	CC	CC	CC	CC	CC	CC	CC
BobWhite_c1082_134	CC	AA	AA	AA	AA	AA	AA
BobWhite_c10832_1131	CC	CC	CC	CC	CC	CC	CC
BobWhite_c1085_412	AA	GG	AA	AA	GG	GG	GG
BobWhite_c10852_309	AA	GG	GG	GG	AA	AA	GG
BobWhite_c10853_650	TT	TT	TT	TT	TT	TT	TT
BobWhite_c10864_436	AA	AA	GG	GG	AA	GG	AA
BobWhite_c10901_240	TT	TT	TT	TT	TT	TT	TT
BobWhite_c10901_578	GG	GG	GG	GG	GG	GG	GG
BobWhite_c10911_715	GG	GG	GG	GG	GG	GG	GG
BobWhite_c10921_1183	TT	TT	TT	TT	TT	TT	TT
BobWhite_c10956_71	GG	GG	GG	GG	GG	GG	GG
BobWhite_c10975_60	TT	TT	TT	TT	TT	TT	TT
BobWhite_c11000_1049	TT	NA	TT	TT	TT	TT	NA
BobWhite_c11000_782	AA	AA	AA	AA	AA	AA	AA
BobWhite_c11000_806	CC	CC	CC	CC	CC	TT	CC
BobWhite_c11005_236	AA	AA	AA	AA	AA	AA	AA
BobWhite_c11036_842	GG	GG	GG	GG	GG	GG	AA
BobWhite_c11038_605	CC	CC	CC	CC	CC	CC	CC
BobWhite_c11044_322	TT	TT	TT	TT	TT	TT	TT
BobWhite_c1105_745	GG	GG	GG	GG	GG	GG	GG
BobWhite_c11059_169	AA	AA	AA	AA	AA	AA	AC
BobWhite_c11077_231	CC	CC	CC	CC	CC	CC	CC
BobWhite_c11178_914	TT	TT	TT	TT	TT	TT	TT
BobWhite_c11235_370	GG	AA	GG	GG	GG	GG	GG
BobWhite_c11298_512	AA	AA	AA	GG	AA	GG	GG
BobWhite_c11301_226	CC	CC	CC	CC	CC	CC	CC
BobWhite_c11327_185	TT	TT	TT	CC	TT	TT	TT
BobWhite_c11327_248	GG	GG	GG	GG	GG	GG	GG
BobWhite_c11327_491	GG	GG	GG	GG	GG	GG	GG
BobWhite_c11338_605	GG	GG	GG	GG	GG	GG	GG
BobWhite_c11354_376	AA	AA	AA	AA	AA	AA	AA
BobWhite_c11374_530	TT	TT	CC	TT	TT	TT	TT
BobWhite_c11397_208	AA	AA	AA	AA	AA	AA	AA
BobWhite_c11397_231	GG	TT	TT	TT	GG	TT	GG
BobWhite_c11405_356	TT	TT	TT	TT	TT	TT	TT
BobWhite_c11407_177	AA	AA	AA	AA	AA	AA	AA
BobWhite_c11460_291	AA	GG	AA	AA	AA	AA	AA
BobWhite_c11480_1370	CC	CC	CC	CC	CC	CC	CC
BobWhite_c11512_157	CC	CC	CC	CC	TT	CC	CC
BobWhite_c11539_336	TT	CC	TT	CC	CC	CC	TT
BobWhite_c11540_60	TT	CC	TT	TT	CC	TT	TT
BobWhite_c11549_468	AA	AA	AA	AA	AA	AA	AA
BobWhite_c11621_123	AA	AA	AA	AA	AA	AA	AA
BobWhite_c11652_421	GG	AA	GG	GG	AA	AA	GG
BobWhite_c11692_148	TT	TT	TT	TT	TT	TT	TT
BobWhite_c11756_79	CC	AA	AA	AA	AA	AA	AA
BobWhite_c11800_96	TT	TT	TT	TT	TT	TT	TT
BobWhite_c11808_975	CC	CC	CC	CC	CC	CC	AA
BobWhite_c11817_376	AA	AA	AA	AA	AA	AA	GG
BobWhite_c11861_557	TT	TT	TT	TT	TT	TT	TT
BobWhite_c11902_88	AA	AA	AA	AA	AA	AA	AA
BobWhite_c11918_807	TT	TT	TT	CC	TT	CC	TT
BobWhite_c1196_297	TT	CC	TT	TT	CC	TT	TT
BobWhite_c11997_246	GG	GG	GG	GG	GG	GG	GG
BobWhite_c1201_384	CC	CC	CC	CC	CC	TT	CC
BobWhite_c12013_275	TT	CC	CC	TT	TT	TT	CC
BobWhite_c12013_977	AA	GG	GG	AA	AA	AA	GG
BobWhite_c12016_88	CC	CC	CC	CC	CC	CC	CC
BobWhite_c12032_371	TT	TT	TT	CC	TT	TT	TT
BobWhite_c12067_311	AA	AA	AA	AA	AA	AA	AA
BobWhite_c12078_316	GG	GG	GG	GG	GG	GG	NA
BobWhite_c12128_187	AA	AA	AA	AA	AA	AA	AA
BobWhite_c12134_1140	TT	TT	TT	TT	TT	TT	TT
BobWhite_c12144_216	CC	TT	TT	TT	CC	TT	CC
BobWhite_c1215_240	AA	AA	GG	GG	GG	GG	GG
BobWhite_c12154_199	AA	AA	AA	AA	AA	AA	AA
BobWhite_c12229_182	GG	GG	GG	GG	GG	GG	GG
BobWhite_c12252_476	GG	AA	GG	AA	AA	GG	GG
BobWhite_c12256_96	TT	TT	TT	TT	TT	TT	GG
BobWhite_c12261_130	CC	CC	CC	CC	CC	CC	CC
BobWhite_c12305_959	GG	GG	GG	GG	GG	GG	GG
BobWhite_c12316_383	AA	AA	AA	AA	AA	AA	NA
BobWhite_c12343_253	TT	CC	TT	TT	CC	TT	CC
BobWhite_c12355_1548	AA	GG	GG	GG	GG	GG	AA
BobWhite_c12428_371	GG	GG	GG	GG	GG	GG	GG
BobWhite_c12457_433	GG	GG	GG	GG	GG	GG	GG
BobWhite_c12469_173	AA	GG	GG	GG	GG	GG	GG
BobWhite_c12568_900	CC	TT	CC	CC	CC	CC	CC
BobWhite_c12593_361	CC	CC	CC	CC	CC	TT	CC
BobWhite_c1265_607	TT	TT	TT	TT	CC	TT	TT
BobWhite_c12655_541	GG	GG	GG	GG	GG	GG	GG
BobWhite_c12695_394	TT	TT	TT	TT	TT	TT	CC
BobWhite_c12732_205	TT	TT	TT	TT	TT	TT	TT
BobWhite_c12752_410	CC	CC	CC	CC	CC	CC	CC
BobWhite_c12770_158	CC	CC	CC	CC	CC	CC	AA
BobWhite_c12841_56	GG	AA	GG	GG	AA	AA	AA
BobWhite_c12883_272	GG	GG	AA	AA	GG	AA	GG
BobWhite_c12889_390	TT	TT	TT	TT	TT	TT	TT
BobWhite_c12908_381	CC	TT	TT	TT	TT	CC	TT
BobWhite_c12911_649	CC	CC	CC	CC	CC	CC	CC
BobWhite_c12911_788	CC	CC	CC	CC	CC	TT	TC
BobWhite_c1294_197	GG	GG	GG	GG	GG	GG	GG
BobWhite_c12977_65	AA	AA	AA	AA	AA	AA	AA
BobWhite_c13030_406	GG	AA	AA	AA	AA	AA	AA
BobWhite_c13066_776	AA	AA	AA	AA	AA	AA	AA
BobWhite_c13091_385	GG	GG	GG	GG	GG	GG	GG
BobWhite_c13098_526	CC	CC	CC	CC	CC	CC	CC
BobWhite_c13098_670	GG	GG	GG	GG	GG	GG	GG
BobWhite_c13099_755	AA	AA	GG	GG	AA	GG	GG
BobWhite_c13124_430	TT	TT	TT	TT	TT	TT	TT
BobWhite_c13156_773	AA	CC	AA	AA	AA	AA	AA
BobWhite_c1318_691	TT	TT	TT	TT	TT	TT	TT
BobWhite_c13202_399	TT	CC	TT	TT	TT	TT	TT
BobWhite_c13202_462	AA	AA	AA	AA	AA	AA	AA
BobWhite_c13210_115	CC	CC	CC	CC	CC	CC	CC
BobWhite_c13322_215	GG	GG	GG	GG	GG	GG	GG
BobWhite_c13378_662	AA	AA	AA	AA	AA	AA	GG
BobWhite_c13381_101	CC	CC	CC	CC	CC	CC	CC
BobWhite_c13428_455	TT	TT	TT	TT	TT	TT	TT
BobWhite_c13435_700	CC	TT	CC	TT	TT	TT	TT
BobWhite_c13450_2100	GG	TT	GG	GG	GG	GG	TT
BobWhite_c13455_112	AA	AA	AA	AA	AA	AA	NA
BobWhite_c13525_262	TT	TT	TT	TT	TT	TT	TT
BobWhite_c1354_386	CC	CC	CC	CC	CC	CC	TT
BobWhite_c1361_1187	GG	GG	GG	GG	GG	GG	GG
BobWhite_c13654_447	GG	GG	GG	GG	GG	GG	AA
BobWhite_c1372_133	GG	GG	GG	GG	GG	GG	GG
BobWhite_c13839_135	AA	GG	AA	AA	GG	GG	AA
BobWhite_c13839_78	AA	GG	AA	AA	GG	GG	AA
BobWhite_c13844_873	CC	CC	CC	CC	CC	CC	CC
BobWhite_c13845_195	AA	AA	AA	AA	AA	AA	AA
BobWhite_c1387_798	AA	AA	AA	CC	AA	AA	AA
BobWhite_c13900_53	GG	GG	GG	GG	GG	GG	GG
BobWhite_c13977_91	AA	GG	GG	GG	AA	AA	GG
BobWhite_c14032_133	TT	TT	TT	TT	TT	TT	TT
BobWhite_c14066_403	GG	GG	GG	GG	GG	GG	AA
BobWhite_c14076_98	AA	AA	CC	CC	AA	CC	CC
BobWhite_c14158_112	CC	CC	CC	CC	CC	CC	CC
BobWhite_c14206_339	GG	GG	GG	GG	GG	GG	AA
BobWhite_c14223_602	GG	GG	GG	GG	GG	GG	GG
BobWhite_c14258_383	GG	GG	GG	GG	GG	GG	AA
BobWhite_c14258_434	GG	GG	GG	GG	GG	GG	TT
BobWhite_c14291_666	AA	CC	AA	AA	AA	AA	CC
BobWhite_c14297_266	GG	GG	GG	GG	GG	GG	GG
BobWhite_c14303_240	TT	TT	TT	TT	TT	TT	TT
BobWhite_c14362_86	AA	AA	AA	AA	AA	AA	AA
BobWhite_c14365_59	TT	TT	GG	GG	TT	GG	TT
BobWhite_c14409_206	CC	TT	TT	TT	TT	CC	TT
BobWhite_c1441_1123	GG	GG	GG	AA	GG	GG	GG
BobWhite_c14422_282	AA	GG	AA	AA	AA	AA	AA
BobWhite_c14471_411	CC	CC	CC	CC	CC	CC	CC
BobWhite_c14495_230	CC	CC	TT	TT	CC	CC	CC
BobWhite_c14526_271	TT	TT	TT	TT	TT	TT	CC
BobWhite_c14530_51	CC	TT	CC	TT	TT	CC	CC
BobWhite_c14554_277	GG	GG	GG	GG	GG	NA	GG
BobWhite_c1456_615	TT	CC	TT	TT	TT	TT	TT
BobWhite_c14575_323	GG	GG	GG	GG	GG	AA	GG
BobWhite_c14588_84	TT	TT	TT	TT	TT	TT	TT
BobWhite_c14606_452	CC	TT	CC	CC	TT	CC	CC
BobWhite_c14672_935	AA	AA	AA	AA	AA	AA	AA
BobWhite_c14686_86	TT	TT	TT	TT	TT	TT	TG
BobWhite_c1469_112	GG	GG	GG	GG	GG	GG	GG
BobWhite_c14705_487	AA	AA	AA	AA	AA	AA	AA
BobWhite_c14812_828	GG	GG	GG	GG	GG	GG	GG
BobWhite_c1488_299	CC	CC	CC	CC	CC	CC	CC
BobWhite_c1488_504	GG	GG	GG	GG	GG	AA	GG
BobWhite_c14938_411	CC	CC	CC	CC	CC	CC	CC
BobWhite_c1499_59	GG	GG	GG	GG	GG	GG	GG
BobWhite_c15052_119	TT	TT	TT	TT	TT	TT	TT
BobWhite_c15109_230	AA	AA	AA	AA	AA	AA	AA
BobWhite_c15186_96	AA	AA	AA	AA	AA	AA	AA
BobWhite_c1523_269	GG	AA	GG	GG	GG	GG	GG
BobWhite_c15236_450	AA	AA	AA	AA	AA	AA	AA
BobWhite_c15241_604	AA	AA	AA	AA	AA	AA	AA
BobWhite_c15312_405	GG	AA	GG	GG	GG	GG	GG
BobWhite_c15352_394	AA	AA	GG	GG	GG	GG	GG
BobWhite_c15454_63	GG	GG	GG	GG	GG	GG	GG
BobWhite_c15455_389	GG	GG	GG	GG	GG	GG	GG
BobWhite_c15476_88	TT	TT	TT	TT	TT	TT	TT
BobWhite_c15489_142	TT	TT	TT	TT	TT	TT	TT
BobWhite_c15497_609	TT	TT	TT	CC	TT	TT	TT
BobWhite_c15522_250	TT	TT	TT	TT	TT	TT	CC
BobWhite_c15522_625	TT	TT	TT	TT	TT	TT	CC
BobWhite_c15603_69	CC	TT	CC	CC	CC	CC	TT
BobWhite_c1562_369	AA	AA	AA	AA	AA	AA	AA
BobWhite_c15653_484	TT	TT	TT	TT	TT	CC	TT
BobWhite_c15758_79	AA	GG	GG	GG	GG	AA	GG
BobWhite_c15763_205	AA	AA	AA	AA	AA	AA	AA
BobWhite_c15773_166	TT	CC	TT	TT	TT	CC	TT
BobWhite_c15802_72	CC	TT	CC	CC	CC	CC	TT
BobWhite_c15802_720	TT	CC	TT	TT	TT	TT	CC
BobWhite_c15870_540	CC	CC	TT	TT	CC	CC	CC
BobWhite_c1593_539	AA	AA	AA	AA	AA	AA	AA
BobWhite_c15977_107	CC	CC	CC	CC	CC	CC	TT
BobWhite_c160_276	AA	AA	AA	AA	AA	AA	AA
BobWhite_c16005_289	CC	CC	CC	CC	TT	CC	TT
BobWhite_c16071_165	TT	TT	TT	TT	TT	TT	TT
BobWhite_c1611_1685	CC	CC	CC	CC	CC	CC	CC
BobWhite_c16130_362	CC	CC	CC	CC	CC	CC	CC
BobWhite_c162_145	CC	CC	CC	CC	CC	CC	CC
BobWhite_c1627_567	TT	TT	TT	TT	TT	TT	TT
BobWhite_c16301_60	GG	AA	AA	AA	GG	AA	AA
BobWhite_c1633_643	CC	CC	CC	CC	CC	CC	CC
BobWhite_c1635_691	GG	AA	AA	AA	AA	GG	AA
BobWhite_c16397_524	TT	TT	TT	TT	TT	TT	TT
BobWhite_c16398_128	CC	TT	CC	CC	CC	CC	CC
BobWhite_c16489_327	GG	AA	GG	GG	GG	GG	GG
BobWhite_c1656_186	TT	CC	TT	TT	CC	TT	CC
BobWhite_c16578_171	TT	GG	GG	GG	GG	GG	GG
BobWhite_c16623_68	CC	CC	CC	CC	CC	CC	TT
BobWhite_c16735_131	AA	AA	AA	AA	AA	AA	AA
BobWhite_c16735_176	CC	CC	CC	CC	CC	CC	NA
BobWhite_c16787_205	TT	TT	TT	TT	TT	TT	TT
BobWhite_c16792_432	TT	TT	CC	CC	TT	TT	CC
BobWhite_c16792_586	AA	AA	GG	GG	AA	AA	GG
BobWhite_c16824_151	AA	AA	AA	AA	AA	AA	AA
BobWhite_c16847_343	GG	GG	GG	GG	GG	GG	GG
BobWhite_c16847_99	AA	AA	AA	AA	AA	AA	AA
BobWhite_c16916_658	GG	GG	GG	GG	GG	GG	GG
BobWhite_c16923_64	CC	CC	CC	CC	CC	CC	CC
BobWhite_c16963_143	GG	GG	GG	GG	GG	GG	GG
BobWhite_c16987_106	AA	AA	AA	AA	AA	AA	AA
BobWhite_c17021_297	AA	AA	GG	AA	AA	AA	AA
BobWhite_c17045_186	GG	AA	AA	GG	GG	GG	GG
BobWhite_c17095_237	GG	GG	GG	AA	GG	GG	GG
BobWhite_c17133_107	CC	CC	CC	CC	CC	CC	CC
BobWhite_c17133_595	CC	CC	CC	CC	CC	CC	CC
BobWhite_c1715_887	CC	CC	CC	CC	CC	CC	CC
BobWhite_c17191_297	GG	GG	GG	GG	GG	GG	GG
BobWhite_c17332_325	TT	CC	TT	TT	CC	TT	TT
BobWhite_c17385_55	TT	TT	TT	TT	TT	TT	TT
BobWhite_c17403_635	CC	TT	CC	CC	TT	CC	CC
BobWhite_c17445_83	AA	AA	AA	AA	AA	AA	AA
BobWhite_c17457_89	CC	AA	AA	AA	CC	AA	AA
BobWhite_c17476_149	CC	CC	TT	CC	CC	CC	CC
BobWhite_c17544_571	AA	AA	AA	AA	AA	AA	AA
BobWhite_c17617_133	CC	CC	CC	CC	CC	CC	CC
BobWhite_c1763_558	TT	CC	TT	TT	CC	TT	CC
BobWhite_c17644_456	GG	TT	GG	GG	TT	GG	GG
BobWhite_c17735_131	GG	AA	GG	GG	GG	GG	GG
BobWhite_c17735_194	AA	GG	AA	AA	AA	AA	AA
BobWhite_c17735_254	GG	TT	GG	GG	GG	GG	GG
BobWhite_c17737_911	CC	CC	CC	CC	CC	CC	CC
BobWhite_c17750_568	GG	GG	GG	GG	GG	AA	GG
BobWhite_c17767_55	TT	TT	TT	TT	TT	TT	TT
BobWhite_c17783_174	AA	AA	AA	AA	AA	CC	AA
BobWhite_c17845_132	TT	TT	TT	TT	TT	TT	TT
BobWhite_c17845_218	GG	GG	GG	GG	GG	GG	GG
BobWhite_c17852_511	CC	TT	CC	TT	CC	TT	TT
BobWhite_c17876_192	CC	TT	TT	TT	CC	TT	TT
BobWhite_c1793_197	TT	TT	TT	TT	TT	TT	TT
BobWhite_c17943_633	GG	GG	GG	GG	GG	GG	GG
BobWhite_c17999_112	GG	GG	GG	GG	GG	GG	GG
BobWhite_c18017_209	AA	GG	GG	GG	GG	GG	AA
BobWhite_c1802_456	AA	GG	AA	AA	AA	AA	AA
BobWhite_c18136_441	TT	TT	TT	TT	TT	TT	TT
BobWhite_c18256_158	AA	AA	AA	AA	AA	AA	AA
BobWhite_c18305_228	AA	AA	AA	AA	AA	AA	AA
BobWhite_c18408_199	CC	TT	TT	TT	CC	TT	CC
BobWhite_c18540_351	GG	GG	GG	GG	GG	AA	GG
BobWhite_c18540_97	AA	AA	AA	AA	AA	AA	AA
BobWhite_c18550_159	CC	TT	TT	CC	CC	CC	CC
BobWhite_c18566_106	CC	CC	CC	CC	CC	CC	AA
BobWhite_c18593_955	TT	CC	TT	TT	TT	TT	TT
BobWhite_c18672_103	AA	AA	AA	AA	AA	AA	AA
BobWhite_c18672_757	TT	TT	TT	TT	TT	TT	TT
BobWhite_c18721_190	GG	GG	AA	AA	GG	GG	GG
BobWhite_c18773_75	GG	GG	GG	GG	GG	GG	GG
BobWhite_c18852_91	GG	GG	TT	TT	GG	TT	GG
BobWhite_c18873_582	CC	CC	CC	CC	CC	CC	CC
BobWhite_c18881_338	GG	GG	GG	GG	TT	GG	GG
BobWhite_c1890_712	CC	CC	CC	CC	CC	CC	CC
BobWhite_c18917_640	TT	TT	TT	TT	TT	TT	TT
BobWhite_c1895_1953	GG	GG	GG	GG	GG	GG	GG
BobWhite_c1897_1010	TT	CC	TT	TT	TT	TT	TT
BobWhite_c1897_440	TT	CC	TT	TT	TT	TT	TT
BobWhite_c1897_695	TT	CC	TT	TT	TT	TT	TT
BobWhite_c1907_124	CC	AA	CC	CC	AA	CC	CC
BobWhite_c19182_280	GG	GG	GG	GG	GG	GG	GG
BobWhite_c19298_97	AA	AA	AA	AA	AA	AA	AA
BobWhite_c1930_153	CC	CC	CC	CC	CC	CC	CC
BobWhite_c19346_434	AA	AA	AA	AA	AA	AA	AA
BobWhite_c19433_329	AA	GG	AA	GG	AA	GG	AA
BobWhite_c19497_606	TT	TT	TT	TT	TT	TT	TT
BobWhite_c19554_544	AA	AA	AA	AA	AA	AA	AA
BobWhite_c19725_1329	GG	GG	GG	GG	GG	GG	GG
BobWhite_c19733_149	TT	TT	TT	TT	TT	CC	TT
BobWhite_c19733_301	GG	GG	GG	GG	GG	GG	GG
BobWhite_c19820_129	CC	TT	TT	TT	TT	TT	TT
BobWhite_c19875_271	AA	AA	AA	AA	AA	AA	AA
BobWhite_c19919_516	TT	CC	TT	CC	TT	TT	CC
BobWhite_c19985_446	TT	TT	TT	TT	TT	TT	TT
BobWhite_c20015_225	GG	AA	GG	GG	AA	AA	GG
BobWhite_c20041_224	TT	TT	TT	TT	TT	TT	TT
BobWhite_c20051_53	AA	AA	AA	AA	AA	AA	AA
BobWhite_c20073_382	GG	TT	TT	TT	TT	TT	TT
BobWhite_c20163_456	AA	AA	AA	AA	AA	AA	AA
BobWhite_c20183_318	GG	GG	GG	GG	GG	GG	GG
BobWhite_c2022_245	GG	GG	GG	GG	GG	GG	GG
BobWhite_c20266_115	TT	TT	TT	TT	TT	TT	TT
BobWhite_c2027_215	GG	GG	GG	GG	GG	AA	GG
BobWhite_c2027_84	CC	CC	CC	CC	CC	TT	CC
BobWhite_c20282_164	GG	GG	GG	GG	GG	GG	GG
BobWhite_c20306_111	AA	AA	AA	GG	AA	AA	AA
BobWhite_c20322_153	GG	GG	GG	AA	GG	GG	GG
BobWhite_c20322_183	AA	AA	AA	AA	AA	AA	AA
BobWhite_c20322_559	GG	GG	GG	GG	GG	GG	GG
BobWhite_c20335_236	TT	TT	TT	TT	TT	TT	NA
BobWhite_c20374_162	AA	AA	AA	AA	AA	AA	AA
BobWhite_c20382_117	AA	AA	AA	AA	AA	AA	AA
BobWhite_c20514_70	AA	AA	AA	AA	GG	GG	AA
BobWhite_c20514_92	CC	CC	CC	CC	TT	TT	CC
BobWhite_c20558_413	GG	AA	GG	GG	GG	GG	GG
BobWhite_c2058_367	TT	TT	TT	TT	TT	TT	TT
BobWhite_c20591_89	AA	GG	AA	AA	AA	AA	AA
BobWhite_c20621_541	TT	CC	TT	TT	TT	TT	TT
BobWhite_c20621_683	AA	GG	AA	AA	AA	AA	AA
BobWhite_c20689_427	CC	TT	TT	TT	TT	TT	CC
BobWhite_c2069_1096	TT	CC	TT	TT	TT	TT	TT
BobWhite_c20692_123	CC	AA	CC	CC	CC	CC	CC
BobWhite_c20692_90	TT	CC	TT	TT	TT	TT	TT
BobWhite_c20703_141	TT	TT	TT	TT	TT	TT	TT
BobWhite_c20706_135	GG	AA	AA	AA	AA	AA	AA
BobWhite_c20735_255	GG	GG	GG	GG	GG	GG	GG
BobWhite_c20782_697	AA	GG	GG	GG	GG	GG	GG
BobWhite_c20876_475	CC	CC	CC	CC	CC	CC	CC
BobWhite_c20909_243	TT	TT	CC	CC	CC	TT	TT
BobWhite_c20959_229	AA	AA	AA	GG	AA	GG	AA
BobWhite_c21129_830	CC	CC	TT	TT	CC	TT	CC
BobWhite_c21397_148	AA	GG	GG	GG	AA	GG	GG
BobWhite_c2143_229	TT	TT	TT	TT	TT	TT	TT
BobWhite_c21705_196	CC	CC	CC	CC	CC	CC	TC
BobWhite_c21705_722	CC	CC	CC	CC	CC	CC	NA
BobWhite_c21827_104	CC	CC	CC	CC	CC	CC	NA
BobWhite_c21838_152	TT	TT	TT	TT	TT	TT	TT
BobWhite_c22106_204	CC	CC	CC	CC	CC	CC	NA
BobWhite_c22176_230	AA	AA	AA	AA	AA	AA	AA
BobWhite_c22176_295	AA	AA	AA	AA	AA	AA	AA
BobWhite_c22256_79	AA	AA	AA	AA	AA	AA	AA
BobWhite_c22280_104	TT	TT	GG	GG	TT	TT	GG
BobWhite_c2236_111	GG	GG	GG	GG	GG	GG	GG
BobWhite_c22370_352	CC	CC	CC	CC	CC	TT	CC
BobWhite_c22728_257	CC	CC	CC	CC	CC	CC	CC
BobWhite_c22728_78	TT	TT	TT	TT	TT	TT	TT
BobWhite_c22767_189	TT	TT	TT	TT	TT	TT	TT
BobWhite_c22794_111	TT	TT	TT	TT	TT	TT	TT
BobWhite_c22827_193	TT	TT	TT	TT	TT	TT	GG
BobWhite_c2288_723	CC	TT	CC	CC	CC	CC	CC
BobWhite_c2296_94	TT	TT	CC	CC	TT	TT	CC
BobWhite_c23037_241	CC	CC	CC	CC	CC	CC	CC
BobWhite_c23046_293	GG	GG	GG	GG	GG	GG	GG
BobWhite_c23054_1464	TT	TT	TT	TT	TT	TT	TT
BobWhite_c23074_304	CC	CC	CC	CC	CC	CC	TT
BobWhite_c23146_84	TT	TT	TT	TT	TT	TT	TT
BobWhite_c23224_196	AA	AA	AA	AA	AA	AA	AA
BobWhite_c23304_77	TT	TT	TT	TT	TT	TT	TT
BobWhite_c23362_214	AA	AA	AA	AA	AA	AA	NA
BobWhite_c23362_393	CC	CC	CC	CC	CC	CC	CC
BobWhite_c23392_496	CC	CC	AA	CC	CC	CC	CC
BobWhite_c23392_63	AA	AA	AA	AA	GG	AA	AA
BobWhite_c23569_434	TT	CC	TT	TT	TT	TT	TT
BobWhite_c23617_167	CC	AA	AA	AA	CC	AA	AA
BobWhite_c23632_322	TT	CC	TT	TT	CC	TT	TT
BobWhite_c23736_153	AA	AA	GG	AA	AA	AA	AA
BobWhite_c23771_525	GG	GG	GG	GG	GG	GG	GG
BobWhite_c23839_119	AA	AA	AA	AA	AA	AA	AA
BobWhite_c23918_208	CC	TT	CC	CC	TT	CC	TT
BobWhite_c23918_871	CC	CC	CC	CC	CC	CC	CC
BobWhite_c23937_453	CC	CC	CC	CC	CC	CC	CC
BobWhite_c23950_203	CC	CC	CC	CC	CC	CC	CC
BobWhite_c23992_300	GG	GG	GG	GG	GG	AA	GG
BobWhite_c24063_231	CC	TT	TT	CC	TT	CC	TT
BobWhite_c24067_519	TT	TT	TT	TT	TT	TT	TT
BobWhite_c24069_257	CC	CC	CC	CC	CC	CC	CC
BobWhite_c24096_215	GG	GG	GG	GG	GG	GG	GG
BobWhite_c24096_57	CC	CC	CC	CC	CC	CC	CC
BobWhite_c24113_529	TT	TT	TT	TT	TT	TT	TT
BobWhite_c2423_99	CC	CC	CC	CC	CC	CC	CC
BobWhite_c24295_777	GG	AA	GG	GG	AA	GG	AA
BobWhite_c24341_419	GG	GG	GG	GG	GG	GG	GG
BobWhite_c24364_73	GG	GG	TT	TT	GG	TT	GG
BobWhite_c24457_126	GG	GG	GG	GG	GG	GG	GG
BobWhite_c24495_282	GG	AA	GG	GG	GG	GG	GG
BobWhite_c2453_253	TT	TT	TT	TT	TT	TT	TT
BobWhite_c24718_225	AA	AA	GG	GG	AA	GG	GG
BobWhite_c24774_186	GG	GG	AA	AA	GG	AA	AA
BobWhite_c2479_214	TT	TT	TT	TT	TT	TT	TT
BobWhite_c24803_563	AA	AA	GG	GG	GG	GG	GG
BobWhite_c24825_349	AA	AA	AA	AA	AA	AA	AA
BobWhite_c2486_239	CC	CC	CC	CC	CC	CC	TT
BobWhite_c2506_332	GG	GG	GG	GG	GG	GG	GG
BobWhite_c25105_507	CC	TT	TT	TT	TT	CC	TT
BobWhite_c2532_966	TT	TT	TT	TT	TT	TT	TT
BobWhite_c25527_109	GG	AA	AA	AA	AA	GG	AA
BobWhite_c2568_115	GG	AA	AA	AA	AA	AA	AA
BobWhite_c2570_682	CC	CC	CC	CC	CC	CC	CC
BobWhite_c2570_781	GG	GG	GG	GG	GG	GG	GG
BobWhite_c25708_334	CC	TT	TT	TT	TT	TT	CC
BobWhite_c25764_348	CC	CC	CC	CC	CC	TT	CC
BobWhite_c26002_72	GG	GG	GG	GG	GG	GG	GG
BobWhite_c26082_239	AA	AA	AA	AA	AA	AA	AA
BobWhite_c26122_129	TT	CC	CC	CC	CC	CC	TT
BobWhite_c26201_275	AA	AA	AA	AA	AA	AA	AA
BobWhite_c26212_208	TT	TT	TT	TT	TT	TT	TT
BobWhite_c26259_248	TT	TT	TT	TT	TT	TT	TT
BobWhite_c26374_339	AA	AA	GG	GG	AA	GG	AA
BobWhite_c2646_141	CC	CC	CC	CC	CC	CC	CC
BobWhite_c26503_61	TT	TT	TT	TT	TT	TT	TT
BobWhite_c26504_163	AA	AA	AA	CC	AA	CC	AA
BobWhite_c26529_106	CC	CC	CC	CC	CC	CC	CC
BobWhite_c26540_273	GG	GG	GG	GG	GG	GG	GG
BobWhite_c26569_190	TT	TT	TT	TT	TT	CC	TT
BobWhite_c2661_155	CC	CC	CC	CC	CC	TT	CC
BobWhite_c26680_62	GG	GG	GG	GG	GG	GG	GG
BobWhite_c26689_85	CC	CC	CC	CC	CC	CC	CC
BobWhite_c26803_89	CC	CC	TT	TT	CC	TT	CC
BobWhite_c26850_78	CC	CC	CC	CC	AA	CC	CC
BobWhite_c26893_161	CC	CC	CC	CC	CC	CC	CC
BobWhite_c26981_66	CC	CC	CC	CC	CC	CC	CC
BobWhite_c27145_318	AA	AA	AA	AA	AA	AA	AA
BobWhite_c27193_217	AA	GG	GG	GG	GG	GG	AA
BobWhite_c27244_211	TT	TT	TT	TT	TT	TT	TT
BobWhite_c27287_232	GG	GG	GG	GG	GG	GG	GG
BobWhite_c2730_245	AA	AA	AA	AA	AA	GG	AA
BobWhite_c27364_124	CC	CC	CC	CC	CC	CC	CC
BobWhite_c27364_296	GG	GG	GG	GG	GG	GG	GG
BobWhite_c27438_81	CC	CC	CC	CC	CC	CC	CC
BobWhite_c27519_173	AA	AA	AA	AA	AA	AA	AA
BobWhite_c27559_270	TT	TT	TT	TT	TT	TT	TT
BobWhite_c27675_201	TT	TT	TT	TT	TT	TT	TT
BobWhite_c27751_206	AA	GG	GG	GG	AA	GG	GG
BobWhite_c27816_523	CC	CC	CC	CC	CC	CC	CC
BobWhite_c27944_234	CC	CC	CC	CC	CC	CC	CC
BobWhite_c28058_232	AA	AA	AA	AA	AA	AA	AA
BobWhite_c28090_175	CC	CC	AA	AA	CC	CC	AA
BobWhite_c28133_87	CC	CC	CC	CC	CC	CC	TT
BobWhite_c28295_256	TT	TT	TT	TT	TT	TT	GG
BobWhite_c28341_51	TT	TT	TT	TT	TT	TT	TT
BobWhite_c2844_569	AA	AA	AA	AA	AA	CC	AA
BobWhite_c28635_785	TT	TT	TT	TT	TT	TT	TT
BobWhite_c28635_896	AA	AA	AA	AA	AA	AA	AA
BobWhite_c28819_733	TT	CC	TT	TT	CC	CC	CC
BobWhite_c28819_787	GG	AA	GG	GG	AA	AA	AA
BobWhite_c2892_167	GG	GG	GG	GG	GG	GG	GG
BobWhite_c28958_178	CC	CC	CC	CC	CC	CC	CC
BobWhite_c29014_241	TT	TT	TT	TT	TT	CC	TT
BobWhite_c29014_449	CC	CC	CC	CC	CC	AA	CC
BobWhite_c2937_1426	CC	TT	CC	CC	TT	CC	CC
BobWhite_c294_450	GG	GG	GG	GG	GG	GG	GG
BobWhite_c29475_338	CC	CC	CC	CC	CC	CC	CC
BobWhite_c2957_369	GG	GG	GG	GG	GG	GG	GG
BobWhite_c29596_649	AA	AA	AA	AA	AA	AA	AA
BobWhite_c29647_243	TT	TT	TT	TT	TT	TT	TT
BobWhite_c29659_339	CC	CC	CC	CC	CC	CC	TT
BobWhite_c29689_288	TT	TT	TT	TT	TT	TT	TT
BobWhite_c29826_602	GG	GG	GG	GG	GG	GG	GG
BobWhite_c29857_228	AA	AA	AA	AA	AA	AA	GG
BobWhite_c2988_2161	TT	TT	CC	CC	CC	CC	TT
BobWhite_c29908_113	CC	CC	CC	CC	CC	CC	CC
BobWhite_c29953_89	TT	TT	TT	TT	TT	TT	TT
BobWhite_c30009_285	GG	GG	AA	AA	GG	AA	GG
BobWhite_c30112_275	GG	GG	GG	GG	GG	GG	GG
BobWhite_c30138_69	TT	CC	CC	CC	TT	CC	TT
BobWhite_c30140_119	GG	GG	GG	GG	GG	GG	GG
BobWhite_c30317_140	AA	AA	AA	AA	AA	AA	AA
BobWhite_c30461_131	TT	TT	TT	TT	TT	TT	TT
BobWhite_c30520_323	GG	AA	GG	GG	GG	GG	NA
BobWhite_c30662_274	GG	GG	GG	GG	GG	GG	GG
BobWhite_c3068_393	CC	CC	CC	CC	CC	CC	TT
BobWhite_c30930_192	CC	CC	CC	CC	CC	CC	TT
BobWhite_c31129_60	TT	TT	TT	TT	TT	TT	NA
BobWhite_c31155_350	CC	CC	CC	CC	CC	CC	CC
BobWhite_c31268_254	GG	GG	GG	GG	GG	GG	GG
BobWhite_c3146_128	CC	CC	CC	CC	CC	TT	CC
BobWhite_c31500_144	TT	CC	TT	TT	TT	TT	TT
BobWhite_c31523_130	CC	CC	CC	CC	CC	CC	TC
BobWhite_c31542_52	AA	AA	AA	AA	AA	AA	AA
BobWhite_c31565_576	GG	AA	GG	GG	GG	GG	GG
BobWhite_c31565_664	CC	TT	CC	CC	CC	CC	CC
BobWhite_c31673_296	TT	TT	TT	TT	TT	TT	TT
BobWhite_c317_1777	AA	AA	AA	AA	AA	AA	AA
BobWhite_c31708_99	GG	GG	GG	GG	GG	GG	GG
BobWhite_c31986_324	CC	CC	CC	CC	CC	CC	CC
BobWhite_c32217_147	TT	TT	TT	TT	TT	TT	TT
BobWhite_c32226_104	CC	CC	CC	CC	CC	CC	CC
BobWhite_c32236_139	AA	AA	AA	AA	AA	AA	AA
BobWhite_c32319_268	AA	AA	GG	GG	AA	GG	AA
BobWhite_c32347_219	AA	GG	GG	GG	GG	AA	GG
BobWhite_c32372_186	TT	TT	TT	TT	TT	TT	TT
BobWhite_c32528_251	CC	CC	CC	CC	CC	CC	CC
BobWhite_c3259_96	GG	GG	AA	AA	GG	GG	GG
BobWhite_c3269_141	AA	GG	AA	AA	AA	AA	AA
BobWhite_c3269_191	AA	GG	AA	AA	AA	AA	AA
BobWhite_c32864_250	GG	GG	AA	AA	GG	AA	GG
BobWhite_c32883_84	AA	AA	AA	AA	AA	AA	AA
BobWhite_c32911_243	AA	GG	GG	GG	AA	GG	GG
BobWhite_c32938_264	CC	CC	CC	CC	CC	CC	CC
BobWhite_c32938_366	GG	GG	GG	GG	GG	GG	GG
BobWhite_c32973_167	NA	GG	AA	AA	NA	AA	NA
BobWhite_c33208_98	GG	TT	GG	GG	GG	GG	GG
BobWhite_c33227_82	TT	TT	TT	TT	TT	TT	CC
BobWhite_c3325_613	CC	CC	CC	CC	CC	CC	CC
BobWhite_c33300_159	AA	GG	GG	GG	AA	GG	AA
BobWhite_c33344_143	CC	CC	CC	CC	CC	CC	CC
BobWhite_c33438_172	TT	TT	TT	TT	TT	TT	TT
BobWhite_c33464_133	GG	GG	AA	AA	GG	AA	GG
BobWhite_c3351_329	CC	CC	CC	CC	CC	CC	CC
BobWhite_c33898_150	TT	TT	TT	TT	TT	TT	TT
BobWhite_c3392_749	GG	AA	AA	GG	GG	GG	GG
BobWhite_c33990_190	CC	TT	CC	CC	CC	CC	CC
BobWhite_c34068_833	TT	TT	TT	TT	TT	TT	CC
BobWhite_c34125_183	CC	TT	TT	TT	TT	TT	TT
BobWhite_c34233_205	TT	TT	TT	TT	TT	TT	TT
BobWhite_c34385_117	AA	AA	AA	AA	AA	AA	AA
BobWhite_c34385_90	TT	TT	TT	TT	TT	TT	TT
BobWhite_c3448_80	TT	TT	TT	TT	TT	TT	TT
BobWhite_c34548_96	CC	AA	AA	AA	CC	AA	CC
BobWhite_c34551_714	TT	CC	TT	TT	CC	CC	TT
BobWhite_c34604_222	CC	CC	CC	CC	TT	CC	CC
BobWhite_c34661_208	TT	TT	TT	TT	TT	TT	TT
BobWhite_c34689_116	TT	TT	CC	CC	CC	TT	CC
BobWhite_c34798_184	CC	CC	CC	CC	CC	CC	TT
BobWhite_c34866_232	TT	TT	GG	GG	TT	GG	TT
BobWhite_c34887_239	CC	TT	CC	CC	TT	CC	TT
BobWhite_c34920_228	TT	GG	GG	GG	TT	GG	GG
BobWhite_c35035_317	AA	AA	AA	AA	AA	AA	GG
BobWhite_c3506_1151	CC	TT	CC	CC	CC	CC	CC
BobWhite_c3506_1559	CC	TT	CC	CC	CC	CC	CC
BobWhite_c35093_176	GG	AA	AA	AA	AA	GG	GG
BobWhite_c35100_183	TT	TT	TT	TT	TT	TT	TT
BobWhite_c3514_717	GG	GG	GG	GG	GG	GG	GG
BobWhite_c3515_753	GG	GG	GG	GG	GG	GG	GG
BobWhite_c35249_110	GG	AA	GG	GG	AA	GG	GG
BobWhite_c35303_192	TT	TT	CC	CC	TT	TT	TT
BobWhite_c35398_181	GG	GG	GG	GG	GG	GG	GG
BobWhite_c35402_66	CC	CC	CC	CC	CC	CC	CC
BobWhite_c3541_152	GG	GG	GG	GG	GG	GG	GG
BobWhite_c35443_249	TT	TT	TT	TT	TT	TT	TT
BobWhite_c3564_81	AA	GG	AA	AA	AA	AA	AA
BobWhite_c35700_56	CC	CC	CC	CC	CC	CC	CC
BobWhite_c35701_185	AA	AA	AA	AA	AA	AA	AA
BobWhite_c359_1026	TT	TT	TT	TT	TT	TT	TT
BobWhite_c35961_80	AA	AA	AA	AA	AA	AA	AA
BobWhite_c36054_53	AA	AA	AA	AA	AA	AA	AA
BobWhite_c36070_89	CC	AA	CC	CC	AA	AA	CC
BobWhite_c36154_81	TT	TT	TT	TT	TT	TT	TT
BobWhite_c36268_275	GG	GG	GG	GG	GG	GG	GG
BobWhite_c36416_56	AA	AA	AA	AA	AA	AA	GG
BobWhite_c3644_491	CC	AA	CC	AA	AA	CC	CC
BobWhite_c3656_1155	TT	TT	TT	TT	TT	TT	TT
BobWhite_c36862_84	CC	CC	CC	CC	CC	CC	CC
BobWhite_c36864_159	AA	AA	AA	AA	AA	AA	AA
BobWhite_c3693_85	AA	AA	AA	AA	AA	AA	NA
BobWhite_c36944_167	GG	AA	GG	GG	GG	GG	GG
BobWhite_c3714_659	TT	CC	CC	CC	TT	TT	TT
BobWhite_c3721_224	TT	TT	TT	TT	TT	TT	TT
BobWhite_c37325_92	GG	GG	GG	GG	GG	GG	GG
BobWhite_c37358_208	CC	CC	CC	CC	CC	CC	CC
BobWhite_c37402_482	TT	TT	TT	TT	TT	TT	TT
BobWhite_c3757_55	AA	AA	AA	AA	AA	AA	NA
BobWhite_c3771_441	GG	GG	AA	AA	AA	AA	GG
BobWhite_c37766_677	GG	AA	GG	GG	GG	GG	GG
BobWhite_c37803_125	AA	AA	AA	AA	AA	AA	AA
BobWhite_c37935_124	TT	TT	TT	TT	CC	TT	CC
BobWhite_c38001_528	AA	AA	GG	GG	AA	GG	AA
BobWhite_c38340_243	CC	TT	TT	TT	TT	TT	TT
BobWhite_c38408_71	CC	CC	CC	CC	CC	CC	CC
BobWhite_c3871_1596	GG	GG	GG	GG	GG	GG	GG
BobWhite_c38716_323	CC	CC	CC	CC	CC	CC	CC
BobWhite_c38741_108	AA	AA	GG	GG	AA	GG	AA
BobWhite_c38741_143	TT	TT	CC	CC	TT	CC	TT
BobWhite_c38741_305	AA	AA	CC	CC	AA	CC	AA
BobWhite_c38832_153	GG	AA	GG	GG	GG	GG	GG
BobWhite_c3885_122	TT	TT	TT	TT	TT	TT	TT
BobWhite_c3902_145	GG	GG	GG	GG	GG	GG	GG
BobWhite_c3902_175	GG	AA	GG	GG	AA	GG	AA
BobWhite_c3902_210	CC	CC	CC	CC	TT	CC	CC
BobWhite_c39153_131	CC	TT	CC	CC	CC	CC	TT
BobWhite_c39214_164	AA	AA	GG	GG	AA	GG	AA
BobWhite_c39364_231	GG	GG	GG	GG	GG	GG	GG
BobWhite_c39480_122	GG	GG	GG	GG	GG	GG	GG
BobWhite_c39489_116	AA	AA	AA	AA	AA	AA	AA
BobWhite_c39599_82	GG	GG	GG	GG	GG	GG	GG
BobWhite_c3975_995	AA	AA	AA	AA	AA	AA	AA
BobWhite_c3995_536	CC	CC	CC	CC	CC	CC	CC
BobWhite_c39996_85	TT	CC	CC	CC	CC	CC	TT
BobWhite_c40051_360	AA	GG	AA	GG	GG	GG	GG
BobWhite_c40051_434	CC	CC	CC	CC	CC	CC	CC
BobWhite_c40087_93	AA	AA	AA	AA	AA	AA	AA
BobWhite_c40305_243	GG	GG	GG	GG	GG	GG	GG
BobWhite_c40455_116	TT	TT	CC	CC	TT	CC	CC
BobWhite_c40465_344	GG	GG	GG	GG	GG	GG	GG
BobWhite_c4048_247	CC	CC	CC	CC	CC	CC	CC
BobWhite_c40535_218	AA	GG	AA	AA	AA	AA	AA
BobWhite_c40583_146	GG	AA	GG	GG	AA	GG	AA
BobWhite_c40602_313	AA	AA	AA	AA	AA	AA	AA
BobWhite_c40633_308	GG	GG	GG	GG	GG	GG	GG
BobWhite_c40643_370	CC	TT	TT	TT	TT	CC	TT
BobWhite_c40868_120	TT	TT	TT	TT	NA	NA	TT
BobWhite_c4089_73	GG	GG	GG	GG	GG	GG	GG
BobWhite_c41441_185	GG	GG	GG	GG	GG	GG	GG
BobWhite_c41527_201	GG	GG	GG	GG	GG	GG	GG
BobWhite_c41535_52	TT	CC	CC	CC	CC	CC	TC
BobWhite_c41542_354	CC	CC	CC	CC	CC	TT	CC
BobWhite_c41574_185	AA	AA	AA	AA	AA	AA	CC
BobWhite_c41725_430	CC	CC	CC	CC	CC	CC	CC
BobWhite_c41847_333	CC	CC	CC	CC	CC	CC	CC
BobWhite_c42102_237	AA	AA	AA	AA	AA	AA	AA
BobWhite_c42170_144	TT	CC	CC	CC	CC	CC	TT
BobWhite_c42181_327	GG	GG	GG	GG	GG	GG	GG
BobWhite_c42198_254	CC	CC	CC	CC	CC	CC	CC
BobWhite_c42273_716	GG	TT	GG	GG	GG	GG	GG
BobWhite_c423_737	GG	GG	GG	GG	GG	GG	GG
BobWhite_c42349_99	GG	GG	GG	GG	AA	GG	GG
BobWhite_c4236_410	TT	CC	TT	TT	TT	TT	TT
BobWhite_c4256_213	GG	AA	AA	AA	AA	AA	AA
BobWhite_c42601_173	CC	CC	CC	CC	CC	CC	CC
BobWhite_c42613_62	TT	TT	TT	TT	CC	TT	CC
BobWhite_c42745_221	GG	GG	GG	GG	GG	GG	GG
BobWhite_c42781_98	CC	CC	TT	TT	CC	TT	TT
BobWhite_c42875_115	TT	TT	TT	TT	TT	TT	TT
BobWhite_c42974_184	TT	TT	TT	TT	TT	TT	TT
BobWhite_c43_86	GG	GG	GG	GG	GG	GG	GG
BobWhite_c4311_148	CC	CC	CC	CC	CC	CC	CC
BobWhite_c43135_397	GG	AA	AA	GG	AA	GG	GG
BobWhite_c43213_184	TT	CC	CC	CC	TT	CC	TT
BobWhite_c43220_84	TT	TT	TT	TT	TT	TT	TT
BobWhite_c43263_123	TT	TT	TT	TT	TT	TT	TT
BobWhite_c43263_180	TT	TT	TT	TT	TT	TT	TT
BobWhite_c43322_203	AA	AA	AA	AA	AA	AA	AA
BobWhite_c4336_127	AA	AA	AA	AA	AA	AA	AA
BobWhite_c43557_103	GG	GG	GG	GG	GG	GG	GG
BobWhite_c43681_334	GG	TT	GG	GG	GG	GG	GG
BobWhite_c43683_388	GG	AA	GG	GG	GG	GG	GG
BobWhite_c43699_393	CC	CC	CC	CC	CC	CC	TT
BobWhite_c43728_100	TT	TT	TT	TT	TT	TT	TT
BobWhite_c43731_313	GG	GG	GG	GG	GG	GG	GG
BobWhite_c4383_143	GG	GG	GG	GG	GG	GG	GG
BobWhite_c43880_73	GG	GG	GG	GG	GG	GG	GG
BobWhite_c43917_288	GG	AA	GG	GG	AA	AA	AA
BobWhite_c43981_90	TT	TT	TT	TT	TT	TT	TT
BobWhite_c4399_447	GG	AA	GG	GG	AA	GG	AA
BobWhite_c441_976	GG	GG	GG	GG	GG	GG	GG
BobWhite_c44164_402	GG	GG	GG	GG	GG	GG	GG
BobWhite_c44165_441	TT	TT	TT	TT	TT	TT	CC
BobWhite_c44175_495	AA	AA	AA	AA	AA	AA	AA
BobWhite_c44224_71	TT	TT	TT	TT	TT	TT	TT
BobWhite_c44324_157	AA	AA	AA	AA	AA	AA	AA
BobWhite_c44324_227	TT	TT	TT	TT	TT	TT	TT
BobWhite_c44404_312	GG	AA	GG	GG	GG	GG	AA
BobWhite_c44460_821	TT	CC	CC	CC	TT	TT	CC
BobWhite_c44549_83	TT	TT	TT	TT	TT	TT	TT
BobWhite_c44558_325	CC	CC	CC	CC	CC	CC	CC
BobWhite_c44628_61	CC	TT	TT	CC	TT	CC	TT
BobWhite_c44641_134	CC	CC	CC	CC	CC	CC	CC
BobWhite_c44691_648	TT	TT	TT	TT	GG	TT	GG
BobWhite_c44797_294	AA	AA	AA	AA	AA	AA	AA
BobWhite_c4482_125	GG	AA	GG	GG	GG	GG	GG
BobWhite_c4482_159	AA	GG	AA	AA	AA	AA	AA
BobWhite_c44947_277	CC	TT	CC	TT	CC	CC	CC
BobWhite_c44986_217	CC	CC	CC	CC	CC	CC	CC
BobWhite_c4499_153	CC	CC	CC	CC	CC	CC	TT
BobWhite_c45060_188	CC	CC	TT	TT	CC	TT	TC
BobWhite_c45091_53	GG	GG	GG	GG	GG	GG	GG
BobWhite_c45118_495	AA	AA	GG	GG	GG	GG	AA
BobWhite_c4517_120	GG	AA	GG	GG	GG	AA	GG
BobWhite_c45204_251	CC	TT	CC	CC	CC	CC	CC
BobWhite_c45336_130	TT	TT	TT	TT	TT	TT	TC
BobWhite_c45336_321	TT	TT	TT	TT	TT	TT	TT
BobWhite_c45340_368	TT	TT	CC	CC	TT	TT	TT
BobWhite_c45376_417	TT	TT	TT	TT	TT	TT	TT
BobWhite_c45409_389	GG	GG	GG	GG	GG	GG	GG
BobWhite_c45534_535	CC	TT	CC	CC	CC	CC	CC
BobWhite_c45623_215	GG	GG	AA	AA	GG	AA	AA
BobWhite_c45790_683	CC	CC	CC	CC	CC	CC	TT
BobWhite_c45848_120	GG	AA	AA	AA	AA	AA	AA
BobWhite_c46007_582	GG	AA	GG	GG	AA	GG	AA
BobWhite_c46028_206	TT	TT	TT	TT	TT	TT	TC
BobWhite_c46203_1055	TT	CC	TT	TT	TT	TT	TT
BobWhite_c46349_402	CC	TT	CC	CC	TT	CC	TT
BobWhite_c46361_331	AA	AA	GG	GG	GG	AA	GG
BobWhite_c46381_91	AA	AA	AA	AA	AA	AA	AA
BobWhite_c46416_247	AA	GG	AA	GG	GG	AA	AA
BobWhite_c4646_119	TT	TT	TT	TT	CC	TT	TT
BobWhite_c46501_92	TT	CC	CC	CC	TT	TT	TT
BobWhite_c46857_82	TT	TT	TT	TT	TT	TT	TT
BobWhite_c47103_84	TT	CC	TT	TT	CC	TT	TT
BobWhite_c47140_77	TT	TT	TT	TT	TT	TT	TT
BobWhite_c47143_592	GG	GG	GG	GG	GG	GG	GG
BobWhite_c47168_289	GG	AA	GG	AA	GG	GG	GG
BobWhite_c47168_598	CC	TT	CC	TT	CC	CC	CC
BobWhite_c47283_127	TT	TT	CC	CC	TT	TT	TT
BobWhite_c4729_243	TT	TT	TT	TT	TT	CC	CC
BobWhite_c47347_420	GG	GG	GG	GG	GG	GG	AA
BobWhite_c47357_535	AA	AA	GG	GG	AA	GG	NA
BobWhite_c47401_491	GG	GG	GG	GG	GG	GG	GG
BobWhite_c4743_63	GG	GG	GG	GG	GG	GG	GG
BobWhite_c47456_121	CC	CC	CC	CC	CC	CC	CC
BobWhite_c47555_106	AA	AA	AA	AA	AA	AA	AA
BobWhite_c47573_560	TT	TT	TT	TT	TT	TT	NA
BobWhite_c47620_226	GG	GG	GG	GG	GG	GG	GG
BobWhite_c47722_613	GG	GG	GG	GG	GG	AA	GG
BobWhite_c4773_85	GG	TT	GG	GG	GG	GG	GG
BobWhite_c47740_85	GG	AA	GG	GG	GG	GG	GG
BobWhite_c47831_87	GG	AA	AA	AA	GG	GG	AA
BobWhite_c47948_76	CC	CC	CC	CC	CC	CC	CC
BobWhite_c47964_969	TT	TT	TT	TT	TT	TT	TT
BobWhite_c48009_52	GG	GG	GG	GG	GG	GG	GG
BobWhite_c48071_144	GG	AA	AA	AA	AA	AA	GG
BobWhite_c4810_190	GG	AA	AA	AA	AA	AA	AA
BobWhite_c4831_490	AA	AA	GG	GG	AA	GG	NA
BobWhite_c48435_165	CC	TT	CC	CC	TT	CC	CC
BobWhite_c48455_818	CC	CC	CC	TT	TT	TT	TT
BobWhite_c4852_323	GG	TT	GG	GG	GG	GG	GG
BobWhite_c48548_106	AA	GG	AA	AA	GG	AA	GG
BobWhite_c48550_198	CC	TT	TT	TT	TT	TT	TT
BobWhite_c48552_702	TT	TT	TT	TT	TT	TT	TT
BobWhite_c4872_97	GG	GG	GG	GG	GG	AA	GG
BobWhite_c48730_575	CC	CC	CC	CC	CC	CC	CC
BobWhite_c4931_170	TT	TT	TT	TT	TT	TT	TT
BobWhite_c4942_140	TT	TT	TT	TT	TT	TT	TT
BobWhite_c4960_869	GG	GG	GG	GG	GG	GG	GG
BobWhite_c50_411	CC	CC	CC	CC	CC	CC	CC
BobWhite_c5072_107	CC	TT	CC	CC	CC	CC	CC
BobWhite_c5095_634	CC	CC	CC	CC	CC	CC	TT
BobWhite_c5096_156	GG	AA	GG	AA	AA	GG	GG
BobWhite_c51109_247	AA	AA	AA	AA	AA	AA	AA
BobWhite_c51109_415	GG	AA	GG	GG	AA	GG	AA
BobWhite_c5191_362	TT	TT	CC	CC	TT	CC	TT
BobWhite_c5191_563	TT	TT	CC	CC	TT	CC	TT
BobWhite_c52043_344	CC	CC	CC	CC	CC	CC	CC
BobWhite_c5235_710	GG	GG	AA	AA	AA	GG	AA
BobWhite_c5242_400	GG	GG	GG	GG	GG	GG	GG
BobWhite_c5246_474	GG	GG	GG	GG	GG	GG	GG
BobWhite_c5337_225	TT	CC	CC	CC	TT	CC	TT
BobWhite_c534_837	TT	TT	TT	TT	TT	TT	TT
BobWhite_c53517_181	GG	GG	TT	TT	TT	GG	TT
BobWhite_c5356_1272	GG	GG	GG	GG	AA	GG	GG
BobWhite_c53978_99	GG	GG	AA	AA	GG	GG	AA
BobWhite_c5419_165	AA	AA	AA	AA	AA	AA	AA
BobWhite_c5419_643	GG	GG	GG	GG	GG	GG	AA
BobWhite_c5419_861	AA	AA	AA	AA	AA	AA	GG
BobWhite_c5456_805	GG	GG	GG	GG	GG	GG	GG
BobWhite_c5457_1440	TT	TT	TT	TT	TT	TT	TT
BobWhite_c55017_267	TT	CC	TT	TT	TT	TT	TT
BobWhite_c55017_291	TT	GG	TT	TT	TT	TT	TT
BobWhite_c5511_323	GG	GG	GG	GG	GG	GG	GG
BobWhite_c5543_492	GG	GG	GG	GG	GG	GG	GG
BobWhite_c55576_80	AA	AA	AA	AA	AA	AA	AA
BobWhite_c5562_219	TT	CC	TT	CC	CC	TT	TT
BobWhite_c55693_396	GG	GG	GG	GG	GG	GG	GG
BobWhite_c5611_281	CC	CC	CC	CC	CC	CC	CC
BobWhite_c5633_59	AA	AA	AA	AA	AA	AA	AA
BobWhite_c5640_282	AA	AA	AA	AA	AA	AA	AA
BobWhite_c5653_618	TT	TT	CC	CC	CC	CC	CC
BobWhite_c5654_231	AA	AA	AA	AA	AA	AA	GG
BobWhite_c5694_1201	TT	TT	TT	TT	TT	TT	TT
BobWhite_c5757_260	GG	GG	GG	GG	GG	GG	AA
BobWhite_c5782_825	GG	GG	GG	GG	GG	AA	GG
BobWhite_c5793_372	CC	CC	CC	CC	CC	CC	CC
BobWhite_c5812_440	CC	CC	CC	CC	TT	TT	CC
BobWhite_c5820_169	CC	CC	CC	CC	CC	CC	CC
BobWhite_c5847_919	AA	AA	AA	AA	AA	AA	AA
BobWhite_c58481_104	TT	TT	TT	TT	TT	TT	TT
BobWhite_c5852_103	TT	TT	TT	TT	TT	GG	TT
BobWhite_c5852_685	AA	AA	AA	AA	AA	GG	AA
BobWhite_c5872_589	TT	TT	CC	CC	TT	TT	CC
BobWhite_c5872_65	AA	AA	CC	CC	AA	AA	AA
BobWhite_c588_2128	TT	TT	TT	TT	TT	TT	TT
BobWhite_c5887_1277	GG	AA	GG	GG	GG	GG	GG
BobWhite_c5917_529	GG	GG	GG	GG	GG	GG	GG
BobWhite_c59494_113	TT	CC	TT	TT	CC	TT	TT
BobWhite_c5968_868	TT	TT	CC	CC	TT	CC	TT
BobWhite_c6015_141	CC	CC	CC	CC	CC	CC	TT
BobWhite_c6017_769	TT	TT	TT	TT	TT	TT	TT
BobWhite_c6094_740	AA	CC	AA	AA	AA	AA	AA
BobWhite_c6166_319	CC	CC	CC	CC	CC	CC	CC
BobWhite_c6178_393	TT	TT	TT	TT	TT	TT	TT
BobWhite_c6193_298	CC	CC	CC	CC	CC	CC	CC
BobWhite_c63_305	TT	TT	TT	TT	TT	TT	TT
BobWhite_c634_420	CC	CC	CC	CC	CC	AA	CC
BobWhite_c6367_691	GG	GG	GG	GG	GG	GG	AA
BobWhite_c6463_340	CC	CC	CC	CC	CC	CC	CC
BobWhite_c647_668	CC	CC	CC	CC	CC	CC	CC
BobWhite_c64932_360	CC	CC	CC	CC	CC	CC	CC
BobWhite_c6527_222	GG	AA	AA	AA	GG	GG	AA
BobWhite_c658_377	AA	AA	AA	AA	AA	AA	AA
BobWhite_c66165_77	TT	CC	TT	TT	TT	TT	TT
BobWhite_c662_148	GG	GG	GG	GG	GG	GG	NA
BobWhite_c66315_505	CC	CC	CC	CC	CC	CC	CC
BobWhite_c6633_179	AA	AA	AA	AA	AA	AA	AA
BobWhite_c6633_288	AA	AA	AA	AA	AA	AA	AA
BobWhite_c6633_395	CC	CC	CC	CC	CC	CC	CC
BobWhite_c6633_476	TT	TT	TT	TT	TT	TT	TT
BobWhite_c6664_644	CC	CC	CC	CC	CC	CC	CC
BobWhite_c6685_1922	CC	CC	CC	CC	CC	CC	CC
BobWhite_c6740_481	AA	CC	AA	AA	CC	AA	AA
BobWhite_c6759_365	TT	TT	TT	TT	TT	TT	TT
BobWhite_c6771_697	GG	TT	GG	GG	GG	GG	TG
BobWhite_c6812_144	AA	AA	AA	AA	AA	AA	GG
BobWhite_c6820_199	CC	CC	CC	CC	CC	CC	CC
BobWhite_c686_387	CC	CC	CC	CC	CC	TT	CC
BobWhite_c6927_691	CC	CC	CC	CC	CC	CC	TT
BobWhite_c7029_58	GG	AA	GG	GG	GG	GG	GG
BobWhite_c7070_196	TT	CC	TT	TT	TT	TT	TT
BobWhite_c7082_196	GG	GG	GG	AA	GG	GG	GG
BobWhite_c7090_123	AA	NA	AA	AA	GG	AA	GG
BobWhite_c71_391	TT	TT	TT	TT	TT	TT	TT
BobWhite_c7106_207	TT	TT	TT	TT	TT	TT	TT
BobWhite_c7114_237	GG	GG	GG	GG	GG	TT	GG
BobWhite_c7145_355	CC	TT	CC	CC	TT	CC	TT
BobWhite_c7156_643	GG	AA	AA	AA	AA	AA	AA
BobWhite_c7157_633	CC	TT	TT	TT	CC	TT	TT
BobWhite_c716_644	TT	TT	TT	TT	TT	TT	TT
BobWhite_c721_74	AA	AA	AA	AA	AA	AA	AA
BobWhite_c7217_317	TT	TT	TT	TT	TT	TT	TT
BobWhite_c7235_365	AA	AA	AA	AA	AA	AA	AA
BobWhite_c7260_197	CC	CC	CC	CC	CC	CC	CC
BobWhite_c7274_333	CC	CC	CC	CC	CC	CC	CC
BobWhite_c7281_328	TT	TT	TT	TT	TT	TT	TT
BobWhite_c7326_70	AA	AA	AA	AA	AA	AA	AA
BobWhite_c7333_76	NA	TT	TT	TT	TT	TT	TT
BobWhite_c7400_194	CC	CC	CC	CC	CC	CC	CC
BobWhite_c7400_334	GG	GG	GG	GG	GG	GG	GG
BobWhite_c7406_394	TT	TT	TT	TT	TT	TT	TT
BobWhite_c7454_363	TT	TT	TT	TT	TT	TT	TT
BobWhite_c7454_492	GG	GG	GG	GG	GG	GG	GG
BobWhite_c7544_545	GG	GG	GG	GG	GG	GG	GG
BobWhite_c7551_418	CC	CC	CC	CC	CC	CC	CC
BobWhite_c756_886	AA	GG	AA	AA	AA	AA	AA
BobWhite_c7577_69	TT	CC	TT	TT	TT	TT	TT
BobWhite_c7604_181	TT	TT	TT	TT	TT	CC	TT
BobWhite_c7711_1448	CC	CC	CC	CC	CC	CC	CC
BobWhite_c7786_376	TT	TT	TT	TT	TT	TT	TC
BobWhite_c7815_118	CC	CC	CC	CC	CC	CC	CC
BobWhite_c7818_278	CC	CC	CC	CC	CC	CC	CC
BobWhite_c7871_241	AA	AA	AA	AA	AA	AA	AA
BobWhite_c7907_657	AA	AA	AA	AA	AA	AA	AA
BobWhite_c801_862	AA	AA	AA	AA	AA	AA	AA
BobWhite_c8016_301	TT	TT	CC	CC	TT	CC	NA
BobWhite_c8037_1135	TT	TT	TT	TT	TT	TT	TT
BobWhite_c8037_778	CC	CC	CC	CC	CC	CC	CC
BobWhite_c8048_663	GG	AA	AA	AA	GG	GG	GG
BobWhite_c8076_154	AA	AA	AA	AA	AA	AA	AA
BobWhite_c8085_498	CC	TT	CC	TT	CC	TT	CC
BobWhite_c8092_726	CC	CC	CC	CC	CC	CC	CC
BobWhite_c8113_532	GG	GG	GG	GG	GG	AA	GG
BobWhite_c8151_424	AA	AA	AA	AA	AA	GG	AA
BobWhite_c816_289	GG	GG	GG	GG	GG	GG	AA
BobWhite_c82_578	AA	AA	AA	AA	AA	AA	AA
BobWhite_c8202_245	AA	AA	GG	GG	AA	AA	AA
BobWhite_c8218_162	CC	CC	TT	TT	TT	TT	CC
BobWhite_c8249_58	GG	GG	GG	GG	GG	GG	GG
BobWhite_c8253_397	GG	GG	GG	GG	GG	GG	GG
BobWhite_c8266_227	TT	TT	TT	TT	TT	TT	TT
BobWhite_c8266_582	TT	CC	CC	CC	CC	CC	CC
BobWhite_c828_329	GG	GG	AA	AA	GG	GG	GG
BobWhite_c8293_236	CC	CC	CC	CC	CC	CC	CC
BobWhite_c8322_303	TT	TT	TT	TT	TT	TT	TT
BobWhite_c8340_511	CC	AA	CC	CC	CC	CC	CC
BobWhite_c8366_563	GG	AA	GG	GG	AA	GG	AA
BobWhite_c8375_378	TT	CC	TT	TT	TT	TT	TT
BobWhite_c8375_71	AA	CC	AA	AA	AA	AA	AA
BobWhite_c8422_189	AA	CC	AA	AA	AA	AA	AA
BobWhite_c8428_346	GG	GG	GG	GG	GG	TT	GG
BobWhite_c8448_107	CC	CC	CC	CC	CC	CC	CC
BobWhite_c8520_220	AA	AA	AA	AA	AA	AA	AA
BobWhite_c8571_699	TT	TT	TT	TT	TT	CC	TT
BobWhite_c8674_595	AA	AA	AA	AA	AA	AA	AA
BobWhite_c8713_420	AA	GG	AA	AA	AA	AA	GG
BobWhite_c872_587	GG	GG	GG	GG	GG	GG	TT
BobWhite_c8734_91	GG	GG	GG	GG	GG	GG	GG
BobWhite_c8764_219	CC	AA	CC	CC	CC	CC	CC
BobWhite_c8796_753	CC	TT	CC	CC	TT	TT	CC
BobWhite_c8890_279	CC	CC	CC	CC	CC	CC	CC
BobWhite_c8906_83	CC	CC	CC	CC	CC	CC	CC
BobWhite_c892_73	TT	TT	TT	TT	TT	CC	TT
BobWhite_c8945_134	CC	CC	CC	CC	AA	CC	AA
BobWhite_c895_2385	CC	CC	TT	TT	CC	CC	TT
BobWhite_c9023_572	TT	TT	TT	TT	TT	TT	TT
BobWhite_c9057_118	AA	AA	AA	AA	AA	AA	AA
BobWhite_c9138_101	GG	GG	GG	GG	GG	GG	GG
BobWhite_c928_311	AA	AA	AA	AA	AA	AA	NA
BobWhite_c9295_224	TT	TT	TT	TT	TT	TT	TT
BobWhite_c930_401	CC	TT	CC	CC	CC	CC	CC
BobWhite_c9316_300	TT	CC	TT	TT	TT	TT	CC
BobWhite_c9330_499	TT	TT	GG	TT	TT	TT	TT
BobWhite_c9424_243	CC	CC	CC	CC	CC	CC	CC
BobWhite_c9468_453	GG	GG	GG	GG	GG	GG	GG
BobWhite_c9468_478	CC	CC	CC	CC	CC	CC	CC
BobWhite_c948_52	CC	CC	CC	CC	CC	CC	NA
BobWhite_c9505_515	GG	GG	AA	GG	GG	GG	GG
BobWhite_c9563_377	GG	GG	GG	GG	GG	GG	GG
BobWhite_c96_170	AA	CC	CC	CC	AA	CC	CC
BobWhite_c9641_566	AA	AA	AA	AA	AA	AA	AA
BobWhite_c967_516	CC	CC	CC	CC	CC	CC	CC
BobWhite_c9690_94	TT	TT	TT	TT	TT	TT	TT
BobWhite_c9704_273	AA	GG	AA	GG	AA	GG	GG
BobWhite_c9711_206	GG	GG	GG	GG	GG	GG	GG
BobWhite_c9711_71	AA	AA	AA	AA	AA	AA	AA
BobWhite_c9804_305	TT	TT	TT	TT	TT	TT	TT
BobWhite_c9876_331	AA	AA	AA	AA	AA	AA	AA
BobWhite_c9881_1312	TT	CC	TT	TT	CC	TT	CC
BobWhite_c9931_915	TT	TT	TT	TT	TT	TT	TT
BobWhite_c9958_624	GG	GG	GG	GG	GG	GG	GG
BobWhite_c9963_51	GG	GG	GG	GG	AA	GG	GG
BobWhite_rep_c48743_625	AA	AA	AA	AA	AA	AA	AA
BobWhite_rep_c48743_691	GG	GG	GG	GG	GG	GG	GG
BobWhite_rep_c48793_750	TT	TT	TT	TT	TT	TT	TT
BobWhite_rep_c49034_167	AA	AA	CC	CC	AA	AA	AA
BobWhite_rep_c49050_1890	AA	AA	AA	AA	AA	AA	AA
BobWhite_rep_c49102_169	CC	TT	TT	TT	CC	TT	CC
BobWhite_rep_c49149_530	GG	GG	GG	GG	GG	GG	AA
BobWhite_rep_c49176_485	TT	TT	TT	TT	TT	TT	TT
BobWhite_rep_c49207_243	CC	TT	CC	CC	TT	CC	CC
BobWhite_rep_c49274_425	AA	AA	AA	AA	AA	AA	AA
BobWhite_rep_c49367_405	AA	AA	AA	AA	AA	AA	AA
BobWhite_rep_c49533_93	TT	TT	TT	TT	TT	TT	TT
BobWhite_rep_c49587_1290	CC	CC	CC	CC	CC	CC	CC
BobWhite_rep_c49610_521	CC	CC	CC	CC	CC	CC	AA
BobWhite_rep_c49700_452	TT	TT	TT	TT	TT	TT	TT
BobWhite_rep_c49755_131	TT	TT	TT	TT	TT	TT	TT
BobWhite_rep_c49768_768	TT	TT	TT	TT	TT	TT	TT
BobWhite_rep_c49779_74	AA	AA	AA	AA	AA	AA	AA
BobWhite_rep_c49783_60	TT	TT	TT	TT	TT	TT	TT
BobWhite_rep_c49790_351	TT	TT	TT	TT	TT	TT	TT
BobWhite_rep_c49910_432	GG	GG	GG	GG	GG	GG	GG
BobWhite_rep_c49916_403	GG	GG	GG	GG	GG	GG	GG
BobWhite_rep_c49931_364	GG	GG	GG	GG	AA	GG	AA
BobWhite_rep_c49979_373	TT	TT	TT	TT	TT	TT	TT
BobWhite_rep_c50002_83	GG	GG	GG	GG	GG	GG	GG
BobWhite_rep_c50013_65	TT	TT	TT	TT	TT	TT	TT
BobWhite_rep_c50057_164	TT	TT	TT	TT	TT	TT	TT
BobWhite_rep_c50058_84	TT	TT	TT	TT	TT	TT	TT
BobWhite_rep_c50066_63	AA	AA	AA	AA	AA	AA	AA
BobWhite_rep_c50112_99	CC	CC	CC	CC	CC	CC	TT
BobWhite_rep_c50115_136	TT	TT	TT	TT	TT	TT	TT
BobWhite_rep_c50145_387	GG	TT	GG	TT	TT	GG	GG
BobWhite_rep_c50324_157	CC	CC	CC	CC	CC	CC	CC
BobWhite_rep_c50324_373	CC	CC	CC	CC	CC	CC	CC
BobWhite_rep_c50349_139	GG	AA	GG	GG	AA	GG	GG
BobWhite_rep_c50362_537	GG	AA	GG	GG	GG	GG	GG
BobWhite_rep_c50402_333	AA	GG	GG	GG	GG	AA	GG
BobWhite_rep_c50457_813	CC	CC	CC	CC	CC	CC	TT
BobWhite_rep_c50458_213	GG	GG	GG	GG	GG	GG	GG
BobWhite_rep_c50822_462	AA	GG	AA	AA	AA	AA	AA
BobWhite_rep_c50834_145	AA	AA	AA	AA	AA	AA	AA
BobWhite_rep_c50835_441	AA	AA	AA	AA	AA	AA	AA
BobWhite_rep_c50869_1676	NA	CC	CC	CC	CC	NA	CC
BobWhite_rep_c50888_306	TT	TT	TT	TT	TT	TT	TT
BobWhite_rep_c50998_607	CC	CC	CC	CC	CC	CC	CC
BobWhite_rep_c51301_1261	AA	AA	AA	AA	AA	AA	AA
BobWhite_rep_c51336_730	CC	TT	CC	CC	TT	TT	CC
BobWhite_rep_c51373_453	TT	TT	TT	TT	TT	CC	TT
BobWhite_rep_c51499_280	TT	CC	TT	TT	TT	TT	NA
BobWhite_rep_c51917_234	CC	CC	CC	CC	CC	CC	TT
BobWhite_rep_c52024_65	GG	GG	GG	GG	GG	GG	GG
BobWhite_rep_c52163_55	TT	TT	TT	TT	TT	TT	TT
BobWhite_rep_c52402_347	CC	CC	CC	CC	CC	CC	CC
BobWhite_rep_c52550_1285	TT	TT	TT	TT	TT	TT	TT
BobWhite_rep_c52876_72	AA	AA	AA	AA	AA	AA	AA
BobWhite_rep_c52979_181	TT	CC	CC	CC	TT	TT	CC
BobWhite_rep_c53007_100	GG	GG	AA	AA	GG	AA	GG
BobWhite_rep_c53133_385	CC	AA	AA	CC	CC	CC	CC
BobWhite_rep_c53204_309	GG	GG	GG	GG	GG	GG	GG
BobWhite_rep_c53595_274	TT	TT	TT	TT	TT	TT	CC
BobWhite_rep_c53979_427	CC	CC	CC	CC	CC	CC	CC
BobWhite_rep_c54390_73	AA	AA	AA	AA	AA	AA	AG
BobWhite_rep_c54531_95	TT	TT	TT	TT	TT	TT	TT
BobWhite_rep_c55035_124	AA	AA	AA	AA	AA	GG	GG
BobWhite_rep_c55038_245	AA	AA	AA	AA	AA	AA	AA
BobWhite_rep_c55336_265	CC	CC	CC	CC	CC	CC	CC
BobWhite_rep_c55395_200	CC	CC	CC	CC	CC	CC	CC
BobWhite_rep_c55551_53	CC	CC	CC	CC	CC	CC	CC
BobWhite_rep_c57575_65	TT	TT	CC	TT	TT	TT	CC
BobWhite_rep_c58252_112	AA	CC	CC	CC	CC	CC	AA
BobWhite_rep_c60372_388	CC	CC	CC	CC	CC	CC	CC
BobWhite_rep_c60436_231	CC	CC	CC	CC	CC	CC	CC
BobWhite_rep_c60452_158	CC	CC	CC	CC	CC	CC	CC
BobWhite_rep_c61555_115	CC	TT	CC	CC	CC	CC	CC
BobWhite_rep_c61602_139	GG	GG	GG	GG	GG	AA	NA
BobWhite_rep_c61884_158	CC	AA	CC	CC	AA	CC	CC
BobWhite_rep_c62441_335	GG	GG	GG	GG	GG	GG	GG
BobWhite_rep_c62955_567	CC	CC	CC	CC	CC	CC	CC
BobWhite_rep_c62964_873	GG	AA	AA	AA	AA	AA	GG
BobWhite_rep_c62985_546	AA	GG	AA	AA	AA	AA	AA
BobWhite_rep_c63008_468	AA	AA	AA	AA	AA	AA	AA
BobWhite_rep_c63085_120	CC	CC	CC	CC	CC	CC	CC
BobWhite_rep_c63166_725	TT	TT	TT	TT	TT	TT	TT
BobWhite_rep_c63205_143	CC	TT	CC	CC	CC	CC	CC
BobWhite_rep_c63205_215	CC	TT	CC	CC	CC	CC	CC
BobWhite_rep_c63264_629	GG	AA	GG	GG	GG	GG	GG
BobWhite_rep_c63278_349	TT	TT	TT	TT	CC	TT	TT
BobWhite_rep_c63300_279	TT	TT	TT	TT	TT	TT	TT
BobWhite_rep_c63429_271	GG	AA	GG	AA	AA	AA	AA
BobWhite_rep_c63648_306	GG	GG	GG	GG	GG	GG	GG
BobWhite_rep_c63710_181	AA	GG	AA	AA	GG	AA	GG
BobWhite_rep_c63804_353	AA	AA	AA	AA	AA	AA	AA
BobWhite_rep_c63819_182	CC	TT	CC	CC	CC	CC	CC
BobWhite_rep_c63943_76	TT	GG	TT	TT	TT	TT	TT
BobWhite_rep_c63956_254	TT	TT	TT	TT	TT	TT	TT
BobWhite_rep_c64018_60	TT	TT	TT	TT	TT	TT	TT
BobWhite_rep_c64049_232	CC	CC	CC	CC	CC	CC	CC
BobWhite_rep_c64054_499	TT	CC	CC	CC	CC	CC	CC
BobWhite_rep_c64068_241	GG	GG	GG	GG	GG	GG	AG
BobWhite_rep_c64242_111	GG	GG	GG	GG	GG	GG	GG
BobWhite_rep_c64260_207	CC	CC	CC	CC	CC	CC	CC
BobWhite_rep_c64315_180	TT	TT	TT	TT	TT	TT	TT
BobWhite_rep_c64377_653	GG	GG	AA	GG	AA	GG	GG
BobWhite_rep_c64579_593	GG	GG	GG	GG	GG	GG	GG
BobWhite_rep_c64679_73	AA	AA	AA	AA	AA	AA	AC
BobWhite_rep_c64766_352	GG	GG	GG	GG	GG	GG	GG
BobWhite_rep_c64888_511	GG	GG	GG	GG	GG	GG	GG
BobWhite_rep_c64920_402	TT	TT	TT	TT	GG	TT	TT
BobWhite_rep_c65013_174	TT	TT	TT	CC	CC	CC	CC
BobWhite_rep_c65034_450	AA	AA	AA	AA	AA	AA	AA
BobWhite_rep_c65070_369	AA	AA	AA	AA	AA	AA	AA
BobWhite_rep_c65100_456	AA	AA	AA	AA	AA	AA	AA
BobWhite_rep_c65244_502	CC	CC	CC	CC	CC	CC	CC
BobWhite_rep_c65533_249	AA	AA	AA	AA	AA	AA	AA
BobWhite_rep_c65565_359	TT	TT	TT	CC	TT	CC	CC
BobWhite_rep_c65811_114	GG	GG	GG	GG	GG	GG	GG
BobWhite_rep_c65812_710	CC	CC	CC	CC	CC	CC	CC
BobWhite_rep_c65835_277	GG	AA	GG	GG	GG	GG	GG
BobWhite_rep_c65994_267	CC	CC	CC	CC	CC	CC	CC
BobWhite_rep_c66032_270	AA	GG	AA	AA	AA	AA	AA
BobWhite_rep_c66057_98	AA	AA	AA	AA	AA	AA	AA
BobWhite_rep_c66074_232	AA	GG	GG	AA	GG	GG	GG
BobWhite_rep_c66146_237	GG	GG	GG	GG	GG	GG	GG
BobWhite_rep_c66196_464	TT	TT	TT	TT	TT	TT	TT
BobWhite_rep_c66337_650	GG	GG	GG	GG	GG	GG	GG
BobWhite_rep_c66630_331	CC	CC	CC	CC	CC	CC	CC
BobWhite_rep_c66748_215	TT	TT	TT	TT	TT	TT	TT
BobWhite_rep_c66748_275	TT	TT	TT	TT	TT	TT	TT
BobWhite_rep_c66990_212	AA	AA	AA	AA	AA	AA	AA
BobWhite_rep_c66990_294	TT	TT	TT	TT	TT	TT	TT
BobWhite_rep_c67207_126	TT	TT	TT	TT	TT	TT	TT
BobWhite_s63351_73	AA	AA	AA	AA	AA	AA	GG
BobWhite_s63403_99	GG	GG	GG	GG	GG	GG	GG
BobWhite_s64174_119	GG	GG	GG	GG	GG	TT	GG
BobWhite_s64194_60	CC	CC	CC	CC	CC	CC	CC
BobWhite_s64871_104	TT	TT	TT	TT	TT	TT	TT
BobWhite_s65081_93	GG	GG	GG	GG	GG	GG	GG
BobWhite_s66944_58	TT	TT	TT	TT	TT	TT	TT
BobWhite_s66966_118	TT	TT	TT	CC	TT	TT	TT
BobWhite_s67148_292	AA	AA	AA	AA	AA	AA	AA
BobWhite_s67247_276	CC	TT	CC	CC	CC	CC	CC
BobWhite_s67516_159	AA	AA	AA	GG	AA	GG	AA
BobWhite_s67603_103	AA	AA	AA	AA	AA	AA	AA
BobWhite_s67669_117	TT	TT	TT	TT	TT	TT	TT
BS00000006_51	GG	TT	GG	TT	TT	TT	GG
BS00000020_51	CC	TT	CC	CC	TT	CC	CC
BS00000066_51	TT	CC	TT	TT	TT	TT	CC
BS00000137_51	GG	GG	GG	GG	GG	GG	GG
BS00000170_51	AA	AA	AA	AA	AA	AA	AA
BS00000209_51	CC	TT	CC	CC	CC	TT	CC
BS00000498_51	GG	GG	GG	GG	GG	GG	GG
BS00000577_51	TT	TT	TT	CC	TT	TT	TT
BS00000592_51	CC	CC	CC	CC	CC	CC	CC
BS00000651_51	TT	TT	TT	TT	TT	TT	CC
BS00000721_51	TT	TT	TT	CC	TT	CC	TT
BS00000750_51	CC	CC	CC	CC	CC	CC	CC
BS00001101_51	GG	TT	GG	GG	GG	GG	GG
BS00001140_51	AA	AA	AA	AA	AA	GG	GG
BS00001260_51	AA	GG	GG	AA	AA	AA	AA
BS00001335_51	AA	AA	AA	AA	AA	AA	AA
BS00001364_51	CC	AA	CC	CC	CC	CC	AA
BS00001478_51	AA	GG	AA	AA	AA	AA	GG
BS00001835_51	TT	CC	TT	CC	TT	TT	CC
BS00001921_51	GG	AA	GG	GG	GG	GG	GG
BS00002178_51	GG	GG	AA	GG	GG	GG	AA
BS00002191_51	AA	GG	AA	AA	AA	AA	AA
BS00002208_51	TT	CC	TT	TT	TT	TT	TT
BS00002216_51	CC	CC	CC	CC	TT	CC	CC
BS00002491_51	CC	TT	TT	CC	TT	CC	TT
BS00003119_51	CC	CC	CC	CC	CC	NA	CC
BS00003185_51	CC	TT	TT	TT	TT	TT	TT
BS00003214_51	CC	CC	CC	CC	CC	CC	CC
BS00003350_51	AA	NA	GG	GG	GG	AA	GG
BS00003404_51	CC	CC	CC	CC	CC	TT	CC
BS00003494_51	TT	CC	TT	TT	TT	TT	TT
BS00003522_51	AA	AA	AA	AA	AA	AA	AA
BS00003568_51	CC	CC	CC	CC	CC	CC	CC
BS00003573_51	GG	AA	GG	GG	GG	GG	GG
BS00003575_51	TT	CC	TT	TT	TT	TT	CC
BS00003586_51	TT	TT	TT	TT	TT	TT	CC
BS00003589_51	AA	AA	GG	GG	AA	GG	AA
BS00003593_51	CC	CC	CC	CC	CC	CC	CC
BS00003600_51	TT	GG	TT	TT	TT	TT	TT
BS00003616_51	TT	TT	TT	TT	TT	TT	TT
BS00003618_51	GG	GG	GG	GG	GG	GG	TT
BS00003622_51	CC	CC	CC	CC	CC	CC	CC
BS00003630_51	TT	CC	TT	TT	CC	TT	TT
BS00003655_51	TT	TT	CC	CC	TT	CC	TT
BS00003659_51	CC	CC	CC	CC	CC	CC	CC
BS00003663_51	CC	TT	CC	CC	CC	TT	CC
BS00003696_51	CC	CC	CC	CC	CC	CC	TT
BS00003697_51	TT	TT	CC	CC	TT	TT	CC
BS00003730_51	AA	CC	CC	CC	CC	AA	CC
BS00003735_51	CC	TT	CC	TT	CC	TT	CC
BS00003758_51	CC	CC	CC	CC	CC	CC	CC
BS00003760_51	AA	GG	AA	AA	AA	AA	AA
BS00003761_51	GG	AA	AA	AA	GG	AA	GG
BS00003765_51	TT	TT	TT	CC	TT	CC	CC
BS00003806_51	AA	AA	CC	CC	AA	CC	CC
BS00003813_51	CC	CC	CC	CC	CC	CC	CC
BS00003816_51	TT	TT	TT	TT	TT	TT	TT
BS00003822_51	GG	GG	TT	TT	GG	TT	GG
BS00003830_51	CC	AA	CC	CC	CC	CC	CC
BS00003866_51	GG	GG	TT	TT	TT	GG	GG
BS00003867_51	TT	CC	CC	TT	CC	TT	CC
BS00003879_51	TT	GG	TT	TT	TT	TT	TT
BS00003881_51	TT	CC	CC	CC	CC	CC	CC
BS00003917_51	AA	AA	GG	GG	GG	GG	AA
BS00003935_51	GG	GG	GG	GG	GG	AA	GG
BS00003955_51	GG	AA	AA	AA	GG	AA	AA
BS00003975_51	GG	AA	GG	GG	AA	AA	GG
BS00004112_51	TT	TT	CC	TT	TT	TT	CC
BS00004145_51	AA	AA	AA	AA	AA	AA	GG
BS00004224_51	TT	TT	TT	TT	TT	TT	TC
BS00004243_51	AA	AA	GG	AA	AA	AA	GG
BS00004257_51	GG	TT	TT	TT	TT	GG	TT
BS00004282_51	GG	GG	GG	GG	GG	GG	GG
BS00004348_51	CC	CC	CC	CC	CC	CC	CC
BS00004376_51	CC	AA	AA	AA	AA	AA	CC
BS00004377_51	AA	GG	GG	GG	GG	GG	GG
BS00004405_51	AA	AA	CC	CC	AA	CC	AA
BS00004413_51	GG	AA	AA	AA	GG	GG	AG
BS00004453_51	TT	TT	TT	TT	TT	TT	CC
BS00004465_51	AA	AA	AA	AA	AA	AA	NA
BS00004466_51	TT	TT	TT	TT	TT	TT	TT
BS00004522_51	TT	TT	TT	TT	TT	TT	TT
BS00004637_51	TT	TT	TT	TT	TT	TT	CC
BS00004724_51	AA	AA	GG	AA	AA	AA	GG
BS00004981_51	AA	AA	AA	AA	AA	AA	GG
BS00005004_51	TT	TT	TT	TT	TT	TT	GG
BS00005092_51	GG	AA	GG	GG	GG	GG	GG
BS00005265_51	AA	AA	GG	GG	AA	GG	AA
BS00005311_51	GG	GG	GG	GG	GG	GG	GG
BS00005860_51	AA	AA	AA	AA	AA	AA	AA
BS00006033_51	CC	TT	CC	CC	TT	CC	CC
BS00006820_51	GG	GG	NA	GG	AA	GG	GG
BS00006822_51	AA	CC	AA	AA	AA	AA	CC
BS00007429_51	TT	CC	TT	TT	CC	CC	CC
BS00007437_51	TT	CC	TT	TT	TT	TT	TT
BS00007684_51	TT	TT	TT	TT	CC	TT	CC
BS00008627_51	TT	TT	TT	TT	TT	TT	TT
BS00008727_51	AA	CC	CC	CC	AA	AA	AA
BS00008767_51	AA	AA	AA	AA	AA	AA	AA
BS00009060_51	AA	AA	AA	AA	AA	AA	AA
BS00009104_51	TT	CC	TT	TT	CC	TT	TT
BS00009247_51	TT	TT	TT	TT	TT	TT	TT
BS00009263_51	TT	CC	TT	TT	TT	TT	TT
BS00009270_51	TT	GG	TT	TT	TT	TT	TT
BS00009274_51	TT	TT	TT	TT	TT	TT	TT
BS00009283_51	TT	TT	TT	TT	TT	TT	TT
BS00009287_51	GG	TT	TT	TT	TT	GG	TT
BS00009311_51	GG	AA	GG	GG	GG	GG	GG
BS00009331_51	GG	GG	TT	TT	GG	GG	GG
BS00009342_51	AA	GG	AA	AA	AA	AA	AA
BS00009369_51	GG	GG	GG	GG	GG	GG	GG
BS00009375_51	CC	TT	CC	CC	CC	CC	CC
BS00009377_51	AA	GG	AA	AA	AA	AA	AA
BS00009393_51	GG	GG	GG	GG	GG	GG	GG
BS00009426_51	AA	AA	AA	AA	AA	AA	AA
BS00009457_51	GG	GG	GG	GG	GG	GG	GG
BS00009480_51	GG	GG	GG	GG	GG	GG	GG
BS00009540_51	GG	GG	GG	GG	GG	GG	GG
BS00009549_51	GG	GG	GG	GG	GG	GG	GG
BS00009584_51	GG	AA	GG	GG	AA	AA	GG
BS00009607_51	TT	CC	TT	TT	TT	TT	TT
BS00009677_51	GG	GG	GG	GG	GG	GG	GG
BS00009680_51	GG	TT	GG	NA	GG	GG	GG
BS00009738_51	GG	AA	GG	GG	GG	GG	GG
BS00009789_51	CC	TT	CC	CC	CC	CC	CC
BS00009791_51	CC	CC	TT	TT	CC	TT	CC
BS00009807_51	TT	TT	TT	TT	TT	TT	TT
BS00009808_51	CC	TT	CC	CC	CC	CC	CC
BS00009810_51	TT	TT	TT	TT	CC	TT	TT
BS00009817_51	CC	CC	CC	CC	CC	CC	CC
BS00009825_51	CC	CC	CC	CC	CC	CC	CC
BS00009838_51	CC	CC	TT	TT	TT	TT	TT
BS00009854_51	TT	NA	TT	TT	NA	TT	TC
BS00009866_51	GG	AA	GG	GG	AA	GG	AA
BS00009886_51	CC	CC	CC	CC	CC	CC	CC
BS00010004_51	CC	CC	CC	CC	CC	CC	CC
BS00010012_51	CC	CC	CC	CC	CC	CC	TC
BS00010016_51	AA	AA	AA	AA	AA	AA	AA
BS00010033_51	TT	CC	TT	TT	TT	TT	TT
BS00010055_51	AA	AA	AA	AA	AA	AA	AA
BS00010087_51	AA	CC	AA	CC	AA	CC	AA
BS00010098_51	AA	AA	AA	AA	AA	AA	AG
BS00010116_51	AA	GG	NA	GG	AA	AA	AA
BS00010124_51	TT	CC	TT	TT	TT	TT	TT
BS00010130_51	AA	AA	AA	AA	GG	AA	GG
BS00010134_51	CC	AA	AA	AA	AA	AA	AA
BS00010136_51	CC	CC	CC	CC	CC	CC	CC
BS00010144_51	GG	AA	GG	GG	AA	GG	AA
BS00010148_51	CC	TT	CC	CC	TT	CC	CC
BS00010153_51	GG	GG	GG	GG	GG	GG	GG
BS00010204_51	GG	AA	AA	AA	GG	AA	GG
BS00010213_51	AA	GG	AA	AA	AA	AA	AA
BS00010216_51	AA	AA	AA	AA	AA	GG	AA
BS00010264_51	AA	AA	GG	GG	AA	GG	AA
BS00010267_51	TT	CC	CC	CC	CC	CC	TT
BS00010282_51	CC	AA	CC	CC	AA	AA	AA
BS00010287_51	TT	TT	TT	TT	TT	TT	TT
BS00010311_51	AA	AA	AA	AA	AA	AA	AA
BS00010316_51	AA	AA	GG	GG	AA	GG	AA
BS00010332_51	GG	GG	AA	AA	GG	GG	GG
BS00010339_51	TT	GG	TT	TT	TT	TT	TT
BS00010352_51	NA	GG	TT	TT	TT	TT	GG
BS00010366_51	GG	AA	GG	GG	GG	GG	GG
BS00010392_51	CC	TT	CC	CC	TT	TT	CC
BS00010399_51	AA	CC	AA	AA	CC	AA	AA
BS00010403_51	GG	GG	AA	AA	GG	GG	AA
BS00010436_51	GG	AA	GG	GG	AA	GG	GG
BS00010438_51	GG	GG	AA	AA	GG	AA	GG
BS00010441_51	GG	AA	AA	AA	AA	AA	AA
BS00010477_51	CC	CC	CC	CC	CC	CC	CC
BS00010488_51	CC	CC	TT	TT	CC	TT	CC
BS00010491_51	CC	TT	CC	CC	CC	CC	CC
BS00010531_51	CC	CC	TT	TT	CC	TT	CC
BS00010557_51	GG	TT	GG	GG	GG	GG	GG
BS00010576_51	AA	AA	AA	AA	AA	AA	AA
BS00010580_51	CC	TT	TT	CC	TT	CC	CC
BS00010590_51	GG	TT	GG	GG	TT	GG	GG
BS00010612_51	GG	GG	GG	GG	GG	GG	GG
BS00010616_51	TT	CC	TT	TT	TT	TT	CC
BS00010659_51	CC	TT	TT	TT	CC	TT	TT
BS00010687_51	CC	CC	CC	CC	CC	CC	CC
BS00010696_51	GG	AA	GG	GG	AA	GG	GG
BS00010780_51	TT	CC	CC	CC	CC	CC	CC
BS00010811_51	CC	TT	TT	TT	TT	TT	TT
BS00010819_51	AA	GG	GG	GG	GG	GG	AA
BS00010837_51	GG	TT	GG	GG	GG	GG	GG
BS00010854_51	CC	TT	CC	CC	CC	CC	CC
BS00010863_51	GG	TT	GG	GG	GG	GG	GG
BS00010875_51	GG	AA	GG	GG	GG	GG	GG
BS00010881_51	CC	TT	CC	CC	TT	CC	CC
BS00010886_51	GG	AA	GG	GG	GG	GG	GG
BS00010925_51	AA	CC	AA	AA	AA	AA	AA
BS00010932_51	TT	TT	TT	TT	TT	TT	TT
BS00010988_51	CC	CC	CC	CC	CC	CC	NA
BS00010992_51	TT	CC	TT	TT	TT	TT	CC
BS00011006_51	GG	AA	GG	GG	GG	GG	GG
BS00011039_51	GG	GG	GG	GG	GG	GG	GG
BS00011042_51	GG	AA	GG	GG	AA	GG	GG
BS00011045_51	CC	CC	CC	CC	CC	CC	CC
BS00011072_51	CC	CC	CC	CC	CC	CC	CC
BS00011101_51	AA	GG	GG	AA	GG	AA	GG
BS00011111_51	GG	GG	GG	GG	GG	GG	GG
BS00011122_51	TT	CC	CC	CC	CC	CC	CC
BS00011123_51	AA	GG	AA	AA	AA	AA	AA
BS00011146_51	CC	TT	CC	CC	CC	CC	CC
BS00011148_51	CC	CC	CC	CC	CC	CC	CC
BS00011165_51	GG	TT	TT	TT	GG	TT	GG
BS00011173_51	GG	GG	GG	GG	GG	GG	GG
BS00011202_51	CC	AA	AA	CC	CC	CC	CC
BS00011235_51	GG	TT	GG	GG	GG	GG	GG
BS00011273_51	GG	TT	GG	GG	GG	GG	GG
BS00011276_51	GG	GG	AA	AA	GG	AA	GG
BS00011292_51	GG	AA	GG	GG	GG	GG	GG
BS00011315_51	TT	TT	TT	TT	TT	TT	TT
BS00011390_51	GG	AA	GG	GG	GG	GG	GG
BS00011438_51	CC	TT	CC	CC	TT	CC	TT
BS00011451_51	GG	GG	GG	GG	GG	GG	AA
BS00011469_51	CC	TT	TT	TT	TT	TT	TT
BS00011492_51	CC	CC	CC	TT	CC	TT	TT
BS00011508_51	GG	AA	GG	GG	GG	GG	GG
BS00011510_51	AA	AA	CC	CC	AA	AA	AA
BS00011514_51	TT	CC	CC	CC	CC	CC	CC
BS00011521_51	AA	GG	AA	AA	AA	AA	AA
BS00011523_51	CC	CC	CC	CC	CC	CC	CC
BS00011530_51	TT	TT	GG	TT	TT	GG	GG
BS00011532_51	CC	TT	CC	CC	TT	CC	TT
BS00011539_51	TT	TT	TT	TT	TT	TT	TT
BS00011545_51	GG	GG	GG	GG	GG	GG	GG
BS00011578_51	AA	AA	GG	GG	AA	AA	GG
BS00011579_51	AA	AA	AA	AA	AA	AA	AG
BS00011583_51	TT	TT	TT	CC	TT	TT	TT
BS00011607_51	TT	CC	CC	CC	CC	CC	CC
BS00011612_51	GG	AA	GG	GG	GG	GG	GG
BS00011622_51	GG	GG	GG	GG	GG	GG	GG
BS00011695_51	AA	GG	GG	AA	GG	AA	AA
BS00011712_51	AA	CC	AA	AA	AA	AA	AA
BS00011728_51	CC	CC	TT	TT	CC	TT	CC
BS00011746_51	GG	GG	GG	GG	GG	GG	GG
BS00011767_51	AA	GG	AA	AA	AA	AA	AA
BS00011794_51	TT	CC	CC	CC	CC	CC	CC
BS00011795_51	GG	TT	GG	GG	GG	GG	GG
BS00011821_51	CC	CC	CC	CC	CC	CC	CC
BS00011825_51	CC	CC	CC	CC	CC	AA	CC
BS00011851_51	AA	AA	AA	AA	GG	AA	GG
BS00011859_51	AA	AA	AA	AA	GG	AA	GG
BS00011869_51	AA	AA	AA	AA	AA	AA	AA
BS00011892_51	GG	AA	AA	AA	AA	AA	AA
BS00011931_51	TT	CC	TT	TT	TT	TT	TT
BS00011935_51	CC	CC	CC	CC	CC	CC	CC
BS00011947_51	CC	AA	CC	CC	CC	CC	CC
BS00011952_51	GG	GG	AA	GG	GG	GG	NA
BS00011962_51	TT	CC	TT	CC	CC	TT	CC
BS00011973_51	GG	GG	TT	TT	GG	TT	TT
BS00012006_51	CC	CC	CC	CC	CC	TT	TT
BS00012023_51	TT	CC	TT	TT	CC	CC	TT
BS00012028_51	CC	CC	CC	CC	CC	CC	CC
BS00012034_51	CC	TT	CC	CC	CC	CC	CC
BS00012036_51	TT	TT	TT	TT	TT	TT	TT
BS00012038_51	AA	AA	AA	AA	AA	AA	AA
BS00012042_51	CC	TT	CC	CC	TT	CC	CC
BS00012051_51	TT	CC	TT	TT	TT	TT	TT
BS00012052_51	TT	CC	CC	CC	TT	CC	TT
BS00012068_51	GG	GG	GG	GG	GG	GG	GG
BS00012071_51	CC	CC	CC	CC	CC	AA	NA
BS00012080_51	TT	TT	GG	GG	TT	GG	GG
BS00012140_51	TT	TT	TT	TT	TT	TT	TT
BS00012210_51	GG	TT	GG	GG	GG	GG	GG
BS00012250_51	AA	AA	AA	AA	GG	AA	AA
BS00012283_51	AA	AA	AA	AA	AA	AA	AA
BS00012320_51	CC	CC	AA	CC	CC	AA	AA
BS00012936_51	TT	TT	CC	TT	TT	TT	CC
BS00013077_51	NA	GG	GG	GG	GG	AA	GG
BS00013227_51	CC	CC	CC	CC	AA	CC	CC
BS00013563_51	CC	CC	CC	CC	CC	CC	CC
BS00013584_51	GG	AA	GG	GG	GG	GG	GG
BS00013851_51	AA	GG	GG	GG	GG	GG	GG
BS00013901_51	GG	AA	GG	GG	GG	GG	AA
BS00014588_51	TT	TT	TT	CC	TT	CC	TT
BS00014671_51	GG	GG	GG	GG	GG	GG	GG
BS00014736_51	TT	CC	TT	TT	CC	TT	TT
BS00014946_51	TT	TT	TT	TT	TT	TT	TT
BS00015169_51	TT	TT	TT	TT	TT	TT	GG
BS00015205_51	AA	CC	AA	AA	AA	AA	AA
BS00015354_51	CC	CC	CC	CC	CC	CC	CC
BS00015473_51	TT	TT	TT	TT	TT	TT	TT
BS00015519_51	CC	TT	CC	CC	CC	CC	CC
BS00015528_51	CC	CC	CC	CC	CC	CC	TT
BS00015653_51	GG	GG	GG	TT	GG	GG	TT
BS00015891_51	GG	GG	GG	GG	GG	GG	GG
BS00016407_51	CC	TT	TT	TT	TT	TT	CC
BS00016650_51	GG	GG	GG	GG	GG	GG	AG
BS00017187_51	AA	AA	AA	AA	AA	AA	AA
BS00017233_51	TT	CC	TT	TT	CC	TT	TT
BS00017789_51	GG	GG	GG	GG	GG	NA	GG
BS00017988_51	CC	TT	CC	CC	CC	CC	CC
BS00018120_51	TT	CC	CC	CC	CC	CC	CC
BS00018347_51	GG	GG	TT	GG	GG	GG	TT
BS00018474_51	AA	AA	AA	AA	AA	AA	AA
BS00018707_51	TT	TT	TT	TT	CC	TT	CC
BS00018740_51	TT	TT	CC	CC	TT	CC	TT
BS00018764_51	AA	AA	AA	AA	AA	AA	AA
BS00019225_51	CC	CC	CC	CC	CC	CC	TT
BS00019285_51	AA	AA	AA	AA	AA	AA	AA
BS00019919_51	GG	GG	GG	GG	GG	GG	GG
BS00020236_51	TT	TT	TT	TT	TT	TT	TT
BS00020363_51	GG	AA	GG	GG	AA	AA	AA
BS00020459_51	AA	AA	CC	CC	AA	AA	CC
BS00020575_51	TT	GG	GG	GG	GG	GG	GG
BS00020982_51	GG	GG	GG	GG	GG	GG	GG
BS00021261_51	CC	CC	TT	TT	TT	TT	TT
BS00021657_51	TT	CC	CC	CC	CC	TT	TT
BS00021659_51	CC	AA	CC	CC	AA	CC	AA
BS00021660_51	AA	AA	AA	AA	AA	AA	AA
BS00021667_51	GG	AA	NA	NA	AA	AA	GG
BS00021670_51	AA	GG	AA	AA	GG	GG	AA
BS00021678_51	TT	CC	TT	TT	TT	TT	TT
BS00021680_51	GG	GG	GG	GG	GG	GG	AA
BS00021682_51	CC	CC	AA	AA	CC	AA	CC
BS00021683_51	GG	AA	GG	GG	AA	GG	AA
BS00021684_51	CC	AA	CC	AA	AA	AA	CC
BS00021686_51	GG	GG	GG	GG	GG	AA	GG
BS00021688_51	CC	AA	CC	AA	CC	AA	AA
BS00021689_51	TT	TT	TT	TT	TT	TT	CC
BS00021694_51	TT	TT	TT	CC	TT	CC	CC
BS00021695_51	AA	AA	AA	AA	CC	AA	CC
BS00021702_51	CC	TT	CC	CC	TT	CC	CC
BS00021704_51	TT	TT	TT	CC	TT	TT	CC
BS00021706_51	AA	AA	AA	AA	AA	AA	AA
BS00021708_51	GG	AA	AA	AA	AA	GG	GG
BS00021710_51	AA	GG	AA	AA	GG	GG	GG
BS00021714_51	TT	CC	TT	TT	TT	TT	TT
BS00021716_51	CC	TT	TT	TT	TT	TT	CC
BS00021722_51	GG	GG	GG	GG	GG	GG	GG
BS00021725_51	GG	GG	GG	GG	GG	GG	AA
BS00021730_51	AA	AA	AA	AA	AA	AA	AA
BS00021735_51	GG	AA	GG	GG	AA	GG	GG
BS00021736_51	TT	TT	TT	TT	TT	TT	TT
BS00021738_51	AA	GG	AA	GG	AA	AA	GG
BS00021739_51	GG	AA	GG	GG	AA	AA	GG
BS00021745_51	AA	AA	AA	AA	AA	AA	AA
BS00021747_51	GG	TT	TT	TT	TT	TT	GG
BS00021748_51	GG	GG	GG	GG	GG	GG	AA
BS00021752_51	AA	AA	AA	AA	AA	AA	AA
BS00021791_51	TT	TT	TT	TT	TT	TT	TT
BS00021805_51	TT	TT	TT	TT	TT	TT	TT
BS00021850_51	CC	CC	CC	CC	CC	TT	CC
BS00021851_51	CC	CC	CC	CC	CC	CC	TT
BS00021864_51	GG	GG	GG	GG	GG	GG	GG
BS00021868_51	AA	AA	AA	AA	AA	AA	AA
BS00021869_51	CC	AA	CC	CC	CC	CC	CC
BS00021870_51	TT	TT	TT	TT	TT	TT	CC
BS00021873_51	AA	GG	GG	AA	GG	AA	AA
BS00021874_51	AA	AA	AA	AA	AA	AA	AA
BS00021881_51	TT	TT	CC	CC	TT	TT	CC
BS00021895_51	GG	GG	GG	GG	GG	GG	GG
BS00021899_51	TT	TT	TT	TT	TT	TT	CC
BS00021900_51	GG	AA	GG	GG	GG	GG	GG
BS00021901_51	GG	GG	GG	GG	GG	GG	GG
BS00021902_51	AA	AA	AA	AA	AA	AA	GG
BS00021904_51	CC	CC	CC	CC	CC	CC	TT
BS00021909_51	AA	GG	AA	AA	AA	AA	AA
BS00021919_51	CC	CC	CC	CC	CC	CC	CC
BS00021930_51	AA	AA	AA	AA	AA	AA	AA
BS00021934_51	TT	TT	TT	TT	TT	CC	CC
BS00021936_51	TT	TT	TT	TT	TT	TT	TT
BS00021938_51	NA	AA	AA	AA	AA	GG	AA
BS00021939_51	AA	AA	AA	AA	AA	AA	AA
BS00021946_51	AA	GG	AA	AA	AA	AA	AA
BS00021947_51	CC	TT	CC	CC	CC	CC	CC
BS00021948_51	GG	GG	GG	GG	GG	GG	GG
BS00021949_51	TT	CC	TT	TT	TT	TT	TT
BS00021955_51	TT	TT	TT	TT	TT	TT	TT
BS00021957_51	GG	GG	GG	GG	GG	GG	GG
BS00021965_51	AA	GG	AA	AA	GG	AA	AA
BS00021969_51	CC	TT	CC	CC	TT	CC	TT
BS00021971_51	AA	AA	AA	AA	AA	AA	AA
BS00021986_51	TT	CC	CC	CC	TT	TT	TT
BS00021990_51	CC	CC	CC	CC	CC	CC	CC
BS00021991_51	GG	GG	GG	GG	GG	GG	GG
BS00021995_51	TT	CC	TT	TT	TT	TT	CC
BS00021997_51	GG	GG	GG	GG	GG	GG	GG
BS00021999_51	GG	GG	GG	GG	GG	GG	AA
BS00022008_51	GG	AA	AA	GG	GG	GG	GG
BS00022009_51	TT	CC	TT	TT	TT	TT	TT
BS00022013_51	AA	GG	GG	GG	GG	GG	AA
BS00022015_51	CC	CC	CC	CC	CC	CC	TT
BS00022016_51	TT	GG	GG	GG	TT	GG	TT
BS00022024_51	CC	TT	CC	TT	CC	TT	CC
BS00022025_51	TT	TT	CC	CC	TT	CC	TT
BS00022027_51	CC	CC	CC	CC	CC	CC	CC
BS00022039_51	CC	CC	TT	TT	CC	TT	CC
BS00022040_51	TT	CC	TT	TT	TT	TT	TT
BS00022045_51	TT	TT	CC	CC	CC	TT	CC
BS00022049_51	AA	AA	AA	AA	AA	AA	AA
BS00022064_51	CC	CC	NA	NA	CC	NA	NA
BS00022065_51	GG	GG	AA	AA	GG	AA	AA
BS00022071_51	TT	CC	TT	TT	TT	TT	TT
BS00022072_51	TT	TT	TT	TT	TT	CC	TT
BS00022080_51	TT	TT	TT	TT	TT	TT	TT
BS00022089_51	GG	AA	GG	GG	GG	GG	GG
BS00022090_51	GG	GG	AA	AA	GG	GG	AA
BS00022104_51	GG	AA	GG	GG	GG	GG	AA
BS00022117_51	TT	CC	CC	CC	TT	TT	CC
BS00022120_51	GG	GG	GG	GG	GG	GG	GG
BS00022122_51	CC	CC	TT	TT	CC	TT	TT
BS00022124_51	AA	AA	AA	GG	GG	GG	GG
BS00022125_51	TT	TT	TT	TT	TT	TT	TT
BS00022126_51	TT	TT	GG	GG	TT	GG	TT
BS00022127_51	GG	AA	AA	AA	AA	AA	GG
BS00022129_51	GG	GG	GG	GG	GG	GG	GG
BS00022133_51	CC	AA	CC	CC	CC	CC	CC
BS00022145_51	GG	TT	GG	GG	TT	TT	GG
BS00022148_51	TT	TT	TT	TT	TT	TT	CC
BS00022154_51	CC	CC	CC	CC	CC	CC	CC
BS00022155_51	AA	AA	AA	AA	AA	GG	AA
BS00022160_51	GG	TT	GG	TT	TT	TT	TT
BS00022162_51	CC	TT	TT	TT	TT	TT	CC
BS00022178_51	CC	CC	CC	CC	CC	CC	CC
BS00022180_51	CC	TT	CC	CC	CC	CC	TT
BS00022181_51	TT	CC	CC	CC	TT	CC	CC
BS00022182_51	TT	CC	TT	TT	TT	TT	TT
BS00022183_51	AA	AA	AA	AA	AA	AA	AA
BS00022184_51	GG	AA	AA	AA	GG	AA	AA
BS00022188_51	CC	CC	CC	CC	CC	CC	CC
BS00022194_51	CC	CC	CC	CC	CC	CC	CC
BS00022201_51	CC	CC	CC	CC	CC	CC	CC
BS00022207_51	GG	GG	GG	GG	GG	GG	GG
BS00022212_51	AA	GG	GG	GG	GG	GG	GG
BS00022218_51	GG	AA	GG	GG	GG	GG	NA
BS00022220_51	GG	GG	GG	GG	AA	GG	AA
BS00022226_51	AA	AA	AA	AA	AA	GG	AA
BS00022229_51	CC	NA	CC	CC	NA	CC	NA
BS00022231_51	GG	GG	GG	GG	GG	GG	GG
BS00022241_51	AA	AA	CC	AA	AA	AA	CC
BS00022242_51	AA	CC	CC	CC	CC	CC	AA
BS00022249_51	GG	AA	AA	AA	AA	GG	AA
BS00022256_51	CC	CC	CC	CC	CC	CC	CC
BS00022258_51	GG	GG	GG	GG	AA	GG	AA
BS00022261_51	GG	GG	GG	GG	GG	GG	GG
BS00022265_51	TT	TT	TT	TT	TT	TT	TT
BS00022267_51	TT	CC	CC	CC	CC	TT	CC
BS00022279_51	TT	TT	CC	TT	TT	TT	TT
BS00022283_51	TT	CC	TT	TT	TT	TT	TT
BS00022295_51	TT	TT	TT	TT	TT	TT	TT
BS00022301_51	CC	CC	CC	CC	CC	CC	CC
BS00022315_51	TT	TT	TT	TT	TT	TT	TT
BS00022316_51	AA	AA	AA	AA	AA	AA	AA
BS00022323_51	CC	CC	AA	AA	CC	AA	AA
BS00022332_51	TT	TT	TT	TT	TT	TT	TT
BS00022336_51	TT	TT	TT	TT	TT	TT	CC
BS00022353_51	CC	CC	CC	TT	CC	CC	CC
BS00022364_51	GG	GG	GG	AA	GG	AA	AA
BS00022366_51	GG	AA	AA	AA	AA	AA	AA
BS00022372_51	CC	CC	TT	TT	CC	CC	TT
BS00022374_51	CC	CC	CC	CC	CC	CC	CC
BS00022377_51	TT	TT	CC	CC	TT	CC	CC
BS00022378_51	GG	GG	GG	AA	AA	AA	GG
BS00022395_51	TT	TT	TT	TT	TT	TT	TT
BS00022396_51	CC	TT	CC	CC	TT	CC	CC
BS00022403_51	AA	AA	GG	GG	AA	GG	GG
BS00022406_51	GG	AA	NA	NA	GG	NA	GG
BS00022409_51	GG	GG	GG	GG	GG	TT	GG
BS00022412_51	CC	TT	TT	TT	TT	TT	TT
BS00022415_51	TT	GG	TT	TT	GG	TT	TT
BS00022417_51	AA	AA	AA	AA	AA	GG	AA
BS00022422_51	CC	TT	CC	CC	TT	TT	CC
BS00022429_51	GG	GG	AA	GG	AA	GG	AA
BS00022431_51	GG	AA	AA	AA	GG	AA	GG
BS00022432_51	CC	TT	CC	CC	TT	CC	CC
BS00022433_51	CC	CC	CC	CC	CC	CC	CC
BS00022436_51	CC	TT	TT	TT	TT	TT	TT
BS00022438_51	GG	GG	GG	GG	GG	GG	GG
BS00022449_51	CC	CC	CC	TT	CC	CC	CC
BS00022459_51	TT	CC	TT	TT	TT	TT	TT
BS00022463_51	CC	CC	CC	CC	CC	CC	CC
BS00022466_51	TT	CC	CC	CC	CC	TT	TT
BS00022477_51	AA	AA	AA	AA	AA	AA	AA
BS00022478_51	GG	GG	AA	AA	AA	GG	GG
BS00022480_51	CC	TT	TT	CC	CC	CC	CC
BS00022481_51	CC	AA	CC	CC	CC	CC	CC
BS00022482_51	CC	CC	CC	CC	CC	CC	CC
BS00022486_51	GG	GG	GG	GG	GG	TT	TG
BS00022489_51	TT	TT	TT	TT	TT	TT	TT
BS00022490_51	AA	CC	AA	AA	AA	AA	AA
BS00022500_51	AA	AA	AA	AA	AA	AA	AA
BS00022504_51	AA	GG	AA	AA	AA	AA	GG
BS00022505_51	TT	TT	TT	TT	TT	TT	TT
BS00022507_51	AA	AA	AA	AA	AA	AA	CC
BS00022509_51	TT	TT	TT	TT	TT	TT	TT
BS00022512_51	CC	CC	TT	TT	CC	TT	CC
BS00022514_51	TT	CC	TT	TT	TT	TT	TT
BS00022516_51	AA	GG	GG	GG	AA	GG	AA
BS00022518_51	CC	CC	CC	CC	CC	TT	TC
BS00022520_51	AA	GG	AA	AA	AA	AA	AA
BS00022522_51	CC	CC	CC	CC	CC	CC	TT
BS00022523_51	AA	AA	AA	AA	AA	AA	GG
BS00022525_51	TT	TT	TT	TT	CC	TT	TT
BS00022534_51	CC	AA	AA	AA	CC	CC	CC
BS00022537_51	TT	CC	CC	CC	CC	TT	CC
BS00022539_51	TT	TT	TT	TT	TT	CC	TT
BS00022542_51	CC	TT	CC	CC	CC	CC	CC
BS00022549_51	CC	TT	CC	CC	CC	CC	NA
BS00022550_51	GG	GG	AA	AA	GG	GG	GG
BS00022577_51	AA	GG	GG	GG	GG	GG	AA
BS00022581_51	GG	TT	GG	GG	GG	GG	GG
BS00022586_51	GG	GG	GG	GG	GG	GG	GG
BS00022596_51	TT	CC	TT	TT	TT	TT	TT
BS00022604_51	CC	CC	CC	CC	CC	CC	TT
BS00022605_51	CC	CC	CC	CC	CC	CC	TT
BS00022611_51	TT	TT	TT	TT	TT	TT	TT
BS00022619_51	TT	CC	TT	TT	TT	TT	TT
BS00022625_51	GG	AA	GG	GG	GG	GG	AA
BS00022644_51	TT	CC	TT	TT	TT	TT	TT
BS00022648_51	GG	TT	GG	GG	GG	GG	GG
BS00022652_51	AA	GG	AA	AA	AA	AA	AA
BS00022653_51	AA	AA	AA	CC	AA	CC	CC
BS00022654_51	CC	TT	CC	CC	CC	CC	CC
BS00022657_51	AA	AA	AA	AA	AA	GG	AA
BS00022660_51	TT	CC	TT	TT	CC	CC	TT
BS00022662_51	GG	AA	GG	GG	GG	GG	GG
BS00022666_51	AA	GG	AA	GG	GG	AA	AA
BS00022673_51	CC	TT	TT	TT	TT	TT	TT
BS00022677_51	GG	GG	GG	GG	GG	GG	GG
BS00022688_51	TT	CC	CC	CC	CC	TT	CC
BS00022689_51	AA	AA	AA	AA	AA	AA	AA
BS00022690_51	GG	AA	GG	GG	GG	GG	GG
BS00022694_51	TT	CC	TT	TT	TT	TT	TT
BS00022698_51	CC	CC	CC	CC	CC	CC	CC
BS00022699_51	CC	TT	CC	CC	CC	CC	CC
BS00022700_51	CC	CC	TT	TT	TT	TT	TT
BS00022703_51	CC	CC	CC	CC	CC	CC	TT
BS00022705_51	CC	CC	CC	CC	CC	CC	CC
BS00022716_51	TT	CC	TT	TT	TT	TT	TT
BS00022717_51	AA	AA	AA	AA	AA	GG	AA
BS00022721_51	CC	CC	CC	CC	CC	CC	CC
BS00022722_51	GG	AA	GG	GG	GG	GG	GG
BS00022724_51	AA	GG	AA	AA	GG	GG	AA
BS00022733_51	CC	TT	CC	CC	CC	CC	CC
BS00022736_51	CC	CC	CC	CC	CC	CC	TT
BS00022738_51	CC	AA	AA	AA	CC	AA	CC
BS00022741_51	TT	TT	TT	TT	TT	TT	TT
BS00022742_51	AA	GG	AA	AA	GG	AA	GG
BS00022747_51	CC	TT	CC	CC	TT	CC	TT
BS00022753_51	AA	AA	AA	AA	AA	AA	AA
BS00022754_51	TT	TT	TT	TT	TT	TT	TT
BS00022760_51	TT	TT	CC	TT	TT	TT	CC
BS00022761_51	GG	GG	GG	AA	GG	GG	GG
BS00022762_51	TT	TT	TT	CC	TT	TT	TT
BS00022763_51	CC	TT	CC	CC	CC	CC	CC
BS00022768_51	AA	GG	AA	AA	GG	AA	AA
BS00022773_51	AA	GG	AA	AA	GG	AA	AA
BS00022784_51	TT	TC	CC	CC	CC	CC	CC
BS00022798_51	CC	CC	TT	CC	CC	CC	CC
BS00022800_51	CC	CC	CC	CC	CC	AA	CC
BS00022805_51	AA	AA	GG	GG	AA	GG	GG
BS00022808_51	AA	AA	AA	AA	AA	AA	AA
BS00022813_51	AA	AA	AA	AA	AA	GG	AA
BS00022815_51	GG	GG	AA	AA	AA	GG	AA
BS00022820_51	GG	AA	GG	GG	GG	GG	AA
BS00022824_51	TT	CC	CC	CC	CC	CC	CC
BS00022830_51	TT	TT	CC	CC	TT	TT	CC
BS00022834_51	GG	AA	GG	GG	AA	GG	AA
BS00022836_51	AA	GG	GG	GG	GG	GG	GG
BS00022839_51	GG	AA	NA	NA	NA	GG	GG
BS00022840_51	CC	CC	CC	CC	CC	CC	CC
BS00022841_51	GG	GG	AA	AA	GG	GG	GG
BS00022842_51	TT	CC	TT	TT	TT	TT	TT
BS00022845_51	CC	CC	CC	CC	CC	CC	TT
BS00022848_51	CC	CC	CC	CC	CC	CC	CC
BS00022851_51	AA	AA	AA	AA	AA	AA	GG
BS00022861_51	AA	AA	AA	AA	AA	AA	AA
BS00022876_51	GG	AA	AA	AA	AA	GG	AA
BS00022882_51	TT	TT	TT	TT	TT	TT	TT
BS00022884_51	GG	AA	GG	GG	GG	GG	GG
BS00022886_51	CC	CC	CC	CC	CC	CC	CC
BS00022896_51	TT	TT	TT	TT	TT	CC	TT
BS00022902_51	AA	AA	GG	GG	GG	GG	GG
BS00022903_51	AA	GG	AA	AA	GG	AA	AA
BS00022906_51	AA	AA	AA	AA	AA	AA	AA
BS00022916_51	TT	TT	CC	CC	CC	CC	TT
BS00022920_51	TT	CC	TT	TT	TT	TT	TT
BS00022932_51	CC	TT	CC	NA	CC	CC	CC
BS00022938_51	AA	GG	AA	AA	AA	GG	GG
BS00022940_51	GG	GG	GG	GG	GG	AA	GG
BS00022944_51	TT	TT	TT	TT	TT	CC	TT
BS00022949_51	TT	TT	TT	TT	TT	CC	TT
BS00022950_51	AA	GG	AA	AA	AA	AA	AA
BS00022951_51	GG	AA	GG	GG	AA	AA	GG
BS00022960_51	GG	AA	GG	GG	GG	GG	GG
BS00022961_51	CC	CC	CC	CC	CC	CC	CC
BS00022962_51	GG	GG	GG	GG	GG	GG	GG
BS00022965_51	GG	AA	GG	GG	GG	GG	GG
BS00022969_51	TT	TT	TT	TT	TT	CC	TT
BS00022978_51	CC	AA	CC	CC	CC	CC	CC
BS00022980_51	NA	CC	CC	CC	NA	TC	TT
BS00022982_51	AA	GG	AA	AA	GG	AA	AA
BS00022988_51	GG	GG	AA	AA	GG	GG	AA
BS00022989_51	TT	TT	TT	TT	TT	TT	CC
BS00022991_51	TT	TT	CC	CC	TT	CC	TT
BS00022992_51	TT	CC	CC	CC	CC	CC	CC
BS00022993_51	AA	GG	AA	AA	AA	AA	AA
BS00022998_51	NA	NA	NA	GG	NA	NA	NA
BS00022999_51	CC	TT	CC	CC	CC	CC	CC
BS00023004_51	TT	CC	CC	CC	CC	CC	NA
BS00023006_51	TT	CC	TT	TT	TT	TT	TT
BS00023007_51	GG	AA	AA	AA	AA	GG	GG
BS00023008_51	CC	CC	CC	TT	CC	CC	CC
BS00023023_51	TT	CC	TT	TT	TT	TT	TT
BS00023026_51	TT	GG	TT	TT	TT	TT	TT
BS00023031_51	GG	GG	AA	AA	AA	GG	GG
BS00023032_51	TT	CC	CC	TT	TT	TT	TT
BS00023037_51	CC	CC	CC	CC	CC	TT	CC
BS00023043_51	TT	TT	TT	TT	TT	TT	TT
BS00023044_51	TT	CC	TT	TT	TT	TT	NA
BS00023049_51	CC	CC	AA	CC	CC	CC	CC
BS00023050_51	CC	CC	CC	CC	CC	CC	TT
BS00023052_51	GG	AA	GG	AA	GG	AA	GG
BS00023056_51	NA	AA	AA	AA	AA	AA	GG
BS00023058_51	AA	GG	AA	AA	AA	AA	GG
BS00023064_51	AA	AA	AA	AA	AA	AA	AA
BS00023068_51	CC	CC	CC	CC	TT	CC	TT
BS00023069_51	CC	AA	CC	CC	CC	CC	CC
BS00023070_51	AA	CC	AA	AA	CC	AA	AA
BS00023071_51	AA	AA	AA	AA	AA	AA	AA
BS00023072_51	GG	GG	AA	AA	GG	GG	GG
BS00023074_51	GG	TT	GG	GG	TT	GG	GG
BS00023075_51	GG	GG	GG	GG	GG	AA	GG
BS00023076_51	GG	GG	GG	TT	GG	GG	GG
BS00023077_51	AA	CC	CC	CC	CC	CC	CC
BS00023089_51	TT	CC	CC	CC	CC	CC	CC
BS00023092_51	CC	CC	CC	CC	CC	CC	CC
BS00023101_51	AA	AA	AA	AA	AA	AA	AA
BS00023103_51	CC	TT	CC	TT	TT	TT	CC
BS00023105_51	AA	AA	GG	GG	AA	AA	GG
BS00023112_51	TT	CC	CC	CC	CC	TT	CC
BS00023114_51	CC	TT	TT	TT	TT	TT	TT
BS00023126_51	GG	AA	GG	GG	GG	GG	GG
BS00023130_51	TT	TT	NA	NA	TT	TT	TT
BS00023137_51	CC	CC	CC	CC	CC	CC	CC
BS00023139_51	GG	AA	AA	AA	AA	AA	AA
BS00023140_51	CC	CC	TT	TT	CC	CC	CC
BS00023142_51	TT	CC	TT	TT	TT	TT	TT
BS00023148_51	CC	TT	CC	CC	TT	CC	CC
BS00023161_51	CC	CC	TT	TT	CC	CC	CC
BS00023172_51	GG	AA	AA	AA	GG	AA	AA
BS00023185_51	NA	TT	TT	TT	TT	TT	CC
BS00023188_51	AA	GG	AA	AA	GG	AA	GG
BS00023192_51	CC	AA	AA	AA	CC	AA	CC
BS00023196_51	TT	TT	GG	TT	TT	TT	TT
BS00023201_51	AA	AA	AA	AA	AA	GG	AA
BS00023204_51	CC	CC	CC	CC	CC	CC	CC
BS00023214_51	TT	TT	CC	TT	TT	CC	TT
BS00023222_51	AA	GG	GG	GG	GG	GG	GG
BS00023225_51	AA	CC	AA	AA	CC	CC	CC
BS00023302_51	AA	AA	GG	GG	GG	GG	GG
BS00023407_51	AA	AA	AA	AA	AA	AA	GG
BS00023419_51	CC	TT	CC	TT	CC	CC	CC
BS00023431_51	GG	GG	GG	GG	TT	GG	TT
BS00023627_51	GG	GG	GG	GG	GG	GG	GG
BS00023641_51	CC	CC	CC	CC	CC	CC	CC
BS00023673_51	CC	CC	CC	CC	CC	CC	CC
BS00023755_51	CC	CC	CC	TT	CC	CC	CC
BS00023763_51	GG	GG	GG	GG	GG	GG	GG
BS00023766_51	TT	TT	TT	TT	TT	TT	CC
BS00023847_51	AA	GG	GG	GG	GG	GG	AA
BS00023893_51	CC	CC	CC	CC	CC	CC	CC
BS00023902_51	TT	TT	CC	CC	TT	CC	TC
BS00023993_51	GG	GG	GG	GG	GG	GG	GG
BS00024191_51	GG	AA	AA	AA	AA	AA	AA
BS00024262_51	GG	GG	GG	GG	GG	GG	TT
BS00024496_51	TT	TT	TT	TT	TT	TT	TT
BS00024499_51	TT	TT	TT	TT	TT	TT	TT
BS00024548_51	AA	AA	AA	AA	AA	AA	AA
BS00024602_51	GG	GG	GG	GG	GG	GG	TT
BS00024619_51	GG	AA	AA	GG	AA	GG	AA
BS00024643_51	CC	CC	CC	CC	CC	CC	TT
BS00024717_51	TT	TT	TT	TT	TT	TT	TT
BS00024761_51	CC	TT	CC	TT	TT	TT	CC
BS00024814_51	GG	GG	GG	GG	GG	GG	TT
BS00024829_51	GG	GG	GG	TT	GG	GG	GG
BS00024854_51	TT	TT	TT	TT	TT	TT	TT
BS00024901_51	TT	TT	TT	TT	TT	TT	TT
BS00024921_51	GG	GG	GG	GG	AA	GG	GG
BS00025017_51	CC	CC	CC	CC	CC	CC	CC
BS00025084_51	GG	GG	AA	AA	GG	GG	GG
BS00025114_51	CC	TT	CC	CC	TT	CC	CC
BS00025191_51	TT	GG	TT	GG	TT	GG	TT
BS00025302_51	GG	GG	GG	GG	GG	AA	GG
BS00025560_51	CC	CC	CC	CC	CC	TT	TT
BS00025736_51	AA	AA	AA	AA	AA	AA	GG
BS00025795_51	GG	GG	TT	TT	GG	TT	GG
BS00025819_51	TT	TT	TT	TT	CC	TT	CC
BS00025880_51	CC	TT	CC	CC	CC	TT	CC
BS00025964_51	NA	NA	NA	AA	NA	AA	NA
BS00025965_51	CC	CC	CC	CC	CC	CC	CC
BS00025994_51	CC	AA	AA	AA	CC	AA	CC
BS00026032_51	GG	GG	AA	AA	GG	GG	GG
BS00026037_51	GG	AA	GG	GG	GG	GG	AA
BS00026180_51	GG	NA	GG	GG	GG	GG	TT
BS00026189_51	CC	TT	TT	TT	CC	TT	CC
BS00026203_51	TT	CC	CC	CC	TT	CC	CC
BS00026396_51	AA	AA	AA	AA	AA	GG	AA
BS00026408_51	NA	GG	AA	AA	NA	NA	NA
BS00026409_51	NA	TT	GG	GG	NA	NA	NA
BS00026432_51	GG	GG	AA	AA	GG	AA	NA
BS00026453_51	CC	CC	CC	CC	TT	CC	CC
BS00026456_51	TT	TT	TT	TT	TT	TT	TT
BS00026471_51	TT	GG	TT	TT	GG	TT	TT
BS00026541_51	AA	AA	AA	AA	AA	AA	GG
BS00026622_51	GG	TT	TT	TT	TT	GG	GG
BS00026678_51	TT	CC	TT	TT	CC	TT	TT
BS00026679_51	TT	CC	TT	TT	CC	TT	TT
BS00026702_51	GG	GG	AA	AA	GG	GG	GG
BS00027006_51	CC	CC	CC	CC	CC	CC	CC
BS00027054_51	AA	AA	GG	GG	GG	GG	GG
BS00027058_51	AA	AA	GG	GG	GG	GG	GG
BS00027448_51	TT	TT	TT	CC	TT	TT	TT
BS00027770_51	AA	GG	GG	AA	AA	AA	AA
BS00028028_51	CC	TT	TT	TT	TT	TT	TT
BS00028082_51	AA	AA	AA	AA	AA	AA	AA
BS00028146_51	GG	AA	GG	GG	AA	GG	GG
BS00028167_51	GG	AA	AA	AA	GG	AA	GG
BS00028183_51	CC	TT	TT	CC	CC	TT	CC
BS00028217_51	GG	GG	AA	AA	GG	GG	AA
BS00028263_51	AA	CC	CC	CC	CC	CC	CC
BS00028318_51	TT	TT	TT	CC	CC	CC	CC
BS00028660_51	GG	GG	GG	GG	GG	GG	GG
BS00028747_51	CC	TT	TT	TT	TT	CC	CC
BS00028874_51	CC	CC	CC	CC	CC	CC	CC
BS00029127_51	AA	CC	CC	CC	CC	CC	CC
BS00029282_51	TT	TT	TT	TT	TT	GG	TT
BS00029286_51	GG	GG	GG	GG	GG	GG	GG
BS00029287_51	CC	CC	CC	CC	CC	CC	CC
BS00029332_51	CC	CC	TT	TT	CC	CC	CC
BS00029342_51	GG	GG	GG	GG	AA	GG	AA
BS00029345_51	GG	AA	GG	GG	GG	GG	GG
BS00029346_51	AA	GG	AA	AA	AA	AA	AA
BS00029347_51	GG	GG	GG	GG	GG	GG	GG
BS00029348_51	TT	TT	TT	TT	TT	TT	TT
BS00029357_51	GG	GG	AA	AA	GG	GG	GG
BS00029359_51	GG	GG	TT	TT	GG	GG	NA
BS00029412_51	CC	CC	CC	CC	CC	CC	CC
BS00029434_51	TT	CC	CC	TT	CC	TT	CC
BS00029540_51	TT	TT	TT	TT	TT	TT	TT
BS00029548_51	GG	GG	GG	GG	GG	AA	GG
BS00029636_51	GG	AA	GG	GG	AA	GG	AA
BS00029713_51	TT	TT	TT	TT	TT	TT	NA
BS00029720_51	TT	TT	TT	TT	TT	TT	TT
BS00029852_51	GG	GG	GG	GG	GG	GG	GG
BS00029869_51	AA	AA	AA	AA	AA	AA	AA
BS00029871_51	AA	AA	AA	AA	AA	AA	AA
BS00030036_51	AA	AA	AA	AA	CC	AA	CC
BS00030299_51	TT	TT	TT	TT	TT	TT	TT
BS00030364_51	CC	CC	CC	CC	CC	CC	CC
BS00030430_51	AA	AA	GG	GG	AA	GG	GG
BS00030439_51	NA	CC	NA	NA	AA	AA	NA
BS00030497_51	GG	AA	GG	GG	AA	AA	GG
BS00030534_51	GG	GG	GG	GG	GG	GG	GG
BS00030571_51	AA	GG	GG	GG	AA	GG	GG
BS00030580_51	AA	AA	GG	GG	AA	GG	GG
BS00030581_51	CC	CC	TT	TT	CC	TT	TT
BS00030635_51	GG	GG	GG	GG	GG	GG	AA
BS00030644_51	TT	TT	TT	TT	TT	TT	TT
BS00030651_51	CC	TT	TT	TT	TT	TT	TT
BS00030667_51	TT	TT	TT	TT	TT	TT	CC
BS00030733_51	CC	CC	CC	CC	CC	CC	TT
BS00030770_51	CC	TT	CC	CC	CC	CC	CC
BS00030843_51	TT	TT	GG	GG	TT	TT	GG
BS00030876_51	GG	GG	AA	AA	GG	GG	GG
BS00030911_51	GG	AA	AA	GG	AA	GG	AA
BS00030940_51	AA	GG	AA	AA	GG	AA	GG
BS00030998_51	GG	AA	AA	AA	AA	AA	AA
BS00031056_51	GG	GG	GG	GG	GG	GG	AA
BS00031073_51	GG	GG	GG	AA	GG	GG	AA
BS00031117_51	TT	CC	TT	TT	TT	TT	TT
BS00031118_51	GG	AA	AA	AA	GG	AA	AG
BS00031140_51	TT	TT	TT	TT	TT	TT	TT
BS00031141_51	TT	TT	TT	TT	TT	TT	TT
BS00031200_51	CC	TT	CC	CC	TT	CC	TT
BS00031402_51	CC	CC	TT	TT	CC	TT	CC
BS00031411_51	TT	CC	TT	TT	TT	TT	TT
BS00031417_51	CC	CC	CC	CC	CC	CC	TT
BS00031596_51	TT	CC	TT	TT	TT	TT	CC
BS00031658_51	CC	CC	CC	CC	CC	CC	TT
BS00031746_51	GG	AA	GG	GG	AA	GG	GG
BS00031793_51	AA	AA	AA	AA	AA	AA	AA
BS00031814_51	TT	TT	CC	CC	TT	CC	CC
BS00032003_51	CC	CC	CC	CC	CC	CC	CC
BS00032035_51	GG	GG	GG	GG	GG	TT	GG
BS00032039_51	TT	GG	TT	TT	TT	TT	TT
BS00032040_51	CC	TT	CC	CC	CC	CC	CC
BS00032076_51	CC	AA	CC	CC	AA	AA	CC
BS00032077_51	CC	TT	CC	CC	TT	TT	CC
BS00032082_51	GG	GG	GG	GG	GG	GG	GG
BS00032149_51	GG	AA	GG	GG	AA	GG	GG
BS00032162_51	TT	GG	TT	TT	GG	GG	TT
BS00032203_51	GG	TT	TT	TT	GG	TT	TT
BS00032235_51	AA	CC	AA	AA	AA	AA	AA
BS00032364_51	AA	AA	AA	AA	AA	AA	AA
BS00032381_51	TT	CC	TT	TT	TT	TT	TT
BS00032443_51	AA	AA	AA	AA	AA	AA	AA
BS00032524_51	TT	TT	TT	CC	TT	CC	CC
BS00032622_51	TT	TT	TT	GG	GG	TT	TT
BS00032623_51	CC	CC	CC	CC	CC	CC	CC
BS00032692_51	AA	AA	AA	AA	AA	AA	AA
BS00032694_51	TT	TT	TT	TT	TT	TT	TT
BS00032695_51	GG	GG	GG	GG	GG	GG	GG
BS00032825_51	TT	TT	TT	TT	TT	TT	TT
BS00032830_51	CC	CC	CC	CC	CC	TT	CC
BS00033061_51	TT	CC	TT	TT	TT	TT	TT
BS00033182_51	TT	TT	TT	TT	TT	TT	TT
BS00033185_51	AA	NA	AA	NA	NA	NA	AA
BS00033209_51	NA	NA	GG	GG	NA	NA	NA
BS00033262_51	AA	GG	AA	AA	NA	AA	AA
BS00033332_51	NA	AA	AA	AA	AA	AA	GG
BS00033333_51	TT	TT	TT	TT	TT	TT	GG
BS00033405_51	AA	AA	AA	AA	AA	AA	GG
BS00033460_51	TT	TT	TT	TT	TT	TT	TT
BS00033469_51	TT	GG	TT	TT	GG	TT	TT
BS00033487_51	TT	CC	TT	TT	CC	TT	TT
BS00033612_51	GG	GG	GG	GG	GG	GG	GG
BS00033641_51	TT	CC	CC	CC	CC	TT	CC
BS00033642_51	GG	AA	GG	GG	AA	GG	GG
BS00033658_51	TT	TT	TT	TT	TT	TT	TT
BS00033738_51	TT	TT	TT	TT	TT	TT	CC
BS00033760_51	GG	GG	GG	GG	GG	GG	GG
BS00033780_51	GG	GG	AA	AA	GG	GG	AA
BS00034085_51	CC	CC	CC	CC	CC	CC	CC
BS00034147_51	TT	CC	CC	CC	CC	CC	CC
BS00034245_51	GG	GG	GG	GG	GG	GG	GG
BS00034255_51	AA	AA	GG	GG	AA	AA	GG
BS00034303_51	CC	CC	CC	CC	CC	CC	CC
BS00034304_51	TT	TT	TT	TT	TT	TT	TT
BS00034315_51	CC	CC	CC	CC	CC	TT	TT
BS00034334_51	AA	CC	CC	CC	AA	CC	AA
BS00034450_51	GG	AA	AA	AA	AA	GG	AA
BS00034553_51	CC	TT	TT	CC	CC	CC	CC
BS00034554_51	TT	CC	CC	TT	TT	TT	TT
BS00034689_51	AA	GG	AA	AA	GG	AA	GG
BS00034899_51	GG	GG	GG	GG	GG	GG	GG
BS00034925_51	AA	CC	AA	AA	AA	AA	AA
BS00035032_51	TT	CC	TT	TT	CC	TT	CC
BS00035033_51	GG	TT	GG	GG	TT	GG	TT
BS00035122_51	GG	AA	GG	GG	GG	GG	GG
BS00035256_51	TT	CC	CC	CC	TT	TT	TT
BS00035267_51	CC	TT	CC	CC	CC	CC	CC
BS00035268_51	TT	CC	TT	TT	TT	TT	TT
BS00035273_51	CC	CC	CC	TT	CC	CC	CC
BS00035364_51	CC	AA	AA	AA	CC	AA	CC
BS00035426_51	CC	CC	CC	CC	CC	CC	CC
BS00035640_51	CC	CC	CC	CC	CC	CC	CC
BS00035678_51	TT	TT	TT	TT	TT	TT	TT
BS00035690_51	GG	AA	GG	GG	GG	GG	AA
BS00035732_51	GG	AA	GG	GG	AA	GG	GG
BS00035794_51	GG	GG	GG	GG	GG	GG	AA
BS00035807_51	CC	TT	TT	CC	TT	CC	TT
BS00035883_51	GG	TT	GG	TT	TT	GG	GG
BS00035894_51	CC	CC	CC	CC	CC	TT	CC
BS00036033_51	AA	GG	GG	GG	GG	GG	GG
BS00036104_51	GG	GG	GG	GG	GG	GG	GG
BS00036121_51	GG	AA	GG	GG	GG	GG	GG
BS00036144_51	AA	AA	CC	CC	AA	AA	AA
BS00036168_51	TT	TT	CC	CC	TT	TT	CC
BS00036211_51	CC	AA	AA	AA	AA	AA	AA
BS00036352_51	CC	TT	TT	TT	TT	TT	CC
BS00036421_51	CC	TT	CC	CC	TT	TT	TT
BS00036434_51	TT	TT	TT	TT	TT	TT	TT
BS00036492_51	CC	CC	CC	TT	CC	TT	TT
BS00036493_51	AA	CC	CC	CC	CC	CC	CC
BS00036558_51	GG	AA	GG	GG	GG	GG	GG
BS00036721_51	TT	TT	TT	TT	TT	TT	NA
BS00036766_51	TT	CC	TT	TT	CC	TT	TT
BS00036767_51	GG	AA	GG	GG	AA	GG	GG
BS00036830_51	CC	TT	TT	CC	CC	CC	CC
BS00036866_51	TT	TT	TT	TT	TT	TT	GG
BS00036878_51	GG	GG	GG	GG	GG	GG	AA
BS00036907_51	CC	CC	CC	CC	CC	CC	CC
BS00037002_51	CC	CC	CC	CC	CC	CC	TT
BS00037020_51	GG	GG	GG	GG	GG	GG	GG
BS00037103_51	CC	CC	TT	TT	CC	TT	CC
BS00037104_51	AA	AA	CC	CC	AA	CC	AA
BS00037120_51	CC	TT	CC	CC	TT	CC	TT
BS00037198_51	NA	AA	CC	CC	AA	CC	NA
BS00037223_51	AA	CC	CC	CC	CC	CC	CC
BS00037255_51	GG	GG	GG	GG	GG	GG	GG
BS00037278_51	AA	AA	AA	AA	AA	GG	AG
BS00037306_51	GG	TT	GG	GG	GG	GG	TT
BS00037308_51	CC	CC	CC	CC	CC	CC	CC
BS00037345_51	GG	GG	GG	GG	GG	GG	GG
BS00037357_51	TT	TT	TT	TT	TT	TT	CC
BS00037387_51	CC	CC	CC	TT	CC	TT	TT
BS00037400_51	GG	GG	GG	GG	GG	GG	GG
BS00037421_51	AA	AA	GG	GG	AA	AA	AA
BS00037442_51	GG	AA	AA	AA	GG	AA	AA
BS00037462_51	TT	TT	TT	TT	TT	TT	CC
BS00037464_51	GG	GG	GG	GG	GG	GG	AA
BS00037537_51	GG	AA	GG	GG	GG	GG	GG
BS00037871_51	CC	TT	CC	CC	TT	CC	TT
BS00037898_51	TT	CC	TT	TT	CC	TT	TT
BS00037976_51	CC	CC	CC	CC	CC	CC	CC
BS00038217_51	TT	TT	TT	TT	TT	TT	TT
BS00038218_51	CC	CC	CC	CC	CC	CC	NA
BS00038351_51	AA	AA	AA	AA	AA	AA	AA
BS00038368_51	TT	TT	TT	TT	TT	TT	GG
BS00038418_51	AA	GG	GG	GG	GG	GG	AA
BS00038498_51	GG	AA	GG	GG	AA	GG	GG
BS00038643_51	TT	TT	CC	CC	TT	CC	CC
BS00038778_51	CC	TT	CC	CC	CC	CC	CC
BS00038787_51	TT	CC	TT	TT	CC	TT	CC
BS00038834_51	GG	GG	AA	AA	GG	AA	GG
BS00038928_51	CC	NA	CC	CC	CC	CC	CC
BS00038929_51	TT	CC	TT	TT	TT	TT	TT
BS00039135_51	AA	AA	AA	AA	AA	CC	AA
BS00039147_51	AA	AA	AA	GG	AA	AA	AA
BS00039148_51	AA	AA	AA	GG	AA	AA	AA
BS00039185_51	CC	AA	CC	CC	CC	CC	CC
BS00039187_51	GG	AA	AA	AA	GG	AA	NA
BS00039197_51	CC	TT	CC	CC	TT	CC	TT
BS00039218_51	GG	GG	NA	NA	GG	GG	GG
BS00039377_51	AA	CC	AA	AA	AA	AA	AA
BS00039378_51	CC	TT	CC	CC	CC	CC	CC
BS00039402_51	TT	CC	CC	CC	TT	CC	CC
BS00039422_51	TT	TT	CC	TT	TT	CC	TT
BS00039487_51	CC	CC	CC	CC	CC	CC	TT
BS00039488_51	CC	CC	CC	CC	CC	TT	TC
BS00039492_51	CC	CC	CC	CC	CC	CC	CC
BS00039498_51	GG	GG	GG	GG	GG	GG	AA
BS00039502_51	CC	CC	TT	TT	TT	TT	TT
BS00039515_51	CC	AA	AA	AA	AA	AA	CC
BS00039583_51	GG	TT	GG	GG	GG	GG	GG
BS00039734_51	TT	TT	CC	CC	TT	CC	CC
[truncated: 16,167 more rows]

## Sheet: Table S4
Table S4: Virulence profiles of PST isolates subjected to full genome sequencing.
Isolate name	Location of isolation	Year	Virulence profile on wheat
78.66SS1	UK	1978	Yr3, Sd
88.5SS1	UK	1988	Yr2, Yr3, Yr4, Yr6, Yr9, Sd, Su
88.44SS3	UK	1988	Yr1, Yr2, Yr3, Yr4, Yr6, Yr9, Sd, Su
88.45SS	UK	1988	Yr2, Yr3, Yr4, Yr6, Yr7, Sd, Su
88.55SS	UK	1988	Yr2, Yr3, Yr4, Yr6, Sd, Su
87/27 s2	UK	1987	Yr1, Yr2, Yr3, Yr4, Yr6
87/66 s1	UK	1987	Yr1, Yr2, Yr3, Yr9
98/83 s3	UK	1998	Yr1, Yr2, Yr3, Yr4, Yr9, Yr17
01/34 s10	UK	2001	Yr1, Yr2, Yr3, Yr4, Yr9, Yr17, Yr32
08/501 Timber	UK	2008	Yr1, Yr2, Yr3, Yr4, Yr6, Yr9, Yr17, Ti, (Wa), Am
03/7 Brock	UK	2003	Yr1, Yr2, Yr3, Yr4, Yr7
11/140 Sterling	UK	2011	Yr1, Yr2, Yr3, Yr4, Yr6, Yr7, Yr9, Yr17, Yr32, Ro, So, (Wa), Am, St
08/21 Solstice	UK	2008	Yr1, Yr2, Yr3, Yr4, Yr6, Yr9, Yr17, Yr32, Ro, So
11/08 Warrior	UK	2011	Yr1, Yr2, Yr3, Yr4, Yr6, Yr7, Yr9, Yr17, Yr32, Sp, Ro, So, Ti, Wa, Am, (St)
J0085F	France	2000	Yr1, Yr2, Yr3, Yr4, Yr6, Yr9, Sd, Yr17
j02-022	France	2002	Yr1, Yr2, Yr3, Yr6, Yr9, Sd, Yr17
J01144Bm1	France	2001	Yr1, Yr2, Yr3, Yr6, Yr9, Sd, Yr17
J02055C	France	2002	Yr1, Yr2, Yr3, Yr6, Yr9, Sd, Yr17
J8861m2	France	1988	Yr1, Yr2, Yr3, Yr4, Yr6, Sd
J89110	France	1989	Yr1, Yr2, Yr3, Yr4, Yr6, Sd
J89121M6	France	1989	Yr1, Yr2, Yr3, Yr4, Yr6, Yr9, Sd

## Sheet: Table S5
Table S5: Comparison of SNP sites between genomic and RNA-seq datasets generated from the same PST isolate.
Isolate	Total no. of sites	No. of matched sites	% of matched sites
78.66SS1	13143135	13092865	99.6175
11/08	12831651	12812213	99.8485
12/86	13586070	13573338	99.9063
12/83	10645347	10637449	99.9258
11/13	11753466	11717172	99.6912
11/128	12541686	12501620	99.6805
		Average	99.7783

## Sheet: Table S6
Table S6: Genotype data for nine PST field samples generated from KASP assays.
					Cluster I isolates		Cluster II isolates		Cluster III isolates			Cluster IV isolates
	Contig	Position	Allele X	Allele Y	13/26	13/123	CL1	T-13/3	13/09	13/23	13/182	13/36	13/40
Assay 1	PST130_14470	268	C	T	X:Y	X:Y	X:X	X:X	X:X	X:X	X:X	X:X	X:X
Assay 2	PST130_8160	11876	C	T	Y:Y	Y:Y	X:Y	X:Y	X:Y	X:Y	X:Y	X:Y	X:Y
Assay 3	PST130_14628	1712	A	C	X:Y	-	X:X	X:X	X:X	X:X	X:X	X:X	X:X
Assay 4	PST130_14898	503	G	A	X:X	X:X	X:Y	X:Y	X:Y	X:Y	-	X:Y	X:Y
Assay 5	PST130_28344	2372	A	G	Y:Y	Y:Y	X:Y	X:Y	Y:Y	Y:Y	Y:Y	Y:Y	Y:Y
Assay 6	PST130_7634	3463	A	C	Y:Y	Y:Y	X:Y	X:Y	Y:Y	Y:Y	Y:Y	Y:Y	Y:Y
Assay 7	PST130_7629	11699	G	A	Y:Y	Y:Y	X:Y	X:Y	Y:Y	Y:Y	Y:Y	Y:Y	Y:Y
Assay 8	PST130_10943	2979	C	T	X:Y	X:Y	X:Y	X:Y	X:X	X:X	X:X	X:Y	X:Y
Assay 9	PST130_10126	6216	G	T	Y:Y	Y:Y	X:X	X:X	X:X	X:X	-	Y:Y	Y:Y
Assay 10	PST130_22010	172	C	T	Y:Y	Y:Y	Y:Y	Y:Y	X:Y	X:Y	-	X:Y	X:Y
Assay 11	PST130_16961	1098	C	T	X:X	X:X	X:Y	X:Y	Y:Y	Y:Y	Y:Y	X:Y	X:Y
Assay 12	PST130_6915	2710	A	T	Y:Y	Y:Y	Y:Y	Y:Y	Y:Y	X:Y	X:Y	Y:Y	Y:Y
Assay 13	PST130_12479	1428	C	T	X:X	X:X	Y:Y	Y:Y	X:X	X:X	X:X	Y:Y	X:X
Assay 14	PST130_7634	3883	C	G	X:X	X:X	X:Y	X:Y	X:X	X:X	X:Y	X:Y	X:X
Assay 15	PST130_14470	456	T	C	Y:Y	Y:Y	X:Y	X:Y	Y:Y	Y:Y	X:Y	Y:Y	Y:Y

## Sheet: Table S7
Table S7: Full seedling virulence tests of selected PST isolates.
	Postulated Yr-gene	1	2	3a+	3a+	(3b)4b	2,6	2,6	7	7	8	9	9	15	17	17	17	32	32	32	SP	Rob'	'Sol'	'Tim'	War'	Ste'	6,7	Claire			Amb'	Yr2,Yr25+	Yr(Su)	Yr5	Yr6	Yr10	Yr24	YrSd,Yr25	7,17
Isolate	Host Variety	Chinese 166	Kalyansona	Vilmorin 23	Nord Desprez	Hybrid 46	Heines Kolben	Heines Peko	Lee	Av x Yr7 NIL	Compair	Kavkaz x 4 Fed	Clement	AVS x Yr 15	VPM 1	Rendezvous	Av x Yr17	Carstens V	Talon	Av x Yr32	Spaldings Prolific	Robigus	Solstice	Timber	Warrior	KWS-Sterling	Cadenza	Claire	Stigg	Crusoe	Ambition	Heines VII	Suwon Omar	Avocet Yr5	Avocet Yr6	Moro	Avocet Yr24	Strubes Dickkopf	Apache	Vuka
CLUSTER I
13/26	Horatio	3	4	3.5	3.9	3.5	3	3.5	3	3.2	0	4	4	0	3	1.2	3	3	3	3	3	4	3	3.5	3.5	3	3.5	3.5	0	2.5	4	3	4	0	4	0	0	3	3	3
13/65	Claire	3.3	4	4	3.8	3.5	3	3.1	3.5	3.4	0	4	3.3	0	2.7	1.9	3	4	3.5	3.2	3.1	4	3	3.2	3.3	3	3	4	0	2.2	4	4	3.3	0.1	4	0	0	4	3	3
13/123	Ambition	4	4	4	3	3	2.7	3	3	3	0	4	3.2	0	2.5	1.4	3	4	4	4	3	4	4	4	3	2.7	3	3	0	1.9	3.2	3.2	1.7	0	3.5	0	0	3.5	3.1	4
13/120	Ambition	4	3.2	3	3.1	2.5	2.1	3	2.8	3.2	0	4	3	0	3.2	0	3.5	3.1	3.2	3.1	3.1	3.5	3.2	3.1	3	1.4	1	3.2	0	0	3.5	3	3	0	2.5	0	0	2.4	3	3
CLUSTER III
13/09	Oakley	3	3	3	3.1	3	3	3	2	2	0	3	3	0	3	3	3	4	4	4	1	3	3	0	2.1	0.1	0.2	3	0	0.4	0	3	3	0	3.5	0	0	4	0	3
13/21A	Solstice	3	3	3	3	3	3	3	1.1	2.1	0	3.1	3	0	4	4	3	4	3.5	3.5	0	4	4	0.3	0	0	0	3	0	0	0	3	3.1	0	4	0	0	3	0	3
13/182	Crusoe	3.2	3.1	3	3.1	3	3	3	3.1	3.2	0	4	3.5	0	3	3.3	4	4	4	3.5	0	4	3	0	1.9	3	3	3	0	0.1	0	2.1	3	0	3	0	0	4	2	3
13/23	KWS Santiago	3	3	3	2.7	4	3	4	0.7	2.2	0	3	2.7	0	4	4	3.9	4	4	3.5	0	3.5	3.5	0	0	0	0	2	0	0	0	3	3	0	3	0	0	3	0	3
CLUSTER IV
13/24	KWS Kielder	3.1	3.2	3.1	3.2	3	3	3	3	3	0	3.2	3.2	0	3	2.2	3	3.2	3	3	3	4	3.1	0.6	1.8	0.2	2.5	2.5	0	0	0.6	3	3	0	3	0	0	3.2	3	3.5
13/20	KWS Rowan	3	3.1	3	3	4	3	3.5	3	4	0	3	3	0	3	2	3	4	3	3.5	3	3.5	3.5	0.3	2	1.8	2.9	3	0	0	1	3.5	4	0	3	0	0	3	3	3
13/36	Allez- Y	3.3	3.1	4	4	3.2	3	3.2	3.2	3.2	0	4	3.1	0	3	3.2	3	4	4	3.1	3.5	4	3	2.2	2.1	2	3	3.1	0	0	0.1	3	4	0	4	0	0	3.3	3	3.5
13/29	Solstice	3.1	4	3	3.5	3.1	3	4	3.2	3.2	0	4	3	0	4	2.8	4	4	4	4	4	3.1	3.1	0.3	2.1	2.6	3	3.1	0	0	0.4	3	3.1	0	3.2	0	0	4	3	3

## Sheet: Table S8
Table S8: Non-synonymous SNP sites where the amino acid residue was conserved among all members of a single population cluster with coverage in the region, but differed to the amino acid encoded by all members from at least one other population cluster.
			Cluster I			Cluster II			Cluster III			Cluster IV
Contig	Position	Gene name	Consensus amino acid	No. of isloates with coverage at the defined position	% of isolates with coverage at the defined position	Consensus amino acid	No. of isolates with coverage at the defined position	% of isolates with coverage at the defined position	Consensus amino acid	No. of isolates with coverage at the defined position	% of isolates with coverage at the defined position	Consensus amino acid	No. of isloates with coverage at the defined position	% of isolates with coverage at the defined position
PST130_10001	10209	PST130_08946	T	9	81.8182	P	1	25	T	7	100	T	13	76.4706
PST130_10001	12815	PST130_08949	M	2	18.1818	V	4	100	V	7	100	V	17	100
PST130_10001	12849	PST130_08949	F	4	36.3636	S	4	100	S	7	100	S	17	100
PST130_10001	13341	PST130_08949	P	5	45.4545	P	1	25	L	7	100	P	4	23.5294
PST130_10006	2200	PST130_06209	K	10	90.9091	E	4	100	K	5	71.4286	K	16	94.1176
PST130_10006	2710	PST130_06209	N	10	90.9091	D	1	25	N	7	100	N	15	88.2353
PST130_10007	6465	PST130_01589	T	9	81.8182	A	1	25	A	7	100	A	13	76.4706
PST130_10007	6608	PST130_01589	R	9	81.8182	H	1	25	H	7	100	H	12	70.5882
PST130_10007	6611	PST130_01589	A	9	81.8182	G	1	25	G	7	100	G	11	64.7059
PST130_10007	7010	PST130_01589	M	9	81.8182	I	2	50	I	2	28.5714	I	7	41.1765
PST130_10008	2257	PST130_12192	Q	9	81.8182	P	2	50	Q	5	71.4286	Q	15	88.2353
PST130_10008	436	PST130_12193	E	10	90.9091	Q	2	50	Q	3	42.8571	E	14	82.3529
PST130_10008	5506	PST130_12192	E	7	63.6364	E	1	25	E	3	42.8571	D	12	70.5882
PST130_10008	681	PST130_12193	K	9	81.8182	K	2	50	K	7	100	Q	14	82.3529
PST130_10016	3935	PST130_06973	R	8	72.7273	S	4	100	S	7	100	S	17	100
PST130_10017	1089	PST130_13098	S	9	81.8182	L	1	25	S	7	100	S	17	100
PST130_10018	1183	PST130_03249	Q	7	63.6364	H	1	25	H	3	42.8571	H	6	35.2941
PST130_10018	2272	PST130_03249	K	7	63.6364	T	1	25	T	4	57.1429	T	7	41.1765
PST130_10018	430	PST130_03249	A	8	72.7273	T	4	100	T	7	100	T	17	100
PST130_10018	529	PST130_03249	S	6	54.5455	P	4	100	P	7	100	P	17	100
PST130_10019	1474	PST130_15330	A	9	81.8182	S	4	100	S	7	100	S	17	100
PST130_10019	1691	PST130_15330	K	10	90.9091	R	4	100	R	7	100	R	14	82.3529
PST130_10019	1737	PST130_15330	K	9	81.8182	N	4	100	N	5	71.4286	N	14	82.3529
PST130_10020	7062	PST130_06231	S	9	81.8182	P	3	75	P	7	100	P	14	82.3529
PST130_10020	7642	PST130_06231	V	9	81.8182	A	2	50	A	7	100	A	16	94.1176
PST130_10020	8410	PST130_06231	E	9	81.8182	E	4	100	K	7	100	E	13	76.4706
PST130_10020	9588	PST130_06231	L	8	72.7273	P	1	25	P	6	85.7143	P	13	76.4706
PST130_10020	9702	PST130_06231	P	8	72.7273	R	4	100	R	4	57.1429	R	14	82.3529
PST130_10020	9846	PST130_06231	L	7	63.6364	S	2	50	S	3	42.8571	S	9	52.9412
PST130_10022	205	PST130_15798	H	8	72.7273	Q	3	75	Q	7	100	Q	17	100
PST130_10022	798	PST130_15798	I	9	81.8182	L	4	100	L	7	100	L	17	100
PST130_10023	1574	PST130_12832	K	9	81.8182	N	3	75	N	3	42.8571	N	6	35.2941
PST130_10023	1965	PST130_12832	L	8	72.7273	F	4	100	F	7	100	F	17	100
PST130_10023	2005	PST130_12832	R	7	63.6364	I	2	50	I	5	71.4286	I	10	58.8235
PST130_10038	214	PST130_02285	A	1	9.09091	T	4	100	T	7	100	T	2	11.7647
PST130_10039	616	PST130_14824	L	11	100	F	1	25	L	7	100	L	14	82.3529
PST130_10040	2528	PST130_01219	A	10	90.9091	V	1	25	A	7	100	A	17	100
PST130_10045	1282	PST130_12900	V	10	90.9091	G	2	50	V	7	100	V	16	94.1176
PST130_10045	1541	PST130_12900	K	9	81.8182	T	4	100	T	3	42.8571	T	5	29.4118
PST130_10045	1572	PST130_12900	T	8	72.7273	P	3	75	P	7	100	P	13	76.4706
PST130_10045	2133	PST130_12900	N	8	72.7273	N	4	100	K	4	57.1429	K	16	94.1176
PST130_10045	2576	PST130_12900	E	11	100	D	4	100	E	7	100	E	16	94.1176
PST130_10045	3073	PST130_12900	K	9	81.8182	K	4	100	N	7	100	N	16	94.1176
PST130_10045	3183	PST130_12900	T	9	81.8182	T	3	75	P	7	100	P	15	88.2353
PST130_10045	3680	PST130_12900	P	9	81.8182	T	4	100	T	7	100	T	15	88.2353
PST130_10045	3984	PST130_12900	L	8	72.7273	M	1	25	M	2	28.5714	M	8	47.0588
PST130_10048	1300	PST130_15070	L	10	90.9091	L	4	100	F	2	28.5714	F	10	58.8235
PST130_10049	1052	PST130_13743	Q	11	100	Q	4	100	H	6	85.7143	Q	11	64.7059
PST130_10049	1672	PST130_13743	N	2	18.1818	N	1	25	K	1	14.2857	N	2	11.7647
PST130_10052	784	PST130_11745	S	10	90.9091	L	1	25	S	6	85.7143	S	17	100
PST130_10067	1913	PST130_08208	L	11	100	L	4	100	F	6	85.7143	F	12	70.5882
PST130_10067	817	PST130_08208	E	6	54.5455	D	1	25	E	2	28.5714	E	4	23.5294
PST130_10067	858	PST130_08208	P	4	36.3636	P	4	100	T	4	57.1429	T	12	70.5882
PST130_10070	1674	PST130_08924	H	8	72.7273	P	4	100	P	7	100	P	17	100
PST130_10070	2459	PST130_08924	K	9	81.8182	N	3	75	N	5	71.4286	N	9	52.9412
PST130_10070	2768	PST130_08924	L	7	63.6364	F	4	100	F	7	100	F	15	88.2353
PST130_10070	3394	PST130_08924	Q	9	81.8182	H	3	75	H	7	100	H	13	76.4706
PST130_10071	15327	PST130_14735	L	8	72.7273	I	4	100	L	5	71.4286	L	15	88.2353
PST130_10071	15562	PST130_14735	N	11	100	K	4	100	N	7	100	N	17	100
PST130_10072	4567	PST130_07000	R	3	27.2727	Q	1	25	R	1	14.2857	Q	1	5.88235
PST130_10072	7153	PST130_07000	S	8	72.7273	A	1	25	S	7	100	S	16	94.1176
PST130_10072	7163	PST130_07000	D	8	72.7273	G	1	25	D	7	100	D	15	88.2353
PST130_10073	1739	PST130_11517	R	11	100	Q	4	100	R	7	100	R	15	88.2353
PST130_10073	2200	PST130_11517	N	5	45.4545	S	4	100	S	6	85.7143	N	8	47.0588
PST130_10076	9434	PST130_01680	M	10	90.9091	I	4	100	I	6	85.7143	M	13	76.4706
PST130_10079	1867	PST130_08693	G	10	90.9091	R	4	100	R	3	42.8571	G	17	100
PST130_10079	2178	PST130_08693	E	3	27.2727	G	4	100	E	4	57.1429	E	9	52.9412
PST130_10079	5392	PST130_08692	F	5	45.4545	S	3	75	S	7	100	S	15	88.2353
PST130_10089	1713	PST130_03199	F	8	72.7273	I	3	75	I	7	100	I	14	82.3529
PST130_10091	5819	PST130_05062	A	10	90.9091	A	2	50	P	2	28.5714	A	1	5.88235
PST130_10091	6435	PST130_05062	T	7	63.6364	P	1	25	P	2	28.5714	P	4	23.5294
PST130_10092	8069	PST130_15438	T	7	63.6364	A	4	100	A	6	85.7143	T	9	52.9412
PST130_10092	9471	PST130_15438	C	9	81.8182	W	3	75	W	7	100	W	16	94.1176
PST130_10098	13568	PST130_07293	K	9	81.8182	K	2	50	N	6	85.7143	K	8	47.0588
PST130_10098	7008	PST130_07292	F	8	72.7273	V	3	75	V	7	100	V	15	88.2353
PST130_10104	222	PST130_01465	H	1	9.09091	Q	4	100	Q	7	100	Q	14	82.3529
PST130_10104	409	PST130_01465	P	2	18.1818	S	3	75	S	5	71.4286	S	15	88.2353
PST130_10105	10004	PST130_07436	N	4	36.3636	K	4	100	N	7	100	N	3	17.6471
PST130_10105	10054	PST130_07436	M	8	72.7273	L	4	100	M	7	100	L	2	11.7647
PST130_10105	10699	PST130_07435	Q	9	81.8182	Q	4	100	R	4	57.1429	R	8	47.0588
PST130_10105	10756	PST130_07435	Q	10	90.9091	R	3	75	Q	7	100	Q	16	94.1176
PST130_10105	11923	PST130_07435	H	11	100	R	4	100	R	7	100	R	15	88.2353
PST130_10108	1972	PST130_15134	H	8	72.7273	Q	1	25	Q	7	100	Q	15	88.2353
PST130_10109	3319	PST130_06404	E	1	9.09091	E	2	50	K	1	14.2857	K	3	17.6471
PST130_10111	402	PST130_06040	D	11	100	N	4	100	D	4	57.1429	D	14	82.3529
PST130_10111	567	PST130_06040	E	9	81.8182	K	4	100	K	7	100	E	10	58.8235
PST130_10115	10080	PST130_07813	S	9	81.8182	S	4	100	L	3	42.8571	L	5	29.4118
PST130_10115	10991	PST130_07812	K	11	100	K	4	100	N	6	85.7143	N	14	82.3529
PST130_10115	11491	PST130_07812	D	8	72.7273	D	4	100	E	7	100	E	15	88.2353
PST130_10115	4392	PST130_07809	G	8	72.7273	G	4	100	R	7	100	R	12	70.5882
PST130_10115	4753	PST130_07809	T	5	45.4545	T	1	25	I	7	100	I	14	82.3529
PST130_10115	6960	PST130_07810	D	11	100	D	4	100	N	2	28.5714	D	15	88.2353
PST130_10115	7471	PST130_07810	Q	5	45.4545	Q	1	25	R	7	100	R	17	100
PST130_10115	8937	PST130_07813	S	9	81.8182	S	4	100	P	5	71.4286	P	10	58.8235
PST130_10115	9346	PST130_07813	R	9	81.8182	R	3	75	Q	5	71.4286	R	12	70.5882
PST130_10115	9708	PST130_07813	R	10	90.9091	R	4	100	C	5	71.4286	R	12	70.5882
PST130_10116	78	PST130_09257	Q	9	81.8182	H	1	25	H	7	100	H	15	88.2353
PST130_10117	4782	PST130_03901	K	8	72.7273	K	3	75	Q	7	100	Q	17	100
PST130_10118	1050	PST130_14628	A	9	81.8182	A	4	100	D	7	100	D	7	41.1765
PST130_10118	1260	PST130_14628	L	9	81.8182	W	1	25	W	6	85.7143	W	9	52.9412
PST130_10118	1604	PST130_14628	L	8	72.7273	R	2	50	R	7	100	R	11	64.7059
PST130_10118	805	PST130_14628	K	10	90.9091	Q	1	25	K	7	100	K	15	88.2353
PST130_10124	827	PST130_08585	A	9	81.8182	V	1	25	A	7	100	A	17	100
PST130_10127	2748	PST130_01957	D	4	36.3636	E	4	100	E	7	100	E	17	100
PST130_10134	2589	PST130_04252	Q	11	100	P	2	50	Q	7	100	Q	17	100
PST130_10134	2747	PST130_04252	T	7	63.6364	T	3	75	S	7	100	S	16	94.1176
PST130_10134	3150	PST130_04252	L	11	100	V	4	100	L	7	100	L	15	88.2353
PST130_10136	6758	PST130_14907	E	10	90.9091	D	1	25	E	7	100	E	16	94.1176
PST130_10145	1138	PST130_11092	L	6	54.5455	P	4	100	P	3	42.8571	L	9	52.9412
PST130_10145	313	PST130_11092	E	10	90.9091	K	1	25	E	5	71.4286	E	16	94.1176
PST130_10148	1915	PST130_04652	P	6	54.5455	Q	2	50	Q	6	85.7143	Q	16	94.1176
PST130_10150	1852	PST130_07233	P	4	36.3636	L	1	25	P	2	28.5714	P	8	47.0588
PST130_10150	3148	PST130_07232	E	6	54.5455	K	4	100	K	7	100	K	17	100
PST130_10150	3902	PST130_07232	R	5	45.4545	S	4	100	S	7	100	S	15	88.2353
PST130_10150	4162	PST130_07232	F	4	36.3636	L	4	100	L	7	100	L	17	100
PST130_10150	4323	PST130_07232	L	6	54.5455	F	2	50	F	6	85.7143	F	12	70.5882
PST130_10151	5464	PST130_17595	G	7	63.6364	G	4	100	C	7	100	C	12	70.5882
PST130_10154	1072	PST130_01267	P	10	90.9091	L	1	25	P	7	100	P	16	94.1176
PST130_10155	9716	PST130_12362	K	2	18.1818	N	4	100	N	7	100	N	17	100
PST130_10157	4142	PST130_13874	I	7	63.6364	M	3	75	M	7	100	M	15	88.2353
PST130_10157	8473	PST130_13875	A	10	90.9091	S	1	25	A	6	85.7143	A	16	94.1176
PST130_10158	1368	PST130_17382	M	10	90.9091	M	4	100	M	7	100	I	12	70.5882
PST130_10158	264	PST130_17382	K	11	100	K	4	100	K	7	100	N	11	64.7059
PST130_10160	2154	PST130_01920	V	8	72.7273	V	4	100	I	2	28.5714	I	9	52.9412
PST130_10161	1487	PST130_10142	R	10	90.9091	R	4	100	Q	6	85.7143	R	12	70.5882
PST130_10161	2614	PST130_10140	E	10	90.9091	K	1	25	K	1	14.2857	E	4	23.5294
PST130_10161	3002	PST130_10140	S	9	81.8182	L	1	25	S	7	100	S	16	94.1176
PST130_10165	16700	PST130_06002	F	9	81.8182	L	2	50	L	4	57.1429	L	6	35.2941
PST130_10165	2315	PST130_06000	T	9	81.8182	A	1	25	A	5	71.4286	A	11	64.7059
PST130_10165	2321	PST130_06000	S	10	90.9091	G	1	25	G	6	85.7143	G	11	64.7059
PST130_10165	3966	PST130_05999	G	11	100	S	4	100	G	6	85.7143	G	16	94.1176
PST130_10165	5257	PST130_05999	T	7	63.6364	A	1	25	A	4	57.1429	A	5	29.4118
PST130_10165	5338	PST130_05999	A	5	45.4545	T	1	25	T	7	100	T	15	88.2353
PST130_10167	1547	PST130_14083	C	6	54.5455	R	1	25	C	5	71.4286	C	9	52.9412
PST130_10169	1572	PST130_16170	K	10	90.9091	N	3	75	K	7	100	K	15	88.2353
PST130_10169	2277	PST130_16169	F	6	54.5455	L	4	100	F	3	42.8571	F	4	23.5294
PST130_10169	311	PST130_16170	N	10	90.9091	K	4	100	N	6	85.7143	N	17	100
PST130_10169	314	PST130_16170	N	11	100	K	4	100	N	7	100	N	14	82.3529
PST130_1017	592	PST130_03755	A	8	72.7273	A	4	100	V	7	100	V	17	100
PST130_10173	1544	PST130_13675	A	9	81.8182	T	2	50	T	7	100	T	16	94.1176
PST130_10173	4422	PST130_13675	P	8	72.7273	L	2	50	L	7	100	L	17	100
PST130_10174	6393	PST130_15997	F	4	36.3636	L	4	100	L	7	100	L	17	100
PST130_10174	6609	PST130_15997	K	5	45.4545	N	2	50	N	5	71.4286	N	10	58.8235
PST130_10174	6693	PST130_15997	H	7	63.6364	Q	2	50	Q	6	85.7143	Q	4	23.5294
PST130_10179	11663	PST130_12927	I	9	81.8182	M	3	75	M	7	100	M	15	88.2353
PST130_10179	11694	PST130_12927	M	11	100	R	4	100	M	7	100	M	17	100
PST130_10179	7683	PST130_12928	P	8	72.7273	P	4	100	L	7	100	L	16	94.1176
PST130_10185	5733	PST130_13395	A	8	72.7273	T	3	75	T	7	100	T	16	94.1176
PST130_10185	5928	PST130_13395	T	9	81.8182	A	2	50	A	7	100	A	17	100
PST130_10185	6520	PST130_13395	V	11	100	A	4	100	V	7	100	V	16	94.1176
PST130_10185	6723	PST130_13395	R	9	81.8182	S	2	50	R	7	100	R	17	100
PST130_10185	6874	PST130_13395	V	11	100	V	4	100	A	7	100	A	16	94.1176
PST130_10185	8276	PST130_13394	M	11	100	I	1	25	M	7	100	M	15	88.2353
PST130_10185	9200	PST130_13394	R	1	9.09091	K	4	100	R	4	57.1429	R	7	41.1765
PST130_10193	3076	PST130_00995	L	7	63.6364	W	4	100	W	7	100	W	16	94.1176
PST130_10193	4661	PST130_00995	E	8	72.7273	E	4	100	K	7	100	K	17	100
PST130_10193	6351	PST130_00994	L	9	81.8182	V	2	50	V	6	85.7143	V	16	94.1176
PST130_10193	6474	PST130_00994	K	7	63.6364	E	2	50	E	7	100	E	15	88.2353
PST130_10193	6883	PST130_00994	E	10	90.9091	E	4	100	D	7	100	E	14	82.3529
PST130_10193	7051	PST130_00994	S	10	90.9091	S	3	75	R	7	100	S	12	70.5882
PST130_10193	7167	PST130_00994	K	10	90.9091	Q	2	50	K	7	100	K	17	100
PST130_10193	7212	PST130_00994	A	9	81.8182	A	4	100	T	7	100	A	12	70.5882
PST130_10193	7372	PST130_00994	E	11	100	E	4	100	D	6	85.7143	E	11	64.7059
PST130_10193	7939	PST130_00994	Q	10	90.9091	H	1	25	H	5	71.4286	H	11	64.7059
PST130_10196	975	PST130_15331	G	4	36.3636	G	3	75	A	6	85.7143	G	4	23.5294
PST130_10198	1195	PST130_16231	K	9	81.8182	Q	4	100	Q	6	85.7143	Q	13	76.4706
PST130_10200	1296	PST130_06376	D	6	54.5455	D	2	50	N	5	71.4286	D	8	47.0588
PST130_10200	567	PST130_06375	E	5	45.4545	E	3	75	K	7	100	E	9	52.9412
PST130_10206	6871	PST130_03458	Q	11	100	P	1	25	Q	7	100	Q	16	94.1176
PST130_10206	9028	PST130_03458	A	9	81.8182	T	1	25	T	1	14.2857	T	12	70.5882
PST130_10208	1044	PST130_10055	H	10	90.9091	Q	1	25	Q	2	28.5714	Q	1	5.88235
PST130_10208	1227	PST130_10055	S	5	45.4545	R	4	100	R	2	28.5714	R	1	5.88235
PST130_10208	2707	PST130_10055	A	4	36.3636	V	4	100	V	7	100	V	17	100
PST130_10212	1088	PST130_00395	I	8	72.7273	K	2	50	K	7	100	K	15	88.2353
PST130_10212	1728	PST130_00395	S	6	54.5455	T	3	75	T	7	100	T	16	94.1176
PST130_10212	1762	PST130_00395	V	7	63.6364	A	4	100	A	7	100	A	16	94.1176
PST130_10212	1889	PST130_00395	E	5	45.4545	A	4	100	A	7	100	A	17	100
PST130_10214	2737	PST130_11582	E	10	90.9091	D	4	100	E	7	100	E	16	94.1176
PST130_10214	4671	PST130_11582	A	11	100	E	4	100	A	6	85.7143	A	17	100
PST130_10214	6808	PST130_11581	T	11	100	P	3	75	T	6	85.7143	T	15	88.2353
PST130_10214	7180	PST130_11581	L	11	100	F	4	100	L	7	100	L	17	100
PST130_10220	2679	PST130_13884	S	9	81.8182	F	4	100	F	7	100	F	17	100
PST130_10220	675	PST130_13883	R	6	54.5455	R	3	75	L	7	100	R	10	58.8235
PST130_10220	677	PST130_13883	R	10	90.9091	R	3	75	S	7	100	R	10	58.8235
PST130_10225	1156	PST130_09464	I	11	100	I	3	75	M	2	28.5714	I	9	52.9412
PST130_10225	1531	PST130_09464	L	11	100	V	4	100	L	7	100	L	14	82.3529
PST130_10225	1743	PST130_09464	L	11	100	R	4	100	R	3	42.8571	L	17	100
PST130_10225	2122	PST130_09464	I	9	81.8182	M	4	100	M	7	100	M	17	100
PST130_10225	2185	PST130_09464	L	8	72.7273	F	4	100	F	7	100	F	16	94.1176
PST130_10225	2529	PST130_09464	E	9	81.8182	E	4	100	D	4	57.1429	E	17	100
PST130_10225	2576	PST130_09464	S	10	90.9091	S	4	100	R	7	100	S	12	70.5882
PST130_10225	2597	PST130_09464	V	11	100	V	4	100	L	4	57.1429	V	17	100
PST130_10225	2796	PST130_09464	L	9	81.8182	F	4	100	F	7	100	F	16	94.1176
PST130_10225	2868	PST130_09464	F	8	72.7273	L	4	100	L	7	100	L	16	94.1176
PST130_10225	3400	PST130_09464	K	10	90.9091	K	4	100	N	7	100	K	13	76.4706
PST130_10225	3481	PST130_09464	Q	8	72.7273	H	4	100	H	7	100	H	17	100
PST130_10225	543	PST130_09464	D	7	63.6364	D	4	100	E	4	57.1429	D	10	58.8235
PST130_10227	628	PST130_11462	F	1	9.09091	L	1	25	L	6	85.7143	L	8	47.0588
PST130_10227	787	PST130_11462	E	9	81.8182	D	1	25	D	6	85.7143	D	10	58.8235
PST130_10229	2484	PST130_09624	Y	11	100	H	1	25	Y	7	100	Y	15	88.2353
PST130_10234	1540	PST130_07343	H	11	100	N	2	50	N	2	28.5714	H	17	100
PST130_10236	5106	PST130_04971	G	8	72.7273	G	3	75	D	7	100	D	15	88.2353
PST130_10245	4404	PST130_07692	E	8	72.7273	G	3	75	G	7	100	G	17	100
PST130_10245	4461	PST130_07692	S	9	81.8182	C	4	100	S	4	57.1429	S	13	76.4706
PST130_10249	4787	PST130_09700	N	10	90.9091	S	1	25	S	6	85.7143	S	9	52.9412
PST130_10249	4822	PST130_09700	N	11	100	K	1	25	N	7	100	N	15	88.2353
PST130_10252	3587	PST130_06953	L	7	63.6364	F	1	25	F	6	85.7143	F	15	88.2353
PST130_10252	3997	PST130_06953	D	9	81.8182	Y	1	25	Y	3	42.8571	Y	7	41.1765
PST130_10252	4518	PST130_06953	R	11	100	R	1	25	I	2	28.5714	I	3	17.6471
PST130_10252	5114	PST130_06953	L	9	81.8182	F	1	25	F	6	85.7143	F	12	70.5882
PST130_10252	5237	PST130_06953	L	9	81.8182	F	1	25	F	7	100	F	16	94.1176
PST130_10252	5407	PST130_06953	G	9	81.8182	C	1	25	C	5	71.4286	C	15	88.2353
PST130_10252	6507	PST130_06953	L	9	81.8182	I	1	25	I	6	85.7143	I	12	70.5882
PST130_10256	1823	PST130_14029	L	2	18.1818	L	4	100	W	7	100	W	16	94.1176
PST130_10256	2224	PST130_14029	S	11	100	A	1	25	A	5	71.4286	S	15	88.2353
PST130_10256	3376	PST130_14029	P	10	90.9091	P	4	100	Q	7	100	P	11	64.7059
PST130_10256	709	PST130_14029	P	10	90.9091	Q	3	75	P	7	100	P	14	82.3529
PST130_10256	760	PST130_14029	L	9	81.8182	W	2	50	W	7	100	W	16	94.1176
PST130_10256	943	PST130_14029	A	10	90.9091	A	4	100	E	7	100	A	9	52.9412
PST130_10257	663	PST130_05181	K	9	81.8182	N	1	25	N	3	42.8571	N	5	29.4118
PST130_10258	1877	PST130_15085	E	9	81.8182	D	4	100	E	7	100	E	16	94.1176
PST130_10258	2604	PST130_15085	A	11	100	P	4	100	P	6	85.7143	P	14	82.3529
PST130_10258	4380	PST130_15084	Y	11	100	Y	4	100	F	5	71.4286	Y	11	64.7059
PST130_10261	590	PST130_16908	A	8	72.7273	A	4	100	G	7	100	A	12	70.5882
PST130_10269	2840	PST130_17026	S	7	63.6364	S	3	75	G	1	14.2857	S	12	70.5882
PST130_10279	1710	PST130_03055	F	11	100	L	3	75	L	5	71.4286	F	17	100
PST130_10279	1984	PST130_03055	P	1	9.09091	T	4	100	T	5	71.4286	T	16	94.1176
PST130_10282	2725	PST130_15459	N	10	90.9091	K	2	50	K	7	100	K	15	88.2353
PST130_10283	1999	PST130_05205	Q	11	100	Q	4	100	K	7	100	K	12	70.5882
PST130_10284	1791	PST130_00775	T	6	54.5455	T	1	25	A	3	42.8571	A	6	35.2941
PST130_10285	2396	PST130_08836	S	11	100	Y	4	100	S	7	100	S	17	100
PST130_10294	963	PST130_03590	S	7	63.6364	S	2	50	P	7	100	P	16	94.1176
PST130_10298	1339	PST130_08964	G	9	81.8182	C	1	25	C	7	100	C	6	35.2941
PST130_10298	1462	PST130_08964	L	11	100	V	1	25	L	7	100	L	17	100
PST130_10298	2002	PST130_08964	I	11	100	L	2	50	I	7	100	I	17	100
PST130_10298	2253	PST130_08964	D	9	81.8182	D	4	100	E	6	85.7143	E	10	58.8235
PST130_10305	3407	PST130_15008	I	7	63.6364	I	1	25	V	4	57.1429	V	10	58.8235
PST130_10305	3601	PST130_15008	I	9	81.8182	I	1	25	L	4	57.1429	L	11	64.7059
PST130_10305	533	PST130_15009	R	9	81.8182	I	1	25	R	7	100	R	14	82.3529
PST130_10306	2072	PST130_15029	K	7	63.6364	R	4	100	K	4	57.1429	K	14	82.3529
PST130_10306	6247	PST130_15028	K	8	72.7273	K	4	100	N	3	42.8571	N	3	17.6471
PST130_10306	6295	PST130_15028	K	8	72.7273	K	4	100	N	4	57.1429	N	8	47.0588
PST130_10306	6355	PST130_15028	Q	9	81.8182	Q	4	100	H	5	71.4286	H	10	58.8235
PST130_10306	6385	PST130_15028	D	8	72.7273	D	4	100	E	3	42.8571	E	5	29.4118
PST130_10306	6564	PST130_15028	D	7	63.6364	D	3	75	E	7	100	E	13	76.4706
PST130_10306	7416	PST130_15028	R	8	72.7273	G	3	75	G	7	100	G	17	100
PST130_10306	7479	PST130_15028	L	7	63.6364	V	2	50	V	7	100	V	17	100
PST130_10308	6161	PST130_00433	C	1	9.09091	W	4	100	W	7	100	W	17	100
PST130_10316	7266	PST130_09427	K	9	81.8182	Q	2	50	Q	7	100	Q	13	76.4706
PST130_10318	2875	PST130_15279	E	8	72.7273	A	4	100	A	7	100	A	17	100
PST130_10318	3152	PST130_15279	N	8	72.7273	H	4	100	H	7	100	N	6	35.2941
PST130_10322	1832	PST130_04113	V	11	100	L	1	25	V	7	100	V	17	100
PST130_10322	1844	PST130_04113	N	11	100	D	1	25	N	7	100	N	15	88.2353
PST130_10323	4079	PST130_05407	S	9	81.8182	A	4	100	A	7	100	A	17	100
PST130_10326	4630	PST130_00301	N	9	81.8182	N	4	100	S	6	85.7143	S	9	52.9412
PST130_10326	4677	PST130_00301	N	9	81.8182	N	4	100	K	7	100	K	13	76.4706
PST130_10326	4713	PST130_00301	D	9	81.8182	D	3	75	E	5	71.4286	E	11	64.7059
PST130_10328	2675	PST130_02240	N	10	90.9091	K	1	25	N	7	100	N	16	94.1176
PST130_10328	3433	PST130_02240	E	11	100	D	1	25	E	7	100	E	16	94.1176
PST130_10329	1735	PST130_12814	H	3	27.2727	Q	4	100	Q	7	100	Q	17	100
PST130_10329	2071	PST130_12814	K	1	9.09091	Q	4	100	Q	7	100	Q	17	100
PST130_10329	2340	PST130_12814	G	1	9.09091	D	4	100	D	7	100	D	17	100
PST130_10331	4139	PST130_06851	R	2	18.1818	R	1	25	P	1	14.2857	P	3	17.6471
PST130_10331	4149	PST130_06851	H	2	18.1818	H	1	25	Q	1	14.2857	Q	1	5.88235
PST130_10332	2797	PST130_14488	D	9	81.8182	G	4	100	G	7	100	G	17	100
PST130_10332	2798	PST130_14488	D	9	81.8182	E	4	100	E	7	100	E	17	100
PST130_10332	3340	PST130_14488	L	9	81.8182	P	4	100	P	7	100	P	17	100
PST130_10338	1328	PST130_04363	A	8	72.7273	A	2	50	T	5	71.4286	A	15	88.2353
PST130_10338	1329	PST130_04363	K	8	72.7273	K	2	50	T	5	71.4286	K	14	82.3529
PST130_10338	473	PST130_04363	P	9	81.8182	P	2	50	S	2	28.5714	P	15	88.2353
PST130_10339	177	PST130_12495	S	8	72.7273	R	1	25	R	2	28.5714	R	3	17.6471
PST130_10340	1842	PST130_13978	A	10	90.9091	E	3	75	A	7	100	A	17	100
PST130_10351	1840	PST130_06276	S	8	72.7273	A	2	50	A	4	57.1429	A	9	52.9412
PST130_10355	856	PST130_07981	I	2	18.1818	L	4	100	I	3	42.8571	I	1	5.88235
PST130_10361	1903	PST130_17267	C	11	100	C	4	100	G	6	85.7143	C	12	70.5882
PST130_10361	2133	PST130_17267	V	7	63.6364	I	4	100	I	7	100	I	12	70.5882
PST130_10364	587	PST130_06478	L	7	63.6364	I	4	100	L	5	71.4286	L	14	82.3529
PST130_10368	2422	PST130_10629	A	1	9.09091	D	1	25	D	4	57.1429	A	1	5.88235
PST130_10369	3510	PST130_07146	K	10	90.9091	N	4	100	N	6	85.7143	N	15	88.2353
PST130_10371	1175	PST130_04148	E	1	9.09091	E	3	75	G	1	14.2857	E	1	5.88235
PST130_10371	2020	PST130_04148	D	4	36.3636	N	4	100	D	7	100	D	12	70.5882
PST130_10371	2783	PST130_04148	R	7	63.6364	Q	4	100	R	7	100	R	15	88.2353
PST130_10371	2821	PST130_04148	E	5	45.4545	K	4	100	E	6	85.7143	E	15	88.2353
PST130_10371	4034	PST130_04147	D	9	81.8182	D	1	25	G	3	42.8571	D	10	58.8235
PST130_10371	4075	PST130_04147	E	9	81.8182	E	3	75	K	3	42.8571	E	11	64.7059
PST130_10371	4178	PST130_04147	V	5	45.4545	G	4	100	V	6	85.7143	V	13	76.4706
PST130_10371	704	PST130_04146	R	7	63.6364	C	4	100	C	1	14.2857	C	1	5.88235
PST130_10371	821	PST130_04146	D	7	63.6364	D	4	100	N	2	28.5714	D	13	76.4706
PST130_10381	2710	PST130_10937	G	7	63.6364	G	4	100	V	7	100	G	10	58.8235
PST130_10381	4115	PST130_10938	S	11	100	S	4	100	Y	7	100	S	11	64.7059
PST130_10394	1042	PST130_16471	E	9	81.8182	D	4	100	D	7	100	D	15	88.2353
PST130_10404	1004	PST130_16433	N	8	72.7273	D	3	75	D	5	71.4286	D	17	100
PST130_10405	11880	PST130_08409	T	2	18.1818	T	1	25	T	2	28.5714	A	12	70.5882
PST130_10405	1601	PST130_08406	I	9	81.8182	R	3	75	R	7	100	R	14	82.3529
PST130_10405	371	PST130_08406	D	11	100	V	4	100	V	6	85.7143	D	17	100
PST130_10405	546	PST130_08406	H	7	63.6364	Q	4	100	Q	6	85.7143	H	11	64.7059
PST130_10405	581	PST130_08406	E	9	81.8182	V	3	75	V	3	42.8571	E	13	76.4706
PST130_10405	6209	PST130_08408	A	9	81.8182	T	4	100	T	7	100	T	16	94.1176
PST130_10405	676	PST130_08406	P	11	100	P	4	100	P	7	100	S	9	52.9412
PST130_10405	800	PST130_08406	I	9	81.8182	S	4	100	S	6	85.7143	S	14	82.3529
PST130_10405	812	PST130_08406	A	9	81.8182	V	3	75	V	4	57.1429	V	11	64.7059
PST130_10409	2325	PST130_10199	N	5	45.4545	I	1	25	I	3	42.8571	I	3	17.6471
PST130_10409	2456	PST130_10199	K	11	100	E	4	100	K	7	100	K	17	100
PST130_10412	1118	PST130_16905	N	10	90.9091	D	4	100	D	7	100	D	13	76.4706
PST130_10412	1160	PST130_16905	E	10	90.9091	E	4	100	K	6	85.7143	E	10	58.8235
PST130_10412	1190	PST130_16905	E	9	81.8182	E	3	75	K	5	71.4286	K	8	47.0588
PST130_10412	1224	PST130_16905	R	9	81.8182	R	4	100	Q	3	42.8571	R	12	70.5882
PST130_10412	977	PST130_16905	P	11	100	A	4	100	P	5	71.4286	P	14	82.3529
PST130_10422	2798	PST130_00481	S	11	100	S	4	100	F	7	100	S	12	70.5882
PST130_10429	1615	PST130_16192	N	11	100	K	1	25	N	6	85.7143	N	17	100
PST130_10429	1682	PST130_16192	P	7	63.6364	S	4	100	P	7	100	S	9	52.9412
PST130_10429	1718	PST130_16192	Q	6	54.5455	E	4	100	Q	7	100	E	11	64.7059
PST130_10429	630	PST130_16192	T	11	100	T	4	100	N	1	14.2857	N	1	5.88235
PST130_10429	8838	PST130_16191	S	6	54.5455	S	4	100	A	7	100	A	17	100
PST130_10447	1063	PST130_10197	E	2	18.1818	A	4	100	A	4	57.1429	A	1	5.88235
PST130_10447	1130	PST130_10197	F	8	72.7273	V	3	75	V	3	42.8571	F	4	23.5294
PST130_10447	777	PST130_10197	K	4	36.3636	N	3	75	N	4	57.1429	K	5	29.4118
PST130_10459	1107	PST130_04709	N	6	54.5455	T	2	50	N	7	100	N	17	100
PST130_10461	3376	PST130_03776	S	2	18.1818	A	1	25	A	6	85.7143	S	5	29.4118
PST130_10463	1776	PST130_16061	S	9	81.8182	S	4	100	A	7	100	S	12	70.5882
PST130_10463	2391	PST130_16060	K	8	72.7273	E	2	50	K	7	100	K	13	76.4706
PST130_10463	2919	PST130_16060	I	11	100	I	4	100	T	4	57.1429	I	13	76.4706
PST130_10463	3354	PST130_16060	D	11	100	D	4	100	N	7	100	D	14	82.3529
PST130_10465	649	PST130_11154	Q	6	54.5455	H	3	75	H	7	100	H	15	88.2353
PST130_10467	1171	PST130_12180	V	10	90.9091	I	2	50	I	7	100	V	12	70.5882
PST130_10470	2099	PST130_05103	W	11	100	G	1	25	W	7	100	W	14	82.3529
PST130_10470	2154	PST130_05103	E	8	72.7273	E	4	100	D	6	85.7143	D	14	82.3529
PST130_10473	1110	PST130_00207	T	9	81.8182	P	4	100	T	7	100	T	17	100
PST130_10473	1851	PST130_00207	S	8	72.7273	S	4	100	R	3	42.8571	R	13	76.4706
PST130_10473	3049	PST130_00207	D	9	81.8182	D	3	75	Y	6	85.7143	Y	15	88.2353
PST130_10473	3125	PST130_00207	L	7	63.6364	F	3	75	F	5	71.4286	L	1	5.88235
PST130_10473	3238	PST130_00207	S	10	90.9091	G	4	100	S	1	14.2857	S	4	23.5294
PST130_10482	1457	PST130_13961	E	10	90.9091	D	2	50	D	3	42.8571	D	4	23.5294
PST130_10486	2869	PST130_11918	N	2	18.1818	N	3	75	K	2	28.5714	N	1	5.88235
PST130_10494	1607	PST130_15664	E	9	81.8182	K	4	100	E	5	71.4286	E	14	82.3529
PST130_10494	266	PST130_15664	P	2	18.1818	T	1	25	P	6	85.7143	P	17	100
PST130_10494	533	PST130_15664	S	11	100	L	3	75	S	6	85.7143	S	14	82.3529
PST130_10494	854	PST130_15664	A	2	18.1818	G	4	100	G	7	100	G	16	94.1176
PST130_10503	8078	PST130_10014	E	7	63.6364	D	4	100	D	7	100	D	16	94.1176
PST130_10503	8302	PST130_10014	I	8	72.7273	L	4	100	L	7	100	L	16	94.1176
PST130_10503	9041	PST130_10014	D	10	90.9091	E	1	25	E	2	28.5714	E	5	29.4118
PST130_10503	9588	PST130_10014	R	10	90.9091	R	4	100	S	6	85.7143	R	12	70.5882
PST130_10512	1521	PST130_13147	F	7	63.6364	Y	4	100	Y	7	100	Y	17	100
PST130_10512	1862	PST130_13147	N	8	72.7273	N	4	100	D	7	100	D	15	88.2353
PST130_10512	1924	PST130_13147	D	9	81.8182	D	3	75	E	7	100	E	16	94.1176
PST130_10512	214	PST130_13147	S	8	72.7273	S	4	100	N	7	100	N	12	70.5882
PST130_10512	472	PST130_13147	E	9	81.8182	E	4	100	G	4	57.1429	G	12	70.5882
PST130_10512	884	PST130_13147	V	8	72.7273	V	4	100	L	7	100	L	16	94.1176
PST130_10515	10303	PST130_05105	P	11	100	S	2	50	P	6	85.7143	P	15	88.2353
PST130_10515	10553	PST130_05105	K	9	81.8182	N	1	25	N	5	71.4286	N	9	52.9412
PST130_10517	1735	PST130_05117	T	7	63.6364	I	4	100	T	4	57.1429	T	10	58.8235
PST130_10517	4593	PST130_05116	A	5	45.4545	T	4	100	T	7	100	T	16	94.1176
PST130_10523	1216	PST130_16971	D	8	72.7273	E	4	100	E	7	100	E	17	100
PST130_10524	1473	PST130_03614	T	4	36.3636	T	1	25	A	1	14.2857	T	2	11.7647
PST130_10524	1704	PST130_03614	D	9	81.8182	Y	2	50	Y	6	85.7143	Y	16	94.1176
PST130_10524	7550	PST130_03615	S	7	63.6364	R	4	100	S	3	42.8571	S	9	52.9412
PST130_10526	1116	PST130_06249	K	3	27.2727	R	4	100	R	7	100	R	17	100
PST130_10526	1217	PST130_06249	W	9	81.8182	R	4	100	R	7	100	R	17	100
PST130_10526	1610	PST130_06249	R	8	72.7273	R	3	75	C	7	100	R	9	52.9412
PST130_10526	1667	PST130_06249	N	8	72.7273	H	4	100	H	7	100	H	17	100
PST130_10526	782	PST130_06249	S	9	81.8182	P	4	100	S	5	71.4286	S	16	94.1176
PST130_10526	792	PST130_06249	G	6	54.5455	G	4	100	A	7	100	A	17	100
PST130_10526	797	PST130_06249	I	7	63.6364	V	4	100	V	7	100	V	14	82.3529
PST130_10526	885	PST130_06249	G	8	72.7273	D	4	100	D	7	100	D	17	100
PST130_10527	851	PST130_14338	L	9	81.8182	V	2	50	V	7	100	V	16	94.1176
PST130_10527	974	PST130_14338	L	9	81.8182	I	2	50	I	6	85.7143	I	12	70.5882
PST130_10528	4065	PST130_16691	D	7	63.6364	D	3	75	E	7	100	E	16	94.1176
PST130_10528	5956	PST130_16688	V	8	72.7273	V	3	75	L	6	85.7143	L	13	76.4706
PST130_10528	713	PST130_16689	S	10	90.9091	C	4	100	S	4	57.1429	S	9	52.9412
PST130_10530	278	PST130_03360	L	8	72.7273	F	2	50	F	7	100	F	14	82.3529
PST130_10530	387	PST130_03360	P	9	81.8182	P	4	100	S	3	42.8571	S	4	23.5294
PST130_10536	242	PST130_09368	L	5	45.4545	F	4	100	L	2	28.5714	L	4	23.5294
PST130_10536	699	PST130_09368	N	3	27.2727	K	4	100	N	1	14.2857	N	4	23.5294
PST130_10537	2042	PST130_02017	N	9	81.8182	T	3	75	T	5	71.4286	T	10	58.8235
PST130_10544	407	PST130_02730	I	8	72.7273	I	2	50	M	6	85.7143	M	9	52.9412
PST130_10544	419	PST130_02730	I	9	81.8182	I	4	100	M	1	14.2857	M	1	5.88235
PST130_10544	552	PST130_02730	Q	7	63.6364	Q	2	50	H	7	100	H	17	100
PST130_10544	770	PST130_02730	Q	8	72.7273	Q	4	100	H	7	100	H	17	100
PST130_10551	4596	PST130_16316	F	11	100	L	2	50	F	7	100	F	17	100
PST130_10557	1715	PST130_08440	D	9	81.8182	E	2	50	D	6	85.7143	D	16	94.1176
PST130_10560	3337	PST130_11976	Y	10	90.9091	S	4	100	Y	5	71.4286	Y	16	94.1176
PST130_10560	776	PST130_11974	Y	11	100	C	1	25	Y	7	100	Y	16	94.1176
PST130_10561	1137	PST130_06087	L	9	81.8182	P	2	50	P	5	71.4286	P	9	52.9412
PST130_10561	4207	PST130_06085	H	8	72.7273	H	3	75	Q	7	100	Q	17	100
PST130_10561	4234	PST130_06085	N	10	90.9091	K	2	50	N	6	85.7143	N	15	88.2353
PST130_10561	4904	PST130_06085	F	7	63.6364	L	4	100	L	7	100	L	16	94.1176
PST130_10561	5129	PST130_06085	E	9	81.8182	E	1	25	D	1	14.2857	E	4	23.5294
PST130_10561	6044	PST130_06085	L	9	81.8182	L	2	50	F	6	85.7143	L	9	52.9412
PST130_10561	6630	PST130_06086	T	10	90.9091	T	3	75	P	5	71.4286	T	11	64.7059
PST130_10561	7120	PST130_06086	N	11	100	H	2	50	N	7	100	N	17	100
PST130_10561	7968	PST130_06086	N	11	100	N	3	75	S	4	57.1429	N	12	70.5882
PST130_10564	1495	PST130_02096	T	11	100	M	3	75	T	7	100	T	17	100
PST130_10564	2550	PST130_02096	T	9	81.8182	A	4	100	T	6	85.7143	T	15	88.2353
PST130_10567	1307	PST130_08607	Q	9	81.8182	Q	2	50	R	4	57.1429	R	11	64.7059
PST130_10570	2367	PST130_00463	I	3	27.2727	M	2	50	M	3	42.8571	M	2	11.7647
PST130_10570	3034	PST130_00463	T	1	9.09091	P	4	100	P	7	100	P	17	100
PST130_10572	4123	PST130_01674	T	8	72.7273	I	3	75	I	2	28.5714	T	16	94.1176
PST130_10587	2589	PST130_12338	M	9	81.8182	V	1	25	M	6	85.7143	M	16	94.1176
PST130_10594	7202	PST130_10949	L	10	90.9091	V	4	100	V	6	85.7143	L	10	58.8235
PST130_10594	8348	PST130_10949	T	9	81.8182	S	4	100	S	7	100	S	17	100
PST130_10597	3588	PST130_07287	V	9	81.8182	A	1	25	A	1	14.2857	A	3	17.6471
PST130_10598	1709	PST130_15343	A	10	90.9091	V	4	100	A	6	85.7143	A	15	88.2353
PST130_10603	3503	PST130_04116	T	5	45.4545	N	4	100	N	7	100	N	17	100
PST130_10603	4195	PST130_04116	S	7	63.6364	G	3	75	G	6	85.7143	G	14	82.3529
PST130_10605	424	PST130_17728	I	10	90.9091	I	4	100	T	3	42.8571	I	11	64.7059
PST130_10605	454	PST130_17728	A	9	81.8182	A	3	75	V	7	100	A	7	41.1765
PST130_10606	4564	PST130_08426	R	9	81.8182	R	3	75	L	5	71.4286	R	13	76.4706
PST130_10606	5400	PST130_08426	D	9	81.8182	Y	3	75	D	7	100	D	16	94.1176
PST130_10608	1501	PST130_01078	N	5	45.4545	K	4	100	K	7	100	K	17	100
PST130_10608	349	PST130_01078	S	5	45.4545	R	4	100	R	7	100	R	17	100
PST130_10608	362	PST130_01078	N	6	54.5455	K	4	100	K	7	100	K	17	100
PST130_10613	2998	PST130_13167	G	4	36.3636	S	4	100	S	7	100	S	17	100
PST130_10622	1188	PST130_04739	T	6	54.5455	S	1	25	S	7	100	S	11	64.7059
PST130_10622	1200	PST130_04739	S	8	72.7273	T	1	25	T	6	85.7143	T	10	58.8235
PST130_10622	1324	PST130_04739	T	9	81.8182	M	1	25	M	5	71.4286	M	11	64.7059
PST130_10622	13635	PST130_04743	A	4	36.3636	A	4	100	G	7	100	G	17	100
PST130_10622	1562	PST130_04739	S	8	72.7273	R	3	75	R	7	100	R	15	88.2353
PST130_10623	698	PST130_13626	H	10	90.9091	H	3	75	D	2	28.5714	D	3	17.6471
PST130_10625	2008	PST130_03309	N	8	72.7273	N	4	100	K	7	100	K	16	94.1176
PST130_10626	1538	PST130_09590	M	10	90.9091	I	4	100	M	7	100	M	16	94.1176
PST130_10626	1687	PST130_09590	N	10	90.9091	K	4	100	N	7	100	N	15	88.2353
PST130_10628	1402	PST130_14829	F	9	81.8182	L	3	75	F	6	85.7143	F	15	88.2353
PST130_10628	1531	PST130_14829	L	10	90.9091	F	2	50	F	7	100	F	10	58.8235
PST130_10628	5049	PST130_14828	P	9	81.8182	A	4	100	A	7	100	A	17	100
PST130_10628	5139	PST130_14828	K	8	72.7273	Q	4	100	Q	7	100	Q	17	100
PST130_10632	246	PST130_02195	E	8	72.7273	D	1	25	D	6	85.7143	D	11	64.7059
PST130_10633	1587	PST130_10099	M	10	90.9091	T	3	75	M	7	100	M	15	88.2353
PST130_10636	2174	PST130_04820	I	10	90.9091	M	1	25	M	1	14.2857	I	1	5.88235
PST130_10636	2288	PST130_04820	K	2	18.1818	K	1	25	N	7	100	N	17	100
PST130_10636	2470	PST130_04820	I	9	81.8182	I	4	100	L	7	100	L	17	100
PST130_10640	3869	PST130_16423	Q	2	18.1818	Q	1	25	P	1	14.2857	P	1	5.88235
PST130_10644	2947	PST130_15851	P	9	81.8182	P	4	100	S	7	100	P	9	52.9412
PST130_10644	3733	PST130_15851	V	11	100	V	4	100	G	7	100	V	12	70.5882
PST130_10644	3806	PST130_15851	V	10	90.9091	V	4	100	M	5	71.4286	V	13	76.4706
PST130_10644	9179	PST130_15852	A	9	81.8182	S	2	50	S	6	85.7143	S	7	41.1765
PST130_10648	3322	PST130_10544	N	8	72.7273	K	1	25	K	7	100	K	16	94.1176
PST130_10648	3360	PST130_10544	L	9	81.8182	M	1	25	M	6	85.7143	M	15	88.2353
PST130_10649	5223	PST130_00101	I	5	45.4545	L	3	75	L	5	71.4286	I	1	5.88235
PST130_10649	6202	PST130_00101	L	9	81.8182	F	1	25	F	3	42.8571	F	8	47.0588
PST130_10650	4696	PST130_11773	R	3	27.2727	S	4	100	S	6	85.7143	R	6	35.2941
PST130_10650	5372	PST130_11773	P	10	90.9091	P	4	100	L	2	28.5714	P	14	82.3529
PST130_10652	2531	PST130_13561	S	10	90.9091	T	4	100	S	7	100	S	14	82.3529
PST130_10652	2756	PST130_13561	V	7	63.6364	V	3	75	A	7	100	A	17	100
PST130_10656	1381	PST130_08351	E	10	90.9091	E	3	75	Q	5	71.4286	Q	10	58.8235
PST130_10659	1565	PST130_06710	Y	10	90.9091	D	1	25	Y	7	100	Y	17	100
PST130_10664	5661	PST130_07348	A	7	63.6364	T	4	100	T	7	100	T	17	100
PST130_10664	5696	PST130_07348	K	4	36.3636	N	4	100	N	7	100	N	17	100
PST130_10664	5865	PST130_07348	L	8	72.7273	M	2	50	M	7	100	M	14	82.3529
PST130_10671	461	PST130_07296	I	11	100	M	4	100	I	7	100	I	17	100
PST130_10671	942	PST130_07296	S	10	90.9091	S	4	100	Y	7	100	S	10	58.8235
PST130_10672	1384	PST130_15371	N	9	81.8182	K	2	50	K	7	100	K	14	82.3529
PST130_10672	333	PST130_15371	G	10	90.9091	V	2	50	G	7	100	G	16	94.1176
PST130_10672	790	PST130_15371	L	8	72.7273	V	4	100	L	7	100	L	17	100
PST130_10675	2498	PST130_03208	R	6	54.5455	R	1	25	S	6	85.7143	R	4	23.5294
PST130_10675	2721	PST130_03208	K	5	45.4545	K	1	25	N	6	85.7143	K	2	11.7647
PST130_10684	1829	PST130_02550	G	11	100	G	4	100	D	5	71.4286	G	13	76.4706
PST130_10684	1917	PST130_02550	H	10	90.9091	H	4	100	Q	3	42.8571	H	12	70.5882
PST130_10690	1983	PST130_16251	R	11	100	R	4	100	S	7	100	R	10	58.8235
PST130_10690	2911	PST130_16251	P	10	90.9091	P	3	75	L	7	100	P	6	35.2941
PST130_10692	1643	PST130_00005	R	8	72.7273	R	4	100	Q	7	100	Q	16	94.1176
PST130_10693	914	PST130_08343	K	8	72.7273	Q	4	100	Q	7	100	Q	17	100
PST130_10703	1230	PST130_00360	A	3	27.2727	A	1	25	G	3	42.8571	A	9	52.9412
PST130_10711	4319	PST130_08414	R	7	63.6364	I	4	100	R	7	100	R	16	94.1176
PST130_10711	4819	PST130_08414	D	8	72.7273	E	4	100	E	7	100	E	17	100
PST130_10714	2662	PST130_15941	N	11	100	N	4	100	K	4	57.1429	N	15	88.2353
PST130_10718	1419	PST130_04508	T	9	81.8182	I	1	25	I	3	42.8571	I	6	35.2941
PST130_10718	638	PST130_04508	S	9	81.8182	S	4	100	L	4	57.1429	L	13	76.4706
PST130_10722	5070	PST130_12248	L	11	100	R	3	75	R	6	85.7143	L	10	58.8235
PST130_10722	5170	PST130_12248	P	11	100	T	2	50	T	6	85.7143	P	13	76.4706
PST130_10722	5643	PST130_12248	A	11	100	A	1	25	D	5	71.4286	A	14	82.3529
PST130_10722	5701	PST130_12248	W	9	81.8182	G	2	50	G	6	85.7143	W	11	64.7059
PST130_10722	5904	PST130_12248	S	11	100	I	4	100	I	7	100	S	12	70.5882
PST130_10722	6189	PST130_12248	R	11	100	M	4	100	M	6	85.7143	R	12	70.5882
PST130_10722	638	PST130_12247	S	11	100	P	2	50	S	3	42.8571	S	17	100
PST130_10739	1150	PST130_15136	V	11	100	I	2	50	V	6	85.7143	V	15	88.2353
PST130_10739	878	PST130_15136	L	11	100	M	3	75	L	5	71.4286	L	17	100
PST130_10740	1030	PST130_00468	S	9	81.8182	R	2	50	R	6	85.7143	R	7	41.1765
PST130_10740	1033	PST130_00468	C	8	72.7273	W	2	50	W	6	85.7143	W	7	41.1765
PST130_10740	1477	PST130_00468	L	8	72.7273	V	3	75	V	7	100	V	12	70.5882
PST130_10740	1831	PST130_00468	P	11	100	P	4	100	T	4	57.1429	P	17	100
PST130_10740	2131	PST130_00468	I	5	45.4545	L	3	75	L	7	100	L	14	82.3529
PST130_10740	2384	PST130_00468	H	8	72.7273	Q	3	75	Q	7	100	Q	16	94.1176
PST130_10740	2625	PST130_00468	N	8	72.7273	S	1	25	S	2	28.5714	S	4	23.5294
PST130_10740	4930	PST130_00465	I	8	72.7273	L	4	100	L	7	100	L	15	88.2353
PST130_10740	5222	PST130_00465	L	9	81.8182	F	4	100	F	7	100	F	15	88.2353
PST130_10740	6157	PST130_00465	A	10	90.9091	S	2	50	A	6	85.7143	A	13	76.4706
PST130_10740	6716	PST130_00465	E	9	81.8182	D	1	25	D	7	100	D	15	88.2353
PST130_10740	6848	PST130_00465	N	10	90.9091	K	1	25	K	7	100	K	14	82.3529
PST130_10750	1284	PST130_00809	V	11	100	V	4	100	L	7	100	L	15	88.2353
PST130_10750	2060	PST130_00809	L	11	100	P	3	75	P	5	71.4286	P	13	76.4706
PST130_10750	2255	PST130_00809	R	10	90.9091	I	4	100	R	5	71.4286	R	16	94.1176
PST130_10761	2095	PST130_07832	S	7	63.6364	S	2	50	N	6	85.7143	S	10	58.8235
PST130_10761	5169	PST130_07831	A	3	27.2727	S	2	50	S	4	57.1429	A	6	35.2941
PST130_10764	1406	PST130_00188	I	9	81.8182	M	2	50	M	7	100	M	17	100
PST130_10764	1675	PST130_00188	Q	9	81.8182	H	2	50	H	7	100	H	13	76.4706
PST130_10764	1690	PST130_00188	S	9	81.8182	R	1	25	R	6	85.7143	R	13	76.4706
PST130_10767	750	PST130_17281	T	5	45.4545	T	2	50	K	7	100	K	17	100
PST130_1077	136	PST130_17810	V	9	81.8182	I	4	100	I	7	100	I	16	94.1176
PST130_10773	2626	PST130_02458	Q	10	90.9091	Q	4	100	K	7	100	Q	10	58.8235
PST130_10773	3000	PST130_02458	S	6	54.5455	S	4	100	G	7	100	G	16	94.1176
PST130_10779	7143	PST130_01683	F	9	81.8182	Y	1	25	F	7	100	F	17	100
PST130_10784	4768	PST130_01003	E	8	72.7273	E	4	100	A	7	100	A	15	88.2353
PST130_10788	322	PST130_10628	T	11	100	A	2	50	T	7	100	T	17	100
PST130_10789	501	PST130_00933	H	10	90.9091	R	4	100	R	6	85.7143	R	16	94.1176
PST130_10794	3367	PST130_12282	P	11	100	S	4	100	P	7	100	P	16	94.1176
PST130_10796	3758	PST130_08254	H	8	72.7273	H	3	75	L	7	100	L	16	94.1176
PST130_10796	6213	PST130_08253	S	11	100	A	1	25	A	6	85.7143	S	12	70.5882
PST130_10796	6534	PST130_08253	N	8	72.7273	H	1	25	H	6	85.7143	H	13	76.4706
PST130_10796	6545	PST130_08253	G	7	63.6364	V	1	25	V	6	85.7143	V	13	76.4706
PST130_10796	6628	PST130_08253	D	10	90.9091	E	1	25	E	5	71.4286	E	9	52.9412
PST130_10820	2615	PST130_13212	T	9	81.8182	I	4	100	I	7	100	I	16	94.1176
PST130_10820	2747	PST130_13212	N	9	81.8182	N	4	100	I	7	100	I	15	88.2353
PST130_10820	2975	PST130_13212	E	11	100	G	2	50	E	6	85.7143	E	17	100
PST130_10820	3262	PST130_13212	I	10	90.9091	V	4	100	I	7	100	I	16	94.1176
PST130_10820	3611	PST130_13212	F	2	18.1818	S	3	75	S	1	14.2857	S	2	11.7647
PST130_10820	3700	PST130_13212	D	8	72.7273	N	4	100	N	7	100	N	17	100
PST130_10822	201	PST130_01787	F	1	9.09091	F	4	100	F	1	14.2857	L	11	64.7059
PST130_10822	233	PST130_01787	S	3	27.2727	A	4	100	A	4	57.1429	S	16	94.1176
PST130_10822	3016	PST130_01785	L	9	81.8182	V	4	100	V	7	100	V	17	100
PST130_10824	3177	PST130_08481	D	8	72.7273	N	2	50	N	3	42.8571	N	12	70.5882
PST130_10824	4206	PST130_08481	Q	11	100	Q	1	25	K	1	14.2857	Q	2	11.7647
PST130_10824	7118	PST130_08480	L	11	100	L	4	100	P	7	100	L	8	47.0588
PST130_10830	6719	PST130_08733	K	11	100	R	3	75	K	7	100	K	15	88.2353
PST130_10850	209	PST130_11836	P	1	9.09091	H	1	25	P	1	14.2857	P	2	11.7647
PST130_10853	478	PST130_08315	V	8	72.7273	V	4	100	I	5	71.4286	I	10	58.8235
PST130_10853	541	PST130_08315	T	9	81.8182	S	4	100	T	7	100	T	13	76.4706
PST130_10862	173	PST130_12259	A	6	54.5455	A	4	100	S	7	100	S	17	100
PST130_10863	190	PST130_04522	F	8	72.7273	L	4	100	L	7	100	L	16	94.1176
PST130_10863	201	PST130_04522	L	8	72.7273	V	1	25	V	1	14.2857	V	3	17.6471
PST130_10863	286	PST130_04522	F	8	72.7273	L	4	100	L	7	100	L	17	100
PST130_10863	304	PST130_04522	N	8	72.7273	K	3	75	K	5	71.4286	K	10	58.8235
PST130_10863	595	PST130_04522	I	8	72.7273	M	4	100	M	7	100	M	17	100
PST130_10863	82	PST130_04522	F	10	90.9091	L	4	100	F	7	100	F	16	94.1176
PST130_10863	934	PST130_04522	S	9	81.8182	S	4	100	R	7	100	R	17	100
PST130_10863	99	PST130_04522	N	9	81.8182	D	1	25	D	3	42.8571	D	3	17.6471
PST130_10863	999	PST130_04522	S	8	72.7273	P	3	75	P	7	100	P	16	94.1176
PST130_10869	3133	PST130_13804	I	10	90.9091	M	1	25	I	3	42.8571	I	8	47.0588
PST130_10869	3804	PST130_13804	I	10	90.9091	V	1	25	V	1	14.2857	I	1	5.88235
PST130_10869	4279	PST130_13804	E	7	63.6364	D	1	25	D	1	14.2857	D	1	5.88235
PST130_10869	556	PST130_13804	N	10	90.9091	K	1	25	K	3	42.8571	K	7	41.1765
PST130_10872	3042	PST130_15433	K	5	45.4545	K	1	25	Q	7	100	Q	17	100
PST130_10878	268	PST130_11027	N	6	54.5455	H	2	50	H	7	100	H	13	76.4706
PST130_10878	558	PST130_11027	N	6	54.5455	N	3	75	K	7	100	N	7	41.1765
PST130_10880	1161	PST130_15548	A	3	27.2727	T	4	100	T	7	100	T	17	100
PST130_10880	1209	PST130_15548	N	5	45.4545	D	4	100	D	7	100	D	17	100
PST130_10880	1300	PST130_15548	P	7	63.6364	H	4	100	H	7	100	H	17	100
PST130_10880	1324	PST130_15548	L	10	90.9091	L	4	100	P	7	100	L	7	41.1765
PST130_10880	1622	PST130_15548	N	5	45.4545	D	4	100	D	7	100	D	17	100
PST130_10891	126	PST130_00515	D	8	72.7273	E	4	100	E	7	100	E	17	100
PST130_10891	1524	PST130_00515	F	2	18.1818	L	2	50	L	6	85.7143	L	1	5.88235
PST130_10892	3072	PST130_16475	L	7	63.6364	I	4	100	I	5	71.4286	I	10	58.8235
PST130_10892	3642	PST130_16475	F	8	72.7273	L	4	100	L	7	100	L	17	100
PST130_10892	3645	PST130_16475	K	8	72.7273	N	4	100	N	7	100	N	17	100
PST130_10892	3837	PST130_16475	E	9	81.8182	D	4	100	E	6	85.7143	E	14	82.3529
PST130_10894	10434	PST130_13015	V	9	81.8182	I	2	50	I	7	100	I	14	82.3529
PST130_10894	11046	PST130_13015	P	5	45.4545	P	1	25	L	3	42.8571	P	10	58.8235
PST130_10894	1389	PST130_13018	P	10	90.9091	L	1	25	P	5	71.4286	P	16	94.1176
PST130_10894	1686	PST130_13018	K	10	90.9091	T	1	25	K	7	100	K	16	94.1176
PST130_10894	2370	PST130_13018	T	3	27.2727	A	2	50	A	6	85.7143	T	9	52.9412
PST130_10894	5195	PST130_13016	D	7	63.6364	E	3	75	E	7	100	E	17	100
PST130_10894	6163	PST130_13016	D	10	90.9091	E	2	50	E	4	57.1429	E	6	35.2941
PST130_10894	6169	PST130_13016	S	9	81.8182	R	1	25	R	3	42.8571	R	6	35.2941
PST130_10894	6529	PST130_13015	G	3	27.2727	V	4	100	V	6	85.7143	G	6	35.2941
PST130_10894	7091	PST130_13015	R	10	90.9091	K	1	25	K	6	85.7143	K	13	76.4706
PST130_10895	949	PST130_13710	K	10	90.9091	Q	1	25	K	7	100	K	13	76.4706
PST130_10915	240	PST130_11490	L	9	81.8182	F	1	25	F	6	85.7143	F	13	76.4706
PST130_10915	249	PST130_11490	K	9	81.8182	N	3	75	N	7	100	N	14	82.3529
PST130_10915	3314	PST130_11491	D	11	100	G	2	50	D	7	100	D	17	100
PST130_10918	4492	PST130_13244	S	9	81.8182	S	4	100	P	5	71.4286	P	11	64.7059
PST130_10919	306	PST130_03673	V	3	27.2727	I	4	100	I	6	85.7143	V	1	5.88235
PST130_10922	364	PST130_06841	P	10	90.9091	A	1	25	A	4	57.1429	P	11	64.7059
PST130_10922	4375	PST130_06840	H	11	100	N	1	25	H	5	71.4286	H	16	94.1176
PST130_10922	442	PST130_06841	P	11	100	P	4	100	S	4	57.1429	P	13	76.4706
PST130_10922	4571	PST130_06840	S	9	81.8182	S	4	100	L	6	85.7143	L	14	82.3529
PST130_10922	5277	PST130_06840	T	10	90.9091	T	4	100	A	6	85.7143	T	11	64.7059
PST130_10922	903	PST130_06841	K	7	63.6364	N	4	100	K	6	85.7143	K	15	88.2353
PST130_10924	792	PST130_04189	I	10	90.9091	V	4	100	I	5	71.4286	I	15	88.2353
PST130_10934	333	PST130_08641	E	9	81.8182	D	3	75	D	3	42.8571	D	7	41.1765
PST130_10938	2368	PST130_03556	Q	11	100	L	1	25	Q	6	85.7143	Q	16	94.1176
PST130_10943	2937	PST130_04924	E	11	100	G	4	100	G	7	100	G	14	82.3529
PST130_10943	2979	PST130_04924	Q	10	90.9091	Q	4	100	R	6	85.7143	Q	15	88.2353
PST130_10948	5139	PST130_15263	S	10	90.9091	N	1	25	S	7	100	S	17	100
PST130_10948	787	PST130_15265	R	10	90.9091	G	1	25	R	7	100	R	15	88.2353
PST130_10962	4835	PST130_17912	G	6	54.5455	G	1	25	R	1	14.2857	G	1	5.88235
PST130_10974	2680	PST130_03452	L	5	45.4545	I	4	100	I	7	100	I	17	100
PST130_10974	2743	PST130_03452	D	6	54.5455	N	4	100	N	7	100	N	17	100
PST130_10974	434	PST130_03453	S	8	72.7273	L	4	100	L	7	100	L	17	100
PST130_10974	765	PST130_03453	E	10	90.9091	E	4	100	K	7	100	E	12	70.5882
PST130_10982	1777	PST130_03594	I	8	72.7273	M	2	50	M	7	100	M	15	88.2353
PST130_10982	2270	PST130_03594	Q	10	90.9091	P	1	25	Q	7	100	Q	16	94.1176
PST130_10982	3866	PST130_03594	K	9	81.8182	K	4	100	Q	7	100	K	11	64.7059
PST130_10982	3878	PST130_03594	E	11	100	K	4	100	E	6	85.7143	E	16	94.1176
PST130_10985	2169	PST130_09660	F	8	72.7273	L	4	100	L	7	100	L	15	88.2353
PST130_10985	2197	PST130_09660	V	7	63.6364	G	3	75	G	7	100	G	15	88.2353
PST130_10985	3404	PST130_09660	V	8	72.7273	V	4	100	G	7	100	G	17	100
PST130_10985	3717	PST130_09660	P	11	100	T	3	75	P	6	85.7143	P	15	88.2353
PST130_10985	744	PST130_09660	D	7	63.6364	N	4	100	N	7	100	N	17	100
PST130_10986	2360	PST130_03866	Q	6	54.5455	Q	4	100	H	7	100	H	17	100
PST130_10993	4645	PST130_00822	S	9	81.8182	S	4	100	P	7	100	P	9	52.9412
PST130_10994	1061	PST130_09388	P	4	36.3636	T	4	100	T	7	100	T	16	94.1176
PST130_10994	2771	PST130_09387	S	11	100	A	4	100	S	5	71.4286	S	17	100
PST130_10994	3108	PST130_09387	D	9	81.8182	E	3	75	E	7	100	E	16	94.1176
PST130_10994	3136	PST130_09387	T	8	72.7273	I	3	75	I	7	100	I	16	94.1176
PST130_10994	675	PST130_09388	L	7	63.6364	V	3	75	V	7	100	V	16	94.1176
PST130_10994	782	PST130_09388	R	7	63.6364	S	3	75	S	7	100	S	14	82.3529
PST130_10994	846	PST130_09388	H	2	18.1818	Q	3	75	Q	4	57.1429	Q	12	70.5882
PST130_10997	1514	PST130_08775	F	8	72.7273	L	3	75	L	7	100	L	16	94.1176
PST130_11	700	PST130_10674	L	9	81.8182	F	4	100	F	7	100	F	17	100
PST130_11001	1428	PST130_12270	N	11	100	D	4	100	N	7	100	N	17	100
PST130_11007	838	PST130_01995	G	8	72.7273	G	3	75	S	7	100	S	15	88.2353
PST130_11013	5715	PST130_00547	I	7	63.6364	I	3	75	L	2	28.5714	L	1	5.88235
PST130_11013	5886	PST130_00547	L	8	72.7273	V	3	75	V	6	85.7143	V	14	82.3529
PST130_11020	982	PST130_17320	L	9	81.8182	L	4	100	R	7	100	L	13	76.4706
PST130_11021	283	PST130_00808	S	9	81.8182	N	4	100	N	7	100	N	16	94.1176
PST130_11021	749	PST130_00808	G	9	81.8182	A	3	75	G	5	71.4286	G	11	64.7059
PST130_11025	4080	PST130_15171	R	10	90.9091	S	4	100	R	7	100	R	17	100
PST130_11025	4100	PST130_15171	L	2	18.1818	R	4	100	R	7	100	R	16	94.1176
PST130_11025	4161	PST130_15171	R	8	72.7273	S	1	25	R	7	100	R	16	94.1176
PST130_11025	4286	PST130_15171	R	11	100	L	1	25	R	6	85.7143	R	16	94.1176
PST130_11025	5165	PST130_15171	M	10	90.9091	I	4	100	M	6	85.7143	M	17	100
PST130_11026	2207	PST130_11628	L	9	81.8182	L	4	100	F	7	100	F	15	88.2353
PST130_11028	1232	PST130_05409	R	8	72.7273	K	1	25	R	7	100	R	13	76.4706
PST130_11029	1761	PST130_11239	F	9	81.8182	L	4	100	L	7	100	L	17	100
PST130_11029	2332	PST130_11239	N	7	63.6364	K	4	100	K	7	100	K	13	76.4706
PST130_11029	2510	PST130_11239	H	9	81.8182	Q	4	100	Q	7	100	Q	15	88.2353
PST130_11037	2120	PST130_12578	A	5	45.4545	T	2	50	A	3	42.8571	A	1	5.88235
PST130_11050	2325	PST130_07994	G	9	81.8182	G	3	75	S	7	100	S	16	94.1176
PST130_11063	1814	PST130_16799	M	7	63.6364	M	3	75	M	7	100	I	11	64.7059
PST130_11063	1863	PST130_16799	S	9	81.8182	Y	4	100	Y	7	100	Y	17	100
PST130_11063	2017	PST130_16799	R	8	72.7273	R	1	25	W	6	85.7143	W	14	82.3529
PST130_11063	575	PST130_16799	F	9	81.8182	L	2	50	L	4	57.1429	L	6	35.2941
PST130_11070	2714	PST130_07401	C	5	45.4545	R	4	100	R	7	100	R	17	100
PST130_11070	2787	PST130_07401	K	11	100	R	4	100	K	7	100	K	14	82.3529
PST130_11078	191	PST130_01325	G	11	100	R	4	100	R	7	100	R	15	88.2353
PST130_11078	192	PST130_01325	K	11	100	R	4	100	R	7	100	R	15	88.2353
PST130_11082	318	PST130_00232	S	8	72.7273	L	4	100	L	7	100	L	15	88.2353
PST130_11089	213	PST130_03794	K	2	18.1818	K	2	50	Q	3	42.8571	K	4	23.5294
PST130_11089	5549	PST130_03795	Q	1	9.09091	P	4	100	P	5	71.4286	Q	3	17.6471
PST130_11089	5555	PST130_03795	T	1	9.09091	K	4	100	K	5	71.4286	T	6	35.2941
PST130_11089	9082	PST130_03793	K	5	45.4545	N	1	25	K	7	100	K	14	82.3529
PST130_11090	1178	PST130_08049	I	7	63.6364	L	4	100	L	7	100	L	15	88.2353
PST130_11090	1215	PST130_08049	D	6	54.5455	E	4	100	E	7	100	E	16	94.1176
PST130_11090	1271	PST130_08049	L	9	81.8182	M	2	50	M	5	71.4286	M	8	47.0588
PST130_11090	1698	PST130_08049	N	6	54.5455	K	4	100	K	7	100	K	17	100
PST130_11090	2281	PST130_08049	L	11	100	F	4	100	L	6	85.7143	L	15	88.2353
PST130_11092	2889	PST130_08032	V	8	72.7273	F	2	50	F	5	71.4286	F	11	64.7059
PST130_11092	4231	PST130_08032	N	9	81.8182	K	1	25	K	4	57.1429	K	4	23.5294
PST130_11100	2461	PST130_09543	G	9	81.8182	G	3	75	R	1	14.2857	G	10	58.8235
PST130_11103	2003	PST130_14194	N	9	81.8182	T	1	25	T	4	57.1429	T	7	41.1765
PST130_11103	3014	PST130_14194	D	8	72.7273	D	3	75	N	3	42.8571	N	3	17.6471
PST130_11103	4365	PST130_14194	Q	2	18.1818	R	4	100	Q	1	14.2857	R	12	70.5882
PST130_11104	4047	PST130_06159	N	11	100	K	3	75	N	7	100	N	17	100
PST130_11104	4118	PST130_06159	K	8	72.7273	Q	3	75	Q	7	100	Q	17	100
PST130_11107	1661	PST130_12666	I	7	63.6364	M	4	100	M	7	100	M	17	100
PST130_11107	2037	PST130_12666	T	7	63.6364	T	2	50	P	2	28.5714	P	1	5.88235
PST130_11107	917	PST130_12666	Q	5	45.4545	H	3	75	H	7	100	H	16	94.1176
PST130_11121	758	PST130_03696	R	11	100	L	1	25	R	6	85.7143	R	16	94.1176
PST130_11130	725	PST130_18090	V	9	81.8182	M	1	25	V	7	100	V	15	88.2353
PST130_11130	8720	PST130_18091	Q	8	72.7273	R	1	25	R	1	14.2857	R	4	23.5294
PST130_11134	3388	PST130_14501	G	10	90.9091	C	1	25	C	2	28.5714	C	1	5.88235
PST130_11134	3779	PST130_14501	V	9	81.8182	A	4	100	V	2	28.5714	V	12	70.5882
PST130_11136	1824	PST130_16973	T	7	63.6364	I	1	25	T	6	85.7143	T	16	94.1176
PST130_11142	294	PST130_09518	I	9	81.8182	I	2	50	L	3	42.8571	L	4	23.5294
PST130_11142	460	PST130_09518	L	8	72.7273	L	2	50	F	4	57.1429	F	5	29.4118
PST130_11147	1620	PST130_11375	T	9	81.8182	T	3	75	P	7	100	P	17	100
PST130_11154	272	PST130_03464	S	5	45.4545	T	3	75	T	1	14.2857	T	10	58.8235
PST130_11154	326	PST130_03464	N	5	45.4545	D	3	75	D	1	14.2857	D	12	70.5882
PST130_11159	2214	PST130_14242	Q	10	90.9091	K	3	75	Q	7	100	Q	17	100
PST130_11159	3835	PST130_14242	C	9	81.8182	W	3	75	W	7	100	W	15	88.2353
PST130_11162	1062	PST130_16451	E	9	81.8182	E	3	75	K	7	100	E	8	47.0588
PST130_11176	5295	PST130_07710	E	9	81.8182	G	2	50	E	5	71.4286	E	10	58.8235
PST130_11176	5334	PST130_07710	R	9	81.8182	L	2	50	R	5	71.4286	R	17	100
PST130_11183	4497	PST130_01676	A	6	54.5455	P	2	50	P	7	100	P	17	100
PST130_11183	4910	PST130_01676	D	8	72.7273	N	4	100	N	6	85.7143	D	11	64.7059
PST130_11203	1049	PST130_05984	I	9	81.8182	I	4	100	M	7	100	M	17	100
PST130_11203	1341	PST130_05984	G	8	72.7273	V	3	75	V	7	100	V	15	88.2353
PST130_11203	1984	PST130_05984	V	11	100	V	4	100	F	7	100	V	12	70.5882
PST130_11203	2675	PST130_05985	S	9	81.8182	S	2	50	R	3	42.8571	R	4	23.5294
PST130_11203	2926	PST130_05985	Q	8	72.7273	R	1	25	R	5	71.4286	R	6	35.2941
PST130_11203	3199	PST130_05985	S	10	90.9091	W	1	25	S	7	100	S	16	94.1176
PST130_11203	3436	PST130_05985	E	8	72.7273	E	3	75	A	6	85.7143	A	9	52.9412
PST130_11206	136	PST130_10427	D	11	100	E	4	100	E	3	42.8571	D	17	100
PST130_11206	442	PST130_10427	Q	11	100	H	4	100	H	3	42.8571	Q	17	100
PST130_11206	60	PST130_10427	V	11	100	L	4	100	V	6	85.7143	V	14	82.3529
PST130_11209	645	PST130_10678	K	8	72.7273	N	3	75	N	4	57.1429	K	14	82.3529
PST130_11209	681	PST130_10677	L	7	63.6364	F	3	75	F	7	100	F	14	82.3529
PST130_11209	731	PST130_10677	T	6	54.5455	P	4	100	P	7	100	P	17	100
PST130_11209	840	PST130_10677	L	9	81.8182	F	4	100	F	7	100	F	17	100
PST130_11215	2211	PST130_12723	K	11	100	T	1	25	K	7	100	K	17	100
PST130_11232	3773	PST130_16596	A	8	72.7273	E	1	25	A	6	85.7143	A	14	82.3529
PST130_11232	3800	PST130_16596	A	8	72.7273	V	1	25	A	7	100	A	16	94.1176
PST130_11232	3976	PST130_16596	T	7	63.6364	A	2	50	T	7	100	T	15	88.2353
PST130_11232	4348	PST130_16596	A	8	72.7273	T	1	25	A	7	100	A	16	94.1176
PST130_11232	4354	PST130_16596	D	8	72.7273	H	1	25	D	6	85.7143	D	16	94.1176
PST130_11238	758	PST130_03944	W	8	72.7273	R	4	100	R	6	85.7143	R	14	82.3529
PST130_11239	1152	PST130_05043	E	9	81.8182	D	4	100	E	7	100	E	16	94.1176
PST130_11239	1380	PST130_05043	S	8	72.7273	R	4	100	R	7	100	R	17	100
PST130_11239	1891	PST130_05043	K	9	81.8182	T	2	50	T	6	85.7143	T	14	82.3529
PST130_11241	2281	PST130_14013	E	5	45.4545	D	4	100	D	7	100	D	17	100
PST130_11241	2428	PST130_14013	D	8	72.7273	E	2	50	E	7	100	E	17	100
PST130_11241	2542	PST130_14013	Q	7	63.6364	H	4	100	H	7	100	H	17	100
PST130_11241	2937	PST130_14013	E	9	81.8182	D	2	50	D	7	100	D	17	100
PST130_11241	3225	PST130_14013	N	9	81.8182	K	4	100	N	6	85.7143	N	11	64.7059
PST130_11241	3357	PST130_14013	E	9	81.8182	D	3	75	D	7	100	D	17	100
PST130_11241	3594	PST130_14013	L	8	72.7273	F	4	100	F	7	100	F	17	100
PST130_11241	380	PST130_14014	D	8	72.7273	D	4	100	E	7	100	E	11	64.7059
PST130_11241	3908	PST130_14013	P	11	100	T	3	75	T	2	28.5714	T	6	35.2941
PST130_11241	4282	PST130_14013	N	8	72.7273	K	2	50	K	7	100	K	15	88.2353
PST130_11241	722	PST130_14014	L	9	81.8182	F	1	25	F	7	100	F	11	64.7059
PST130_11245	1002	PST130_00844	A	10	90.9091	A	4	100	T	3	42.8571	A	14	82.3529
PST130_11245	1004	PST130_00844	S	11	100	S	4	100	I	2	28.5714	S	15	88.2353
PST130_11245	1456	PST130_00844	H	10	90.9091	H	4	100	Q	1	14.2857	Q	2	11.7647
PST130_11245	1671	PST130_00844	S	10	90.9091	R	1	25	S	7	100	S	17	100
PST130_11245	1847	PST130_00844	N	11	100	T	2	50	N	7	100	N	17	100
PST130_11245	2812	PST130_00843	V	2	18.1818	I	4	100	I	6	85.7143	V	1	5.88235
PST130_11245	405	PST130_00844	D	9	81.8182	E	2	50	E	4	57.1429	D	9	52.9412
PST130_11251	5433	PST130_00832	E	3	27.2727	D	2	50	D	3	42.8571	E	4	23.5294
PST130_11251	5453	PST130_00832	A	3	27.2727	S	2	50	S	1	14.2857	A	4	23.5294
PST130_11253	2910	PST130_16052	D	9	81.8182	N	2	50	N	7	100	N	15	88.2353
PST130_11258	841	PST130_00978	L	9	81.8182	F	4	100	F	7	100	F	17	100
PST130_11258	997	PST130_00978	R	2	18.1818	S	3	75	S	5	71.4286	S	14	82.3529
PST130_11262	1243	PST130_07025	T	5	45.4545	A	3	75	A	6	85.7143	A	14	82.3529
PST130_11262	628	PST130_07025	R	9	81.8182	R	1	25	S	1	14.2857	R	3	17.6471
PST130_11263	1054	PST130_08956	I	10	90.9091	F	3	75	I	7	100	I	15	88.2353
PST130_11263	371	PST130_08956	T	11	100	S	3	75	T	6	85.7143	T	17	100
PST130_11263	697	PST130_08956	F	9	81.8182	I	3	75	V	7	100	V	16	94.1176
PST130_11263	698	PST130_08956	F	11	100	S	3	75	F	7	100	F	17	100
PST130_11263	878	PST130_08956	F	11	100	C	3	75	F	7	100	F	17	100
PST130_11267	2821	PST130_02219	I	11	100	I	4	100	T	2	28.5714	T	11	64.7059
PST130_11268	1960	PST130_14951	A	7	63.6364	V	4	100	V	7	100	V	17	100
PST130_11268	4657	PST130_14952	S	9	81.8182	L	2	50	L	5	71.4286	L	11	64.7059
PST130_11268	4928	PST130_14952	H	10	90.9091	Q	1	25	Q	3	42.8571	Q	9	52.9412
PST130_11268	4944	PST130_14952	S	9	81.8182	P	1	25	P	4	57.1429	P	11	64.7059
PST130_11268	5166	PST130_14952	P	8	72.7273	T	1	25	T	5	71.4286	T	11	64.7059
PST130_11268	5266	PST130_14952	N	10	90.9091	S	1	25	S	3	42.8571	S	10	58.8235
PST130_11268	5581	PST130_14952	N	10	90.9091	N	1	25	S	1	14.2857	S	3	17.6471
PST130_11270	3762	PST130_00732	Y	6	54.5455	D	4	100	D	7	100	D	17	100
PST130_11271	1720	PST130_02149	S	11	100	S	3	75	L	7	100	S	12	70.5882
PST130_11275	2902	PST130_05722	V	11	100	V	3	75	L	6	85.7143	V	12	70.5882
PST130_11277	8108	PST130_07895	S	11	100	R	4	100	S	6	85.7143	S	16	94.1176
PST130_11277	9792	PST130_07896	M	9	81.8182	M	2	50	T	2	28.5714	M	11	64.7059
PST130_11282	2904	PST130_06032	N	8	72.7273	N	4	100	K	4	57.1429	K	7	41.1765
PST130_11282	3522	PST130_06032	F	9	81.8182	L	2	50	F	7	100	F	17	100
PST130_11282	4037	PST130_06032	L	6	54.5455	L	3	75	F	7	100	F	17	100
PST130_11282	4962	PST130_06032	V	9	81.8182	V	4	100	F	5	71.4286	F	16	94.1176
PST130_11282	5005	PST130_06032	F	9	81.8182	L	4	100	F	5	71.4286	F	17	100
PST130_11282	5022	PST130_06032	L	7	63.6364	L	4	100	I	6	85.7143	I	17	100
PST130_11282	5128	PST130_06032	I	11	100	M	1	25	I	6	85.7143	I	17	100
PST130_11282	5220	PST130_06032	T	10	90.9091	T	2	50	P	4	57.1429	T	8	47.0588
PST130_11282	5281	PST130_06032	N	9	81.8182	N	4	100	K	5	71.4286	N	11	64.7059
PST130_11285	2168	PST130_12030	F	9	81.8182	F	4	100	L	2	28.5714	L	3	17.6471
PST130_11285	2270	PST130_12030	L	10	90.9091	F	2	50	F	6	85.7143	F	13	76.4706
PST130_11285	2759	PST130_12030	S	9	81.8182	I	4	100	I	7	100	I	14	82.3529
PST130_11285	3183	PST130_12030	C	9	81.8182	C	2	50	G	3	42.8571	C	1	5.88235
PST130_11285	3387	PST130_12030	E	8	72.7273	D	2	50	D	7	100	D	15	88.2353
PST130_11285	5350	PST130_12032	M	8	72.7273	V	2	50	V	6	85.7143	V	12	70.5882
PST130_11286	2909	PST130_01937	V	8	72.7273	F	1	25	F	2	28.5714	F	8	47.0588
PST130_11286	2989	PST130_01937	I	8	72.7273	S	1	25	S	4	57.1429	S	8	47.0588
PST130_11296	2509	PST130_04884	S	11	100	A	1	25	S	7	100	S	16	94.1176
PST130_11297	8792	PST130_14987	L	10	90.9091	V	1	25	L	7	100	L	12	70.5882
PST130_11299	1144	PST130_01002	D	11	100	D	4	100	Y	7	100	D	12	70.5882
PST130_11302	5020	PST130_09785	N	11	100	S	2	50	N	3	42.8571	N	16	94.1176
PST130_11302	5479	PST130_09785	L	9	81.8182	F	1	25	F	7	100	F	13	76.4706
PST130_11302	5749	PST130_09785	I	9	81.8182	I	4	100	V	7	100	V	14	82.3529
PST130_11302	6167	PST130_09785	R	9	81.8182	P	2	50	P	7	100	P	16	94.1176
PST130_11302	6286	PST130_09785	T	10	90.9091	T	4	100	A	7	100	T	11	64.7059
PST130_11308	161	PST130_17257	T	6	54.5455	T	4	100	P	7	100	P	15	88.2353
PST130_11316	2421	PST130_09402	K	9	81.8182	K	1	25	N	1	14.2857	N	4	23.5294
PST130_11316	2737	PST130_09402	Q	11	100	P	1	25	Q	6	85.7143	Q	17	100
PST130_11326	1772	PST130_07769	Q	8	72.7273	P	4	100	P	7	100	P	14	82.3529
PST130_11326	2342	PST130_07769	G	9	81.8182	V	3	75	V	6	85.7143	V	10	58.8235
PST130_11326	2446	PST130_07769	N	9	81.8182	D	2	50	D	5	71.4286	D	10	58.8235
PST130_11332	1075	PST130_07210	F	4	36.3636	L	4	100	L	5	71.4286	L	15	88.2353
PST130_11333	2065	PST130_14087	V	3	27.2727	I	4	100	I	6	85.7143	V	1	5.88235
PST130_11333	2146	PST130_14087	P	11	100	S	4	100	S	4	57.1429	P	17	100
PST130_11343	1155	PST130_11503	F	10	90.9091	L	2	50	F	7	100	F	16	94.1176
PST130_11343	486	PST130_11503	T	9	81.8182	S	2	50	T	7	100	T	17	100
PST130_11346	1071	PST130_03353	H	11	100	Q	2	50	Q	6	85.7143	H	13	76.4706
PST130_11346	2473	PST130_03352	T	8	72.7273	S	4	100	S	5	71.4286	T	11	64.7059
PST130_11347	4073	PST130_17653	M	1	9.09091	I	1	25	I	3	42.8571	I	2	11.7647
PST130_11347	5938	PST130_17653	P	11	100	P	4	100	Q	2	28.5714	Q	6	35.2941
PST130_11349	1325	PST130_10545	I	5	45.4545	I	3	75	S	7	100	I	6	35.2941
PST130_11349	1328	PST130_10545	P	8	72.7273	P	4	100	Q	7	100	P	9	52.9412
PST130_11349	1487	PST130_10545	Y	11	100	Y	4	100	C	7	100	Y	12	70.5882
PST130_11355	954	PST130_06155	D	9	81.8182	D	4	100	G	7	100	D	10	58.8235
PST130_1136	580	PST130_03515	Y	10	90.9091	H	4	100	Y	7	100	Y	16	94.1176
PST130_11368	687	PST130_15064	A	8	72.7273	A	3	75	V	7	100	V	17	100
PST130_1137	3760	PST130_11163	S	10	90.9091	S	4	100	N	6	85.7143	N	15	88.2353
PST130_1137	946	PST130_11162	E	7	63.6364	K	2	50	E	2	28.5714	E	2	11.7647
PST130_11374	1301	PST130_15390	K	7	63.6364	K	2	50	R	6	85.7143	K	1	5.88235
PST130_11374	1315	PST130_15390	E	4	36.3636	D	4	100	D	6	85.7143	E	5	29.4118
PST130_11374	225	PST130_15390	K	4	36.3636	N	4	100	N	7	100	N	17	100
PST130_11374	952	PST130_15390	H	6	54.5455	Q	4	100	Q	7	100	H	5	29.4118
PST130_11375	1752	PST130_12593	E	10	90.9091	E	3	75	D	5	71.4286	E	12	70.5882
PST130_11375	1803	PST130_12593	K	5	45.4545	K	3	75	N	6	85.7143	K	10	58.8235
PST130_11375	2252	PST130_12593	T	8	72.7273	A	3	75	T	7	100	T	17	100
PST130_11375	4852	PST130_12592	S	3	27.2727	A	4	100	A	7	100	A	17	100
PST130_11380	1742	PST130_00651	F	11	100	S	4	100	F	7	100	F	16	94.1176
PST130_11384	1247	PST130_15196	A	9	81.8182	A	2	50	S	5	71.4286	S	11	64.7059
PST130_11384	1591	PST130_15196	S	11	100	A	1	25	S	7	100	S	15	88.2353
PST130_11387	215	PST130_16692	R	11	100	R	4	100	S	3	42.8571	S	5	29.4118
PST130_11398	2192	PST130_06152	E	8	72.7273	E	3	75	D	6	85.7143	D	13	76.4706
PST130_11407	3030	PST130_17292	K	8	72.7273	R	4	100	R	7	100	R	17	100
PST130_11410	3553	PST130_09833	S	1	9.09091	P	1	25	S	7	100	S	16	94.1176
PST130_11410	3715	PST130_09833	K	1	9.09091	E	1	25	K	4	57.1429	K	16	94.1176
PST130_11432	1948	PST130_11769	R	11	100	K	3	75	R	7	100	R	17	100
PST130_11432	3634	PST130_11770	M	10	90.9091	T	1	25	M	6	85.7143	M	9	52.9412
PST130_11432	3780	PST130_11770	P	8	72.7273	T	3	75	T	7	100	T	14	82.3529
PST130_11432	3817	PST130_11770	P	11	100	Q	3	75	P	6	85.7143	P	14	82.3529
PST130_11432	3829	PST130_11770	T	9	81.8182	I	3	75	I	7	100	I	15	88.2353
PST130_11438	723	PST130_09436	E	8	72.7273	D	2	50	D	7	100	D	14	82.3529
PST130_11441	1934	PST130_01548	V	9	81.8182	I	2	50	I	6	85.7143	I	12	70.5882
PST130_11441	2077	PST130_01548	W	9	81.8182	C	2	50	C	5	71.4286	C	10	58.8235
PST130_11441	2468	PST130_01548	T	8	72.7273	P	1	25	P	6	85.7143	P	15	88.2353
PST130_11447	1792	PST130_16096	T	10	90.9091	T	2	50	A	7	100	A	13	76.4706
PST130_11447	2339	PST130_16096	R	10	90.9091	C	4	100	R	6	85.7143	R	16	94.1176
PST130_11455	1099	PST130_10003	I	9	81.8182	S	2	50	S	6	85.7143	S	15	88.2353
PST130_11455	285	PST130_10003	N	10	90.9091	K	1	25	K	3	42.8571	K	9	52.9412
PST130_11455	764	PST130_10003	M	9	81.8182	V	1	25	V	3	42.8571	V	12	70.5882
PST130_11460	1018	PST130_01837	E	10	90.9091	D	2	50	D	5	71.4286	D	12	70.5882
PST130_11460	226	PST130_01837	E	9	81.8182	D	2	50	D	7	100	D	16	94.1176
PST130_11460	2348	PST130_01837	L	7	63.6364	R	1	25	R	4	57.1429	R	13	76.4706
PST130_11460	361	PST130_01837	I	8	72.7273	M	2	50	M	7	100	M	16	94.1176
PST130_11460	542	PST130_01837	A	8	72.7273	A	1	25	A	1	14.2857	E	1	5.88235
PST130_11470	1130	PST130_03176	N	9	81.8182	S	1	25	S	2	28.5714	S	5	29.4118
PST130_11470	1995	PST130_03176	G	8	72.7273	E	4	100	E	7	100	E	16	94.1176
PST130_11470	6264	PST130_03178	P	9	81.8182	S	1	25	S	4	57.1429	S	10	58.8235
PST130_11470	9118	PST130_03177	Q	9	81.8182	K	1	25	K	6	85.7143	K	13	76.4706
PST130_11472	449	PST130_00888	I	6	54.5455	L	3	75	L	7	100	L	17	100
PST130_11472	479	PST130_00888	S	10	90.9091	A	3	75	S	7	100	S	12	70.5882
PST130_11472	545	PST130_00888	F	8	72.7273	L	4	100	L	7	100	L	17	100
PST130_11473	7185	PST130_08180	P	5	45.4545	S	2	50	P	7	100	P	12	70.5882
PST130_11473	7321	PST130_08180	T	2	18.1818	T	3	75	T	1	14.2857	I	5	29.4118
PST130_1148	806	PST130_05712	F	9	81.8182	F	3	75	L	1	14.2857	F	11	64.7059
PST130_11483	1081	PST130_16674	M	7	63.6364	I	1	25	I	2	28.5714	I	2	11.7647
PST130_11483	1158	PST130_16674	N	8	72.7273	H	1	25	H	3	42.8571	H	3	17.6471
PST130_11483	3396	PST130_16675	N	9	81.8182	N	4	100	T	5	71.4286	T	9	52.9412
PST130_11483	3478	PST130_16675	L	10	90.9091	I	1	25	L	7	100	L	17	100
PST130_11483	3492	PST130_16675	N	9	81.8182	T	1	25	N	7	100	N	17	100
PST130_11483	3789	PST130_16675	E	8	72.7273	E	3	75	D	5	71.4286	D	10	58.8235
PST130_11485	283	PST130_01113	F	9	81.8182	V	4	100	F	6	85.7143	F	13	76.4706
PST130_11487	2031	PST130_04260	A	1	9.09091	D	1	25	D	6	85.7143	D	3	17.6471
PST130_11493	141	PST130_02968	K	5	45.4545	N	2	50	K	7	100	K	17	100
PST130_11493	1796	PST130_02968	K	11	100	E	1	25	K	7	100	K	13	76.4706
PST130_11493	2375	PST130_02968	G	11	100	C	1	25	G	7	100	G	17	100
PST130_11493	2952	PST130_02968	P	9	81.8182	P	3	75	T	4	57.1429	T	13	76.4706
PST130_11494	1458	PST130_13174	C	9	81.8182	Y	3	75	Y	7	100	Y	15	88.2353
PST130_11494	151	PST130_13174	L	7	63.6364	L	1	25	M	6	85.7143	L	10	58.8235
PST130_11494	1547	PST130_13174	E	9	81.8182	Q	4	100	Q	7	100	Q	15	88.2353
PST130_11494	1640	PST130_13174	R	8	72.7273	G	4	100	G	7	100	G	15	88.2353
PST130_11494	1982	PST130_13174	K	8	72.7273	K	2	50	E	1	14.2857	K	3	17.6471
PST130_11494	232	PST130_13174	N	9	81.8182	D	1	25	D	2	28.5714	D	3	17.6471
PST130_11494	734	PST130_13174	T	6	54.5455	T	1	25	N	5	71.4286	T	9	52.9412
PST130_11506	425	PST130_07191	H	5	45.4545	N	2	50	H	7	100	H	10	58.8235
PST130_11514	3512	PST130_16903	N	9	81.8182	N	3	75	T	2	28.5714	N	9	52.9412
PST130_11519	1103	PST130_14394	D	2	18.1818	Y	4	100	Y	5	71.4286	D	6	35.2941
PST130_11519	1536	PST130_14394	I	8	72.7273	M	2	50	M	7	100	M	11	64.7059
PST130_11519	420	PST130_14393	Q	2	18.1818	R	2	50	Q	3	42.8571	Q	17	100
PST130_11525	841	PST130_03845	P	11	100	P	3	75	L	7	100	P	11	64.7059
PST130_1153	2859	PST130_11814	A	8	72.7273	S	2	50	S	7	100	S	17	100
PST130_1153	635	PST130_11814	F	8	72.7273	L	4	100	L	7	100	L	15	88.2353
PST130_1153	667	PST130_11814	M	8	72.7273	L	4	100	L	7	100	L	15	88.2353
PST130_1153	824	PST130_11814	D	11	100	E	1	25	E	3	42.8571	D	14	82.3529
PST130_11530	344	PST130_03171	T	8	72.7273	A	3	75	A	6	85.7143	A	6	35.2941
PST130_11530	848	PST130_03171	P	10	90.9091	L	3	75	P	7	100	P	17	100
PST130_11534	1150	PST130_17829	C	10	90.9091	W	1	25	C	6	85.7143	C	17	100
PST130_11534	1925	PST130_17829	K	11	100	N	1	25	K	7	100	K	16	94.1176
PST130_11534	2279	PST130_17829	I	11	100	M	1	25	I	6	85.7143	I	17	100
PST130_11534	2324	PST130_17829	H	11	100	Q	1	25	H	7	100	H	17	100
PST130_11534	2825	PST130_17829	R	10	90.9091	G	1	25	R	6	85.7143	R	14	82.3529
PST130_11534	538	PST130_17829	H	11	100	Q	2	50	H	6	85.7143	H	16	94.1176
PST130_11534	760	PST130_17829	N	11	100	K	3	75	N	6	85.7143	N	17	100
PST130_11536	3510	PST130_15295	F	6	54.5455	F	1	25	L	7	100	L	16	94.1176
PST130_11540	179	PST130_11844	E	11	100	D	2	50	E	7	100	E	17	100
PST130_11540	433	PST130_11844	F	10	90.9091	L	1	25	F	7	100	F	17	100
PST130_11540	501	PST130_11844	L	11	100	V	2	50	L	7	100	L	17	100
PST130_11540	682	PST130_11844	Q	9	81.8182	H	1	25	Q	7	100	Q	17	100
PST130_11543	1744	PST130_09550	V	6	54.5455	G	4	100	G	7	100	G	17	100
PST130_11543	1937	PST130_09550	F	4	36.3636	L	4	100	L	7	100	L	17	100
PST130_11543	3102	PST130_09551	R	9	81.8182	G	2	50	G	2	28.5714	G	6	35.2941
PST130_11543	3346	PST130_09551	I	8	72.7273	M	2	50	M	3	42.8571	M	9	52.9412
PST130_11543	3625	PST130_09551	D	9	81.8182	E	4	100	E	7	100	E	17	100
PST130_11554	648	PST130_02135	E	11	100	E	2	50	K	3	42.8571	E	11	64.7059
PST130_11555	2773	PST130_10391	L	9	81.8182	W	4	100	W	7	100	W	17	100
PST130_11555	2789	PST130_10391	H	11	100	N	4	100	H	7	100	H	12	70.5882
PST130_11555	2855	PST130_10391	T	7	63.6364	T	4	100	P	7	100	P	17	100
PST130_11557	2443	PST130_12198	E	10	90.9091	E	3	75	D	6	85.7143	D	14	82.3529
PST130_11557	2584	PST130_12198	L	10	90.9091	L	3	75	F	7	100	F	16	94.1176
PST130_11559	2655	PST130_14169	F	11	100	L	4	100	F	7	100	F	15	88.2353
PST130_11559	3303	PST130_14169	N	10	90.9091	T	4	100	T	6	85.7143	T	15	88.2353
PST130_11559	3841	PST130_14169	R	9	81.8182	G	4	100	G	7	100	G	17	100
PST130_11559	4216	PST130_14169	A	11	100	A	4	100	V	7	100	A	12	70.5882
PST130_11559	4485	PST130_14169	G	10	90.9091	G	4	100	V	7	100	G	11	64.7059
PST130_11562	1068	PST130_10173	L	9	81.8182	L	1	25	W	3	42.8571	L	1	5.88235
PST130_11562	2146	PST130_10173	H	8	72.7273	Q	4	100	Q	7	100	Q	16	94.1176
PST130_11563	3007	PST130_01948	K	2	18.1818	Q	4	100	Q	7	100	Q	17	100
PST130_11563	3021	PST130_01948	S	2	18.1818	R	4	100	S	4	57.1429	S	5	29.4118
PST130_11564	1827	PST130_17255	L	9	81.8182	V	1	25	V	1	14.2857	V	3	17.6471
PST130_11564	1832	PST130_17255	S	10	90.9091	I	1	25	S	7	100	S	16	94.1176
PST130_11564	2179	PST130_17255	I	9	81.8182	I	4	100	M	7	100	M	17	100
PST130_11564	2301	PST130_17255	L	8	72.7273	L	3	75	V	7	100	V	14	82.3529
PST130_11564	2447	PST130_17255	H	10	90.9091	H	4	100	Q	5	71.4286	Q	10	58.8235
PST130_11564	2905	PST130_17255	L	9	81.8182	L	4	100	V	4	57.1429	V	7	41.1765
PST130_11564	3519	PST130_17255	D	8	72.7273	D	4	100	E	7	100	E	17	100
PST130_11564	3673	PST130_17255	V	10	90.9091	V	2	50	G	6	85.7143	G	12	70.5882
PST130_11564	3788	PST130_17255	H	10	90.9091	N	1	25	H	6	85.7143	H	15	88.2353
PST130_11564	4037	PST130_17255	T	7	63.6364	P	1	25	T	4	57.1429	T	11	64.7059
PST130_11564	4097	PST130_17255	H	10	90.9091	N	1	25	H	6	85.7143	H	16	94.1176
PST130_11565	1192	PST130_04620	A	6	54.5455	A	4	100	E	2	28.5714	E	3	17.6471
PST130_11565	1914	PST130_04620	G	1	9.09091	V	1	25	G	7	100	G	17	100
PST130_11570	1596	PST130_11634	L	11	100	L	4	100	F	3	42.8571	L	17	100
PST130_11570	1968	PST130_11634	L	8	72.7273	F	1	25	F	4	57.1429	F	13	76.4706
PST130_11579	1686	PST130_05269	H	10	90.9091	Q	2	50	H	7	100	H	16	94.1176
PST130_11582	3859	PST130_12407	R	9	81.8182	R	4	100	S	4	57.1429	S	12	70.5882
PST130_11582	3886	PST130_12407	S	7	63.6364	S	4	100	R	1	14.2857	R	3	17.6471
PST130_11582	4057	PST130_12407	I	9	81.8182	I	4	100	M	6	85.7143	M	14	82.3529
PST130_11582	4546	PST130_12407	E	10	90.9091	E	4	100	D	5	71.4286	D	10	58.8235
PST130_11582	6217	PST130_12407	N	11	100	N	4	100	K	7	100	K	8	47.0588
PST130_11582	7096	PST130_12407	S	11	100	S	4	100	R	1	14.2857	S	1	5.88235
PST130_11582	7411	PST130_12407	Q	10	90.9091	Q	4	100	H	1	14.2857	Q	1	5.88235
PST130_11583	1540	PST130_15428	R	11	100	C	2	50	R	7	100	R	15	88.2353
PST130_11587	3864	PST130_07077	R	11	100	R	4	100	S	7	100	R	11	64.7059
PST130_11587	4014	PST130_07077	D	11	100	Y	4	100	D	7	100	D	15	88.2353
PST130_11593	3384	PST130_11646	R	11	100	Q	1	25	Q	5	71.4286	R	14	82.3529
PST130_11593	3977	PST130_11646	T	9	81.8182	A	1	25	A	3	42.8571	A	7	41.1765
PST130_11593	5994	PST130_11646	E	5	45.4545	D	2	50	D	6	85.7143	D	14	82.3529
PST130_11594	2043	PST130_16325	D	9	81.8182	N	2	50	N	6	85.7143	N	14	82.3529
PST130_11605	2758	PST130_13039	S	6	54.5455	A	4	100	A	7	100	A	16	94.1176
PST130_11606	1545	PST130_02230	P	8	72.7273	L	4	100	L	7	100	L	17	100
PST130_11606	249	PST130_02230	T	8	72.7273	T	4	100	A	7	100	A	17	100
PST130_11606	343	PST130_02230	R	9	81.8182	Q	3	75	R	7	100	R	17	100
PST130_11606	637	PST130_02230	L	10	90.9091	P	3	75	L	7	100	L	17	100
PST130_11606	678	PST130_02230	R	9	81.8182	R	4	100	W	7	100	W	17	100
PST130_11606	714	PST130_02230	V	10	90.9091	F	4	100	V	7	100	V	16	94.1176
PST130_11614	182	PST130_13134	K	11	100	Q	1	25	K	7	100	K	17	100
PST130_11614	2100	PST130_13134	K	8	72.7273	N	1	25	K	6	85.7143	K	17	100
PST130_11614	2419	PST130_13134	G	9	81.8182	C	1	25	G	6	85.7143	G	14	82.3529
PST130_11614	417	PST130_13134	L	11	100	F	1	25	L	7	100	L	17	100
PST130_11614	507	PST130_13134	L	10	90.9091	F	1	25	L	6	85.7143	L	16	94.1176
PST130_11614	991	PST130_13134	L	9	81.8182	L	4	100	R	7	100	R	17	100
PST130_11614	998	PST130_13134	T	2	18.1818	A	4	100	A	5	71.4286	T	17	100
PST130_11616	1059	PST130_15790	L	11	100	I	3	75	I	7	100	I	15	88.2353
PST130_11620	1205	PST130_06129	L	8	72.7273	F	2	50	F	6	85.7143	F	15	88.2353
PST130_11620	4130	PST130_06127	E	9	81.8182	E	4	100	D	7	100	D	17	100
PST130_11620	4158	PST130_06127	Y	8	72.7273	Y	4	100	S	5	71.4286	S	14	82.3529
PST130_11620	601	PST130_06129	L	9	81.8182	L	4	100	F	7	100	L	12	70.5882
PST130_11624	566	PST130_03801	Q	11	100	R	3	75	Q	7	100	Q	17	100
PST130_11630	1520	PST130_11406	N	11	100	K	4	100	K	6	85.7143	K	14	82.3529
PST130_11630	2083	PST130_11406	G	11	100	V	3	75	G	7	100	G	17	100
PST130_11633	506	PST130_08888	T	10	90.9091	T	4	100	A	4	57.1429	A	5	29.4118
PST130_11635	1360	PST130_14960	N	6	54.5455	K	4	100	K	7	100	K	17	100
PST130_11635	2140	PST130_14960	I	9	81.8182	T	3	75	T	7	100	T	15	88.2353
PST130_11635	2168	PST130_14960	F	11	100	V	1	25	F	6	85.7143	F	16	94.1176
PST130_11635	2700	PST130_14960	L	7	63.6364	F	4	100	F	5	71.4286	L	11	64.7059
PST130_11635	2910	PST130_14960	E	11	100	D	3	75	E	7	100	E	17	100
PST130_11635	3502	PST130_14961	I	6	54.5455	L	2	50	L	5	71.4286	I	1	5.88235
PST130_11635	3767	PST130_14961	K	9	81.8182	N	3	75	N	7	100	N	11	64.7059
PST130_11635	4423	PST130_14961	E	9	81.8182	D	4	100	D	6	85.7143	E	12	70.5882
PST130_11635	4435	PST130_14961	D	9	81.8182	E	3	75	E	6	85.7143	D	13	76.4706
PST130_11638	89	PST130_11759	S	10	90.9091	L	2	50	S	7	100	S	14	82.3529
PST130_11641	1609	PST130_13408	G	10	90.9091	G	4	100	S	7	100	G	10	58.8235
PST130_11641	316	PST130_13409	Q	11	100	H	2	50	Q	7	100	Q	17	100
PST130_11642	208	PST130_03255	P	11	100	A	3	75	A	5	71.4286	A	9	52.9412
PST130_11643	1598	PST130_10944	H	9	81.8182	H	4	100	N	7	100	N	17	100
PST130_11643	4045	PST130_10944	Q	11	100	E	4	100	E	6	85.7143	E	15	88.2353
PST130_11643	4046	PST130_10944	V	11	100	E	2	50	E	6	85.7143	E	13	76.4706
PST130_11650	2629	PST130_14569	C	10	90.9091	S	3	75	S	7	100	S	16	94.1176
PST130_11651	4791	PST130_05884	L	9	81.8182	I	1	25	L	7	100	L	15	88.2353
PST130_11660	1616	PST130_08411	D	8	72.7273	Y	1	25	Y	1	14.2857	Y	3	17.6471
PST130_11664	458	PST130_04122	R	11	100	L	1	25	R	5	71.4286	R	14	82.3529
PST130_11670	3063	PST130_08899	F	6	54.5455	F	4	100	L	7	100	L	17	100
PST130_11670	721	PST130_08897	N	5	45.4545	N	1	25	S	7	100	S	14	82.3529
PST130_11673	4231	PST130_12195	L	6	54.5455	Q	3	75	Q	7	100	Q	13	76.4706
PST130_11673	4329	PST130_12195	N	10	90.9091	N	1	25	D	1	14.2857	N	6	35.2941
PST130_11673	4992	PST130_12195	L	9	81.8182	I	3	75	I	5	71.4286	I	11	64.7059
PST130_11674	1306	PST130_03764	Y	8	72.7273	Y	2	50	D	1	14.2857	Y	11	64.7059
PST130_11674	936	PST130_03764	G	10	90.9091	G	4	100	A	6	85.7143	G	7	41.1765
PST130_11681	10167	PST130_14143	E	8	72.7273	E	4	100	D	2	28.5714	D	2	11.7647
PST130_11681	9593	PST130_14143	L	9	81.8182	L	3	75	P	2	28.5714	P	3	17.6471
PST130_11681	9961	PST130_14143	A	9	81.8182	A	1	25	T	6	85.7143	T	16	94.1176
PST130_11682	11663	PST130_04026	S	11	100	P	2	50	P	2	28.5714	P	5	29.4118
PST130_11682	11678	PST130_04026	K	3	27.2727	E	2	50	E	4	57.1429	E	10	58.8235
PST130_11682	11832	PST130_04026	K	7	63.6364	N	4	100	N	7	100	N	17	100
PST130_11682	12578	PST130_04026	F	2	18.1818	L	3	75	L	7	100	L	16	94.1176
PST130_11682	5738	PST130_04027	H	9	81.8182	H	4	100	Q	7	100	Q	14	82.3529
PST130_11682	7655	PST130_04028	S	7	63.6364	R	3	75	R	7	100	R	16	94.1176
PST130_11685	2285	PST130_08205	D	9	81.8182	D	4	100	Y	5	71.4286	Y	16	94.1176
PST130_11685	2300	PST130_08205	L	8	72.7273	V	2	50	V	7	100	V	15	88.2353
PST130_11686	1232	PST130_15998	D	9	81.8182	E	4	100	D	7	100	D	16	94.1176
PST130_11686	1307	PST130_15998	F	9	81.8182	L	4	100	F	6	85.7143	F	13	76.4706
PST130_11686	156	PST130_15998	Q	9	81.8182	P	4	100	Q	3	42.8571	Q	12	70.5882
PST130_11686	1583	PST130_15998	E	10	90.9091	D	4	100	E	6	85.7143	E	17	100
PST130_11686	1670	PST130_15998	L	4	36.3636	F	4	100	L	5	71.4286	L	11	64.7059
PST130_11691	1065	PST130_13119	R	9	81.8182	R	4	100	L	7	100	R	13	76.4706
PST130_11698	5572	PST130_13213	S	8	72.7273	L	4	100	L	7	100	L	15	88.2353
PST130_11699	2537	PST130_04850	P	8	72.7273	L	2	50	L	7	100	L	17	100
PST130_11700	1283	PST130_05075	D	9	81.8182	D	3	75	N	7	100	N	17	100
PST130_11700	1582	PST130_05075	I	8	72.7273	T	2	50	T	7	100	T	16	94.1176
PST130_11700	2291	PST130_05075	N	9	81.8182	S	1	25	S	7	100	S	10	58.8235
PST130_11716	1062	PST130_01538	P	1	9.09091	S	2	50	S	2	28.5714	P	1	5.88235
PST130_11717	1164	PST130_09474	S	8	72.7273	A	4	100	A	7	100	A	17	100
PST130_11717	338	PST130_09474	K	11	100	T	3	75	T	5	71.4286	T	10	58.8235
PST130_11717	5141	PST130_09473	L	11	100	I	3	75	L	6	85.7143	L	15	88.2353
PST130_11717	6727	PST130_09475	A	8	72.7273	A	2	50	D	7	100	D	17	100
PST130_11723	921	PST130_17322	S	1	9.09091	R	3	75	R	7	100	S	3	17.6471
PST130_11727	437	PST130_11663	L	8	72.7273	Q	4	100	Q	7	100	Q	17	100
PST130_11730	1411	PST130_03704	G	8	72.7273	A	4	100	A	7	100	A	15	88.2353
PST130_11730	1470	PST130_03704	T	7	63.6364	T	1	25	S	7	100	S	16	94.1176
PST130_11730	1722	PST130_03704	K	7	63.6364	E	4	100	E	7	100	E	17	100
PST130_11730	1981	PST130_03704	Q	10	90.9091	Q	4	100	R	7	100	Q	12	70.5882
PST130_11730	3248	PST130_03704	S	1	9.09091	T	3	75	T	7	100	T	2	11.7647
PST130_11738	792	PST130_11891	S	5	45.4545	T	3	75	S	1	14.2857	S	4	23.5294
PST130_11738	858	PST130_11891	S	5	45.4545	N	1	25	N	7	100	N	13	76.4706
PST130_11747	1319	PST130_08583	A	8	72.7273	V	1	25	A	7	100	A	15	88.2353
PST130_11748	3116	PST130_09201	E	9	81.8182	D	4	100	D	7	100	E	10	58.8235
PST130_11748	3137	PST130_09201	N	9	81.8182	K	4	100	K	7	100	N	4	23.5294
PST130_11748	3519	PST130_09201	A	6	54.5455	E	4	100	E	7	100	A	8	47.0588
PST130_11754	1190	PST130_03071	N	7	63.6364	T	4	100	N	3	42.8571	N	8	47.0588
PST130_11754	1284	PST130_03071	V	8	72.7273	L	1	25	V	5	71.4286	V	13	76.4706
PST130_11754	756	PST130_03071	G	10	90.9091	W	4	100	W	7	100	W	16	94.1176
PST130_11756	6173	PST130_02037	I	7	63.6364	I	4	100	L	7	100	L	15	88.2353
PST130_11756	6284	PST130_02037	C	8	72.7273	G	3	75	G	4	57.1429	G	11	64.7059
PST130_11756	6402	PST130_02037	L	9	81.8182	F	4	100	F	6	85.7143	F	17	100
PST130_11756	7103	PST130_02037	Q	8	72.7273	P	4	100	P	7	100	P	16	94.1176
PST130_11756	7258	PST130_02037	L	6	54.5455	F	4	100	F	7	100	F	17	100
PST130_11756	7448	PST130_02037	R	8	72.7273	M	4	100	M	7	100	M	16	94.1176
PST130_11756	7684	PST130_02037	I	7	63.6364	L	4	100	L	7	100	L	17	100
PST130_11774	2687	PST130_01993	L	11	100	I	4	100	I	6	85.7143	I	14	82.3529
PST130_11775	2557	PST130_08575	R	9	81.8182	R	3	75	S	6	85.7143	S	17	100
PST130_11779	3201	PST130_07069	D	8	72.7273	E	1	25	E	7	100	E	15	88.2353
PST130_11779	3417	PST130_07069	L	9	81.8182	F	2	50	F	7	100	F	15	88.2353
PST130_11781	5668	PST130_10390	A	8	72.7273	A	3	75	V	4	57.1429	V	11	64.7059
PST130_11781	6464	PST130_10390	K	11	100	N	1	25	K	7	100	K	17	100
PST130_11781	6492	PST130_10390	P	9	81.8182	A	1	25	P	6	85.7143	P	15	88.2353
PST130_11781	6493	PST130_10390	P	10	90.9091	R	1	25	P	7	100	P	16	94.1176
PST130_11783	94	PST130_17383	R	10	90.9091	R	2	50	G	6	85.7143	G	16	94.1176
PST130_11786	1867	PST130_00248	I	10	90.9091	T	1	25	I	6	85.7143	I	12	70.5882
PST130_11787	1403	PST130_18065	N	3	27.2727	K	4	100	K	7	100	K	17	100
PST130_11794	1043	PST130_01221	A	6	54.5455	T	1	25	T	3	42.8571	T	4	23.5294
PST130_11794	1111	PST130_01221	I	8	72.7273	M	1	25	M	5	71.4286	M	5	29.4118
PST130_11794	1122	PST130_01221	I	10	90.9091	I	4	100	T	4	57.1429	I	15	88.2353
PST130_11794	938	PST130_01221	I	8	72.7273	I	1	25	V	2	28.5714	I	3	17.6471
PST130_11795	654	PST130_02652	F	8	72.7273	L	2	50	L	7	100	L	15	88.2353
PST130_11795	697	PST130_02652	F	9	81.8182	C	2	50	C	6	85.7143	C	14	82.3529
PST130_11798	3297	PST130_07535	L	1	9.09091	L	1	25	F	1	14.2857	F	1	5.88235
PST130_11802	2591	PST130_13237	F	6	54.5455	L	1	25	L	2	28.5714	F	14	82.3529
PST130_11805	2347	PST130_02837	R	7	63.6364	M	3	75	M	7	100	M	16	94.1176
PST130_11805	2351	PST130_02837	V	9	81.8182	F	3	75	F	7	100	F	16	94.1176
PST130_11805	2421	PST130_02837	I	8	72.7273	M	3	75	M	6	85.7143	M	17	100
PST130_11805	3073	PST130_02837	K	7	63.6364	N	4	100	N	7	100	N	17	100
PST130_11805	3215	PST130_02837	K	8	72.7273	N	1	25	N	3	42.8571	N	6	35.2941
PST130_11805	3844	PST130_02837	G	8	72.7273	V	4	100	V	7	100	V	17	100
PST130_11805	4119	PST130_02837	F	9	81.8182	L	4	100	L	4	57.1429	L	10	58.8235
PST130_11805	4352	PST130_02837	I	11	100	M	4	100	I	1	14.2857	I	5	29.4118
PST130_11805	4586	PST130_02837	L	9	81.8182	F	4	100	F	7	100	F	15	88.2353
PST130_11805	4595	PST130_02837	N	8	72.7273	K	4	100	K	7	100	K	16	94.1176
PST130_11809	381	PST130_17303	V	8	72.7273	V	3	75	F	7	100	F	17	100
PST130_11810	1955	PST130_17814	Q	9	81.8182	P	2	50	P	1	14.2857	P	3	17.6471
PST130_11810	3149	PST130_17814	M	10	90.9091	T	1	25	M	1	14.2857	M	1	5.88235
PST130_11810	3239	PST130_17814	R	9	81.8182	H	1	25	H	1	14.2857	H	4	23.5294
PST130_11820	1412	PST130_17223	P	11	100	T	1	25	P	7	100	P	17	100
PST130_11820	1895	PST130_17223	S	11	100	R	2	50	S	7	100	S	17	100
PST130_11820	899	PST130_17223	S	11	100	R	1	25	S	7	100	S	17	100
PST130_11823	1141	PST130_00608	G	10	90.9091	R	4	100	G	7	100	G	17	100
PST130_11823	1162	PST130_00608	I	10	90.9091	L	3	75	I	7	100	I	17	100
PST130_11823	1166	PST130_00608	S	9	81.8182	S	4	100	R	7	100	R	17	100
PST130_11823	2309	PST130_00608	D	11	100	E	3	75	D	7	100	D	17	100
PST130_11823	2452	PST130_00608	S	11	100	A	3	75	S	7	100	S	17	100
PST130_11823	388	PST130_00608	S	10	90.9091	A	4	100	S	7	100	S	17	100
PST130_11835	1661	PST130_09666	F	9	81.8182	F	3	75	V	7	100	V	17	100
PST130_11835	1835	PST130_09666	E	11	100	D	4	100	E	6	85.7143	E	16	94.1176
PST130_11843	4540	PST130_09657	D	9	81.8182	Y	2	50	Y	5	71.4286	Y	14	82.3529
PST130_11845	451	PST130_11562	Q	7	63.6364	Q	3	75	L	4	57.1429	Q	3	17.6471
PST130_11851	10422	PST130_16784	N	8	72.7273	K	3	75	K	7	100	K	17	100
PST130_11854	2853	PST130_11311	L	1	9.09091	M	4	100	M	7	100	M	17	100
PST130_11857	2713	PST130_06484	M	8	72.7273	R	1	25	R	1	14.2857	M	2	11.7647
PST130_11857	2834	PST130_06484	A	9	81.8182	T	1	25	T	1	14.2857	A	2	11.7647
PST130_11857	3054	PST130_06484	F	9	81.8182	L	4	100	L	5	71.4286	L	10	58.8235
PST130_11857	4775	PST130_06482	P	8	72.7273	T	4	100	T	4	57.1429	P	12	70.5882
PST130_11857	5177	PST130_06482	K	8	72.7273	K	4	100	N	7	100	N	12	70.5882
PST130_11857	5365	PST130_06482	S	8	72.7273	A	1	25	S	7	100	S	16	94.1176
PST130_11864	318	PST130_07295	A	6	54.5455	T	1	25	A	7	100	A	13	76.4706
PST130_11864	368	PST130_07295	N	6	54.5455	K	1	25	N	6	85.7143	N	11	64.7059
PST130_11867	2950	PST130_14468	I	9	81.8182	V	2	50	V	7	100	V	17	100
PST130_11868	472	PST130_05003	S	6	54.5455	L	4	100	L	7	100	L	17	100
PST130_11868	487	PST130_05003	A	11	100	G	4	100	A	7	100	A	17	100
PST130_11868	496	PST130_05003	L	8	72.7273	S	4	100	S	7	100	S	17	100
PST130_11868	547	PST130_05003	R	3	27.2727	R	2	50	Q	7	100	Q	17	100
PST130_11868	717	PST130_05003	D	10	90.9091	H	4	100	D	6	85.7143	D	14	82.3529
PST130_11876	729	PST130_13473	I	2	18.1818	S	3	75	S	7	100	S	10	58.8235
PST130_11877	624	PST130_05599	H	10	90.9091	H	4	100	Q	7	100	H	13	76.4706
PST130_11877	785	PST130_05599	L	9	81.8182	V	2	50	V	7	100	V	15	88.2353
PST130_11879	2974	PST130_07468	A	11	100	T	1	25	A	6	85.7143	A	17	100
PST130_11879	3212	PST130_07468	T	10	90.9091	K	1	25	T	7	100	T	15	88.2353
PST130_11888	4681	PST130_15797	S	11	100	A	2	50	A	1	14.2857	S	17	100
PST130_11894	1567	PST130_13043	R	4	36.3636	R	4	100	Q	7	100	Q	17	100
PST130_11894	1772	PST130_13043	L	8	72.7273	L	4	100	F	7	100	F	17	100
PST130_11894	1805	PST130_13043	E	8	72.7273	E	4	100	D	7	100	D	17	100
PST130_11914	868	PST130_08702	D	4	36.3636	H	1	25	D	5	71.4286	D	12	70.5882
PST130_11915	411	PST130_16877	F	10	90.9091	F	4	100	C	7	100	F	8	47.0588
PST130_11923	1165	PST130_17437	Q	6	54.5455	H	4	100	H	7	100	H	14	82.3529
PST130_11923	1852	PST130_17437	Q	7	63.6364	P	3	75	P	1	14.2857	P	6	35.2941
PST130_11948	890	PST130_14524	N	11	100	N	4	100	I	1	14.2857	N	14	82.3529
PST130_11949	1360	PST130_13165	Q	8	72.7273	R	4	100	R	6	85.7143	R	15	88.2353
PST130_11958	1553	PST130_07133	D	8	72.7273	D	4	100	E	7	100	E	17	100
PST130_11958	1901	PST130_07133	L	9	81.8182	V	4	100	V	7	100	V	17	100
PST130_11958	1908	PST130_07133	L	9	81.8182	F	4	100	F	7	100	F	17	100
PST130_11963	1763	PST130_07501	F	7	63.6364	L	4	100	L	7	100	L	17	100
PST130_11963	1890	PST130_07501	Q	11	100	P	3	75	P	6	85.7143	P	12	70.5882
PST130_11963	1930	PST130_07501	K	9	81.8182	Q	4	100	Q	7	100	Q	17	100
PST130_11963	2356	PST130_07501	A	10	90.9091	D	4	100	A	7	100	A	16	94.1176
PST130_11965	1020	PST130_11702	Q	9	81.8182	R	4	100	Q	7	100	Q	17	100
PST130_11965	2116	PST130_11702	L	11	100	L	3	75	F	7	100	L	12	70.5882
PST130_11965	541	PST130_11702	D	6	54.5455	E	1	25	E	4	57.1429	E	10	58.8235
PST130_11965	864	PST130_11702	R	9	81.8182	Q	4	100	Q	6	85.7143	Q	17	100
PST130_11965	930	PST130_11702	R	9	81.8182	R	4	100	Q	7	100	Q	17	100
PST130_11980	1251	PST130_15086	T	7	63.6364	N	3	75	N	6	85.7143	N	13	76.4706
PST130_11980	1569	PST130_15086	D	8	72.7273	A	2	50	A	6	85.7143	A	12	70.5882
PST130_11980	1587	PST130_15086	V	8	72.7273	G	3	75	G	5	71.4286	G	13	76.4706
PST130_11980	1913	PST130_15086	N	9	81.8182	K	4	100	K	7	100	K	15	88.2353
PST130_11980	1922	PST130_15086	F	9	81.8182	L	4	100	L	7	100	L	15	88.2353
PST130_11980	1992	PST130_15086	T	8	72.7273	K	4	100	K	7	100	K	15	88.2353
PST130_11980	2009	PST130_15086	F	8	72.7273	L	4	100	L	7	100	L	15	88.2353
PST130_11993	2531	PST130_03721	S	8	72.7273	I	1	25	I	5	71.4286	I	11	64.7059
PST130_11994	147	PST130_12369	S	2	18.1818	R	3	75	S	7	100	S	15	88.2353
PST130_11994	1657	PST130_12369	C	1	9.09091	G	1	25	G	7	100	G	5	29.4118
PST130_11994	94	PST130_12369	N	3	27.2727	N	4	100	K	7	100	N	10	58.8235
PST130_11995	1945	PST130_01854	I	9	81.8182	M	2	50	I	5	71.4286	I	14	82.3529
PST130_11995	2128	PST130_01854	N	9	81.8182	K	3	75	K	7	100	K	17	100
PST130_11995	2142	PST130_01854	L	11	100	I	4	100	L	4	57.1429	L	16	94.1176
PST130_11995	2411	PST130_01854	N	8	72.7273	H	2	50	H	7	100	H	17	100
PST130_11995	2657	PST130_01853	F	11	100	L	1	25	F	2	28.5714	F	7	41.1765
PST130_11999	1204	PST130_17710	L	10	90.9091	R	1	25	L	7	100	L	15	88.2353
PST130_11999	202	PST130_17710	D	10	90.9091	D	4	100	A	1	14.2857	D	15	88.2353
PST130_11999	313	PST130_17710	R	10	90.9091	L	1	25	R	6	85.7143	R	15	88.2353
PST130_12002	198	PST130_00778	H	5	45.4545	R	4	100	R	7	100	R	17	100
PST130_12007	1419	PST130_02518	K	8	72.7273	K	3	75	E	7	100	E	17	100
PST130_12012	1068	PST130_07555	I	11	100	M	4	100	M	7	100	I	9	52.9412
PST130_12012	1161	PST130_07555	D	11	100	E	4	100	E	6	85.7143	D	7	41.1765
PST130_12012	1221	PST130_07555	N	11	100	K	4	100	K	6	85.7143	N	9	52.9412
PST130_12012	1704	PST130_07555	L	11	100	F	4	100	L	7	100	L	17	100
PST130_12012	286	PST130_07555	R	7	63.6364	R	4	100	L	7	100	L	17	100
PST130_12012	336	PST130_07555	F	10	90.9091	L	4	100	L	7	100	F	10	58.8235
PST130_12012	573	PST130_07555	F	8	72.7273	L	2	50	L	1	14.2857	F	11	64.7059
PST130_12020	1069	PST130_00487	V	5	45.4545	A	3	75	A	7	100	A	14	82.3529
PST130_12038	2287	PST130_04822	F	6	54.5455	F	4	100	L	4	57.1429	L	8	47.0588
PST130_12038	2598	PST130_04822	D	6	54.5455	D	2	50	E	3	42.8571	E	7	41.1765
PST130_12042	3406	PST130_05652	E	11	100	E	4	100	A	3	42.8571	E	17	100
PST130_12042	3626	PST130_05652	A	9	81.8182	A	4	100	S	6	85.7143	S	17	100
PST130_12042	4598	PST130_05650	I	7	63.6364	I	4	100	M	7	100	M	16	94.1176
PST130_12063	7471	PST130_04452	S	8	72.7273	R	1	25	R	6	85.7143	R	12	70.5882
PST130_12071	2495	PST130_07760	T	9	81.8182	T	4	100	N	7	100	T	10	58.8235
PST130_12071	9552	PST130_07759	V	1	9.09091	V	2	50	V	1	14.2857	F	7	41.1765
PST130_12071	9556	PST130_07759	R	11	100	K	1	25	R	7	100	R	17	100
PST130_12073	1280	PST130_10915	E	8	72.7273	D	2	50	D	7	100	D	15	88.2353
PST130_12084	118	PST130_02675	S	8	72.7273	I	2	50	S	1	14.2857	S	16	94.1176
PST130_12084	344	PST130_02675	N	8	72.7273	K	2	50	N	6	85.7143	N	17	100
PST130_12089	2075	PST130_17828	A	7	63.6364	A	3	75	P	6	85.7143	P	14	82.3529
PST130_12089	2142	PST130_17828	V	10	90.9091	A	4	100	V	7	100	V	13	76.4706
PST130_12098	5458	PST130_11512	E	5	45.4545	D	4	100	D	5	71.4286	D	14	82.3529
PST130_12098	5654	PST130_11512	A	10	90.9091	D	4	100	D	6	85.7143	D	14	82.3529
PST130_12098	6004	PST130_11512	N	10	90.9091	K	3	75	K	7	100	K	16	94.1176
PST130_12098	6143	PST130_11512	N	8	72.7273	T	4	100	T	7	100	T	15	88.2353
PST130_12098	6177	PST130_11512	T	3	27.2727	P	4	100	P	3	42.8571	P	16	94.1176
PST130_12110	1606	PST130_14701	D	7	63.6364	E	4	100	E	7	100	E	16	94.1176
PST130_12110	2159	PST130_14701	K	10	90.9091	K	1	25	Q	6	85.7143	Q	8	47.0588
PST130_12114	3274	PST130_08573	F	4	36.3636	L	4	100	F	2	28.5714	F	3	17.6471
PST130_12125	1965	PST130_16358	G	11	100	V	2	50	G	7	100	G	17	100
PST130_12135	1799	PST130_13628	H	11	100	H	3	75	Q	7	100	Q	16	94.1176
PST130_12135	3329	PST130_13627	D	11	100	Y	1	25	D	6	85.7143	D	14	82.3529
PST130_12142	1451	PST130_00325	L	11	100	R	1	25	R	2	28.5714	L	17	100
PST130_12142	2621	PST130_00325	S	2	18.1818	A	4	100	A	7	100	A	16	94.1176
PST130_12142	2666	PST130_00325	S	3	27.2727	A	4	100	A	7	100	A	15	88.2353
PST130_12142	2703	PST130_00325	I	8	72.7273	M	4	100	M	7	100	M	16	94.1176
PST130_12142	2774	PST130_00325	L	5	45.4545	M	4	100	M	7	100	M	16	94.1176
PST130_12142	3006	PST130_00325	N	5	45.4545	K	4	100	K	7	100	K	15	88.2353
PST130_12142	757	PST130_00325	E	6	54.5455	E	2	50	A	7	100	E	7	41.1765
PST130_12142	939	PST130_00325	G	11	100	E	1	25	E	2	28.5714	G	16	94.1176
PST130_12149	1470	PST130_01888	R	8	72.7273	R	2	50	W	6	85.7143	W	11	64.7059
PST130_12149	1630	PST130_01888	L	4	36.3636	P	2	50	L	5	71.4286	L	9	52.9412
PST130_12149	2205	PST130_01888	L	11	100	I	1	25	L	7	100	L	16	94.1176
PST130_12149	3121	PST130_01888	R	9	81.8182	H	1	25	R	7	100	R	13	76.4706
PST130_12149	3309	PST130_01888	D	10	90.9091	D	3	75	N	4	57.1429	D	12	70.5882
PST130_12161	375	PST130_05193	W	10	90.9091	G	1	25	G	5	71.4286	W	7	41.1765
PST130_12171	774	PST130_04886	C	7	63.6364	R	1	25	C	5	71.4286	C	7	41.1765
PST130_12193	4696	PST130_05605	A	11	100	D	2	50	D	3	42.8571	D	9	52.9412
PST130_12196	1223	PST130_12998	K	5	45.4545	K	3	75	N	7	100	N	17	100
PST130_12196	6055	PST130_13001	Y	11	100	C	1	25	Y	6	85.7143	Y	15	88.2353
PST130_12196	7300	PST130_13001	R	8	72.7273	R	3	75	Q	7	100	Q	16	94.1176
PST130_12196	7495	PST130_13001	S	9	81.8182	S	4	100	L	7	100	S	10	58.8235
PST130_12202	6394	PST130_13069	F	7	63.6364	F	3	75	L	7	100	L	14	82.3529
PST130_12203	5249	PST130_02512	E	2	18.1818	K	3	75	E	7	100	E	16	94.1176
PST130_12203	5671	PST130_02512	A	2	18.1818	T	1	25	A	7	100	A	16	94.1176
PST130_12203	6023	PST130_02512	S	2	18.1818	L	3	75	S	5	71.4286	S	17	100
PST130_12204	152	PST130_17175	A	10	90.9091	S	2	50	A	2	28.5714	A	5	29.4118
PST130_12206	1795	PST130_16881	D	11	100	D	3	75	Y	6	85.7143	D	14	82.3529
PST130_12206	3195	PST130_16881	P	11	100	P	4	100	Q	5	71.4286	P	13	76.4706
PST130_12208	1434	PST130_14586	L	5	45.4545	S	4	100	L	5	71.4286	L	8	47.0588
PST130_12208	2033	PST130_14586	R	6	54.5455	G	4	100	G	7	100	G	17	100
PST130_12208	3978	PST130_14588	N	9	81.8182	D	3	75	D	7	100	D	16	94.1176
PST130_12215	3406	PST130_14046	L	11	100	I	1	25	L	7	100	L	17	100
PST130_12224	1277	PST130_13276	L	11	100	I	2	50	I	1	14.2857	L	16	94.1176
PST130_12224	3488	PST130_13278	L	6	54.5455	F	2	50	F	4	57.1429	L	8	47.0588
PST130_12226	2004	PST130_07073	T	6	54.5455	P	4	100	T	2	28.5714	T	9	52.9412
PST130_12245	4698	PST130_10293	D	9	81.8182	E	1	25	E	6	85.7143	E	12	70.5882
PST130_12245	514	PST130_10291	W	9	81.8182	G	1	25	G	5	71.4286	G	8	47.0588
PST130_12249	2229	PST130_07482	S	8	72.7273	P	3	75	P	7	100	P	16	94.1176
PST130_12249	2233	PST130_07482	N	9	81.8182	S	3	75	S	7	100	S	16	94.1176
PST130_12253	2364	PST130_07345	S	7	63.6364	C	4	100	S	2	28.5714	S	6	35.2941
PST130_12253	5083	PST130_07346	V	5	45.4545	I	4	100	V	4	57.1429	V	3	17.6471
PST130_12254	3182	PST130_03897	A	8	72.7273	S	1	25	S	7	100	S	12	70.5882
PST130_12254	3359	PST130_03897	T	9	81.8182	P	1	25	P	7	100	P	14	82.3529
PST130_12254	3420	PST130_03897	I	10	90.9091	M	2	50	M	7	100	M	15	88.2353
PST130_12261	1086	PST130_12003	Q	11	100	Q	4	100	H	5	71.4286	Q	17	100
PST130_12261	1288	PST130_12003	E	9	81.8182	E	3	75	K	7	100	E	9	52.9412
PST130_12261	681	PST130_12003	D	10	90.9091	N	4	100	D	6	85.7143	D	16	94.1176
PST130_1227	1088	PST130_08419	E	9	81.8182	D	2	50	D	7	100	D	13	76.4706
PST130_1227	558	PST130_08419	Q	9	81.8182	P	4	100	P	4	57.1429	Q	15	88.2353
PST130_12273	358	PST130_09571	S	2	18.1818	L	3	75	S	7	100	S	17	100
PST130_12286	410	PST130_00575	D	9	81.8182	N	1	25	N	7	100	N	14	82.3529
PST130_12286	536	PST130_00575	V	8	72.7273	L	2	50	L	7	100	L	16	94.1176
PST130_12286	627	PST130_00575	R	8	72.7273	Q	2	50	Q	6	85.7143	Q	16	94.1176
PST130_12286	709	PST130_00575	L	8	72.7273	F	3	75	F	7	100	F	17	100
PST130_12323	2335	PST130_03740	G	10	90.9091	C	1	25	C	2	28.5714	G	2	11.7647
PST130_12326	3356	PST130_06829	V	9	81.8182	I	4	100	V	7	100	V	17	100
PST130_12326	3681	PST130_06829	R	7	63.6364	L	4	100	L	7	100	L	17	100
PST130_12326	3696	PST130_06829	Y	4	36.3636	C	4	100	C	7	100	C	17	100
PST130_12337	3028	PST130_10735	S	11	100	I	1	25	I	3	42.8571	I	5	29.4118
PST130_12338	4035	PST130_00516	P	9	81.8182	H	4	100	H	7	100	H	17	100
PST130_12338	5074	PST130_00516	L	11	100	V	2	50	L	7	100	L	15	88.2353
PST130_12349	1456	PST130_10618	V	7	63.6364	G	1	25	G	1	14.2857	V	1	5.88235
PST130_12360	294	PST130_04397	I	2	18.1818	N	4	100	I	7	100	I	16	94.1176
PST130_12362	6097	PST130_04646	G	10	90.9091	S	1	25	S	7	100	S	11	64.7059
PST130_12367	497	PST130_06583	E	6	54.5455	E	3	75	D	6	85.7143	D	12	70.5882
PST130_12373	2834	PST130_00011	K	11	100	T	2	50	K	7	100	K	16	94.1176
PST130_12374	5213	PST130_06454	L	11	100	S	1	25	L	7	100	L	16	94.1176
PST130_12374	6684	PST130_06454	A	11	100	A	2	50	V	5	71.4286	A	14	82.3529
PST130_12387	612	PST130_02946	N	10	90.9091	N	3	75	S	1	14.2857	N	13	76.4706
PST130_12390	2874	PST130_05454	A	6	54.5455	V	1	25	A	1	14.2857	A	2	11.7647
PST130_12391	2335	PST130_12726	P	9	81.8182	T	3	75	P	7	100	P	15	88.2353
PST130_12402	3993	PST130_00886	C	6	54.5455	W	4	100	W	7	100	W	17	100
PST130_12402	4134	PST130_00886	F	5	45.4545	L	4	100	F	4	57.1429	F	9	52.9412
PST130_12402	4577	PST130_00886	I	6	54.5455	I	4	100	M	3	42.8571	M	1	5.88235
PST130_12402	4661	PST130_00886	F	6	54.5455	F	3	75	L	7	100	L	11	64.7059
PST130_12402	4940	PST130_00886	I	9	81.8182	M	4	100	I	4	57.1429	I	9	52.9412
PST130_12402	5417	PST130_00886	N	9	81.8182	N	3	75	D	7	100	D	17	100
PST130_12404	2529	PST130_01307	N	10	90.9091	H	1	25	H	3	42.8571	H	8	47.0588
PST130_1241	3007	PST130_09868	D	9	81.8182	D	4	100	N	7	100	N	17	100
PST130_1241	3829	PST130_09868	A	6	54.5455	A	4	100	T	7	100	T	16	94.1176
PST130_12426	11769	PST130_13093	R	4	36.3636	W	4	100	W	5	71.4286	R	9	52.9412
PST130_12426	1812	PST130_13096	L	8	72.7273	F	3	75	F	7	100	F	17	100
PST130_12426	2332	PST130_13096	R	4	36.3636	G	4	100	G	7	100	G	17	100
PST130_12426	2682	PST130_13096	N	6	54.5455	T	4	100	T	7	100	T	17	100
PST130_12426	4768	PST130_13095	N	11	100	N	4	100	K	7	100	N	9	52.9412
PST130_12434	690	PST130_16176	E	9	81.8182	D	2	50	D	1	14.2857	D	3	17.6471
PST130_12440	2037	PST130_08009	N	9	81.8182	H	1	25	N	7	100	N	15	88.2353
PST130_12440	3389	PST130_08009	N	9	81.8182	S	4	100	S	6	85.7143	S	14	82.3529
PST130_12440	3406	PST130_08009	L	8	72.7273	F	4	100	F	3	42.8571	F	7	41.1765
PST130_12440	3532	PST130_08009	L	9	81.8182	F	4	100	F	7	100	F	15	88.2353
PST130_12441	7187	PST130_10422	L	10	90.9091	I	4	100	I	2	28.5714	L	17	100
PST130_12442	1244	PST130_00251	H	11	100	Q	4	100	H	7	100	H	16	94.1176
PST130_12442	384	PST130_00251	L	4	36.3636	R	4	100	R	4	57.1429	L	7	41.1765
PST130_12442	867	PST130_00251	S	11	100	Y	1	25	S	7	100	S	15	88.2353
PST130_12446	561	PST130_13376	S	9	81.8182	S	4	100	T	5	71.4286	T	9	52.9412
PST130_12450	2704	PST130_15013	L	7	63.6364	R	4	100	R	7	100	R	15	88.2353
PST130_12461	3182	PST130_10387	S	3	27.2727	T	2	50	T	5	71.4286	S	2	11.7647
PST130_12461	3497	PST130_10387	Y	6	54.5455	H	1	25	H	4	57.1429	H	15	88.2353
PST130_12461	3567	PST130_10387	I	8	72.7273	T	1	25	T	6	85.7143	T	14	82.3529
PST130_12466	1329	PST130_05895	L	6	54.5455	S	4	100	S	7	100	S	17	100
PST130_12466	2204	PST130_05895	K	11	100	E	3	75	E	7	100	E	16	94.1176
PST130_12466	2318	PST130_05895	K	10	90.9091	E	3	75	E	6	85.7143	E	9	52.9412
PST130_12466	549	PST130_05895	L	9	81.8182	P	3	75	L	6	85.7143	L	13	76.4706
PST130_12471	12275	PST130_15953	F	6	54.5455	F	1	25	F	6	85.7143	V	13	76.4706
PST130_12471	5065	PST130_15954	M	7	63.6364	M	4	100	I	7	100	I	17	100
PST130_12473	1829	PST130_04197	R	5	45.4545	W	4	100	W	7	100	W	16	94.1176
PST130_12475	1004	PST130_17693	I	11	100	M	2	50	M	6	85.7143	I	14	82.3529
PST130_12475	1459	PST130_17693	G	11	100	E	3	75	E	5	71.4286	G	12	70.5882
PST130_12475	1482	PST130_17693	E	9	81.8182	K	1	25	K	2	28.5714	E	13	76.4706
PST130_12479	1333	PST130_12665	H	8	72.7273	Q	4	100	H	4	57.1429	H	6	35.2941
PST130_12479	1428	PST130_12665	A	10	90.9091	V	4	100	A	2	28.5714	A	11	64.7059
PST130_12479	607	PST130_12665	S	10	90.9091	L	4	100	S	6	85.7143	S	15	88.2353
PST130_12480	610	PST130_14227	F	9	81.8182	L	4	100	L	7	100	F	13	76.4706
PST130_12480	672	PST130_14227	V	11	100	L	4	100	L	6	85.7143	V	10	58.8235
PST130_12480	724	PST130_14227	L	10	90.9091	F	4	100	F	7	100	L	12	70.5882
PST130_12481	1351	PST130_06481	A	10	90.9091	P	3	75	A	6	85.7143	A	17	100
PST130_12481	2057	PST130_06481	P	9	81.8182	S	4	100	P	6	85.7143	P	15	88.2353
PST130_12481	994	PST130_06481	Q	9	81.8182	E	1	25	Q	7	100	Q	15	88.2353
PST130_12485	1923	PST130_06912	H	9	81.8182	D	1	25	D	2	28.5714	D	5	29.4118
PST130_12485	2694	PST130_06912	F	9	81.8182	V	2	50	V	7	100	V	15	88.2353
PST130_12490	322	PST130_16302	N	10	90.9091	N	3	75	T	5	71.4286	T	6	35.2941
PST130_12490	481	PST130_16302	V	6	54.5455	V	3	75	A	1	14.2857	A	2	11.7647
PST130_12492	674	PST130_01471	A	8	72.7273	E	2	50	A	7	100	A	11	64.7059
PST130_12492	761	PST130_01471	R	10	90.9091	I	1	25	R	7	100	R	17	100
PST130_12496	366	PST130_06621	P	9	81.8182	Q	4	100	P	6	85.7143	P	15	88.2353
PST130_12497	3884	PST130_16294	T	5	45.4545	S	2	50	S	5	71.4286	S	11	64.7059
PST130_12497	9502	PST130_16296	F	11	100	C	4	100	F	7	100	F	17	100
PST130_12502	1138	PST130_04219	H	11	100	H	2	50	P	4	57.1429	H	10	58.8235
PST130_12506	1780	PST130_17184	E	9	81.8182	D	4	100	D	7	100	D	13	76.4706
PST130_12506	1840	PST130_17184	E	11	100	D	2	50	D	6	85.7143	D	14	82.3529
PST130_12514	1640	PST130_10065	I	11	100	L	1	25	I	7	100	I	17	100
PST130_12519	564	PST130_10178	L	8	72.7273	S	1	25	S	5	71.4286	S	11	64.7059
PST130_12527	2219	PST130_12056	L	7	63.6364	F	2	50	F	7	100	F	16	94.1176
PST130_12528	8395	PST130_03939	R	7	63.6364	Q	4	100	R	5	71.4286	R	12	70.5882
PST130_12528	8529	PST130_03939	S	8	72.7273	S	3	75	L	7	100	L	17	100
PST130_12536	1527	PST130_10553	F	10	90.9091	L	1	25	L	3	42.8571	L	4	23.5294
PST130_12538	1123	PST130_08534	D	4	36.3636	E	3	75	E	7	100	E	16	94.1176
PST130_12538	2045	PST130_08534	H	7	63.6364	Q	1	25	Q	3	42.8571	Q	1	5.88235
PST130_12540	1092	PST130_17900	G	11	100	V	1	25	V	4	57.1429	G	14	82.3529
PST130_12540	3184	PST130_17900	D	11	100	D	3	75	Y	6	85.7143	D	13	76.4706
PST130_12540	446	PST130_17900	A	10	90.9091	A	4	100	T	3	42.8571	A	14	82.3529
PST130_12543	1186	PST130_15016	E	1	9.09091	A	3	75	A	6	85.7143	A	15	88.2353
PST130_12543	4911	PST130_15015	A	9	81.8182	T	1	25	A	5	71.4286	A	13	76.4706
PST130_12548	1827	PST130_07775	E	8	72.7273	E	2	50	D	3	42.8571	D	2	11.7647
PST130_12548	4638	PST130_07775	P	9	81.8182	L	1	25	P	6	85.7143	P	17	100
PST130_12554	16022	PST130_16010	L	10	90.9091	S	4	100	L	7	100	L	15	88.2353
PST130_12554	3516	PST130_16004	E	9	81.8182	E	3	75	D	5	71.4286	E	13	76.4706
PST130_12557	11567	PST130_03813	K	8	72.7273	Q	3	75	Q	7	100	Q	17	100
PST130_12557	1583	PST130_03817	K	7	63.6364	K	3	75	Q	7	100	K	6	35.2941
PST130_12557	18370	PST130_03818	K	11	100	E	1	25	K	7	100	K	17	100
PST130_12557	8843	PST130_03813	N	5	45.4545	D	4	100	D	7	100	D	14	82.3529
PST130_12557	9536	PST130_03813	S	8	72.7273	P	1	25	P	7	100	P	16	94.1176
PST130_12557	9929	PST130_03813	A	7	63.6364	T	1	25	T	7	100	T	16	94.1176
PST130_12558	1242	PST130_12151	Q	4	36.3636	K	3	75	K	6	85.7143	K	15	88.2353
PST130_12558	8593	PST130_12152	H	9	81.8182	H	4	100	Q	7	100	Q	14	82.3529
PST130_12558	9143	PST130_12152	T	9	81.8182	K	1	25	K	6	85.7143	K	11	64.7059
PST130_12561	1808	PST130_15303	V	11	100	V	4	100	A	1	14.2857	V	1	5.88235
PST130_12561	3763	PST130_15304	L	7	63.6364	F	3	75	F	7	100	F	15	88.2353
PST130_12561	3970	PST130_15304	F	9	81.8182	L	1	25	L	2	28.5714	L	9	52.9412
PST130_12561	4414	PST130_15304	D	5	45.4545	E	4	100	E	7	100	E	17	100
PST130_12561	906	PST130_15303	A	5	45.4545	T	1	25	A	5	71.4286	A	16	94.1176
PST130_12562	1588	PST130_06974	A	10	90.9091	E	4	100	A	6	85.7143	A	16	94.1176
PST130_12562	382	PST130_06974	P	11	100	P	4	100	S	7	100	P	10	58.8235
PST130_12563	658	PST130_00606	G	9	81.8182	S	2	50	G	7	100	G	17	100
PST130_12565	2921	PST130_03240	I	11	100	I	2	50	M	1	14.2857	I	12	70.5882
PST130_12566	1265	PST130_13074	G	11	100	C	1	25	G	7	100	G	16	94.1176
PST130_12566	1384	PST130_13074	C	3	27.2727	C	1	25	C	7	100	G	11	64.7059
PST130_12566	1683	PST130_13074	R	8	72.7273	R	4	100	L	7	100	L	2	11.7647
PST130_12566	1692	PST130_13074	D	8	72.7273	D	3	75	A	6	85.7143	A	2	11.7647
PST130_12566	2123	PST130_13074	R	9	81.8182	R	3	75	S	4	57.1429	R	11	64.7059
PST130_12566	2927	PST130_13073	C	2	18.1818	C	1	25	C	5	71.4286	R	13	76.4706
PST130_12566	3110	PST130_13073	D	10	90.9091	D	3	75	N	4	57.1429	D	11	64.7059
PST130_12566	3752	PST130_13073	L	1	9.09091	L	1	25	L	4	57.1429	P	14	82.3529
PST130_12566	4726	PST130_13073	I	1	9.09091	T	4	100	T	6	85.7143	T	10	58.8235
PST130_12566	5853	PST130_13073	V	1	9.09091	A	3	75	A	7	100	A	15	88.2353
PST130_12568	2365	PST130_15072	T	9	81.8182	A	1	25	T	7	100	T	16	94.1176
PST130_12568	6822	PST130_15071	K	9	81.8182	E	2	50	K	7	100	K	16	94.1176
PST130_12569	3697	PST130_02343	S	7	63.6364	S	4	100	P	7	100	P	16	94.1176
PST130_12570	8660	PST130_08338	K	9	81.8182	K	4	100	T	7	100	T	17	100
PST130_12571	12299	PST130_13665	E	8	72.7273	D	4	100	D	7	100	D	17	100
PST130_12571	12770	PST130_13665	I	11	100	T	3	75	T	3	42.8571	I	17	100
PST130_12571	2266	PST130_13666	T	9	81.8182	T	4	100	A	3	42.8571	A	5	29.4118
PST130_12571	2312	PST130_13666	P	4	36.3636	L	4	100	L	5	71.4286	P	5	29.4118
PST130_12571	6139	PST130_13666	N	10	90.9091	N	4	100	D	6	85.7143	N	13	76.4706
PST130_12571	7282	PST130_13664	A	8	72.7273	A	4	100	V	6	85.7143	V	10	58.8235
PST130_12571	7464	PST130_13664	D	11	100	G	3	75	D	7	100	D	16	94.1176
PST130_12573	3357	PST130_11029	A	8	72.7273	A	3	75	S	7	100	S	12	70.5882
PST130_12574	2643	PST130_05586	S	8	72.7273	I	4	100	I	7	100	I	15	88.2353
PST130_12576	3762	PST130_12797	S	7	63.6364	S	1	25	Y	1	14.2857	S	12	70.5882
PST130_12576	5862	PST130_12796	V	11	100	G	4	100	G	4	57.1429	V	17	100
PST130_12577	1089	PST130_02672	N	7	63.6364	K	3	75	K	2	28.5714	K	6	35.2941
PST130_12577	1116	PST130_02672	D	7	63.6364	E	3	75	E	3	42.8571	E	7	41.1765
PST130_12577	1233	PST130_02672	F	9	81.8182	L	4	100	L	7	100	L	16	94.1176
PST130_12577	1356	PST130_02672	L	7	63.6364	M	4	100	M	7	100	M	16	94.1176
PST130_12577	1490	PST130_02672	S	9	81.8182	Y	4	100	S	5	71.4286	S	17	100
PST130_12577	2239	PST130_02672	L	10	90.9091	F	4	100	L	4	57.1429	L	14	82.3529
PST130_12577	2763	PST130_02672	L	10	90.9091	L	4	100	V	4	57.1429	L	11	64.7059
PST130_12577	2803	PST130_02672	F	11	100	F	4	100	L	5	71.4286	F	12	70.5882
PST130_12577	2949	PST130_02672	S	10	90.9091	P	3	75	P	6	85.7143	P	15	88.2353
PST130_12577	3322	PST130_02672	D	11	100	E	3	75	E	4	57.1429	E	15	88.2353
PST130_12577	5790	PST130_02671	K	10	90.9091	K	4	100	N	7	100	K	9	52.9412
PST130_12577	5955	PST130_02671	K	7	63.6364	T	1	25	T	5	71.4286	T	9	52.9412
PST130_12577	8163	PST130_02673	K	11	100	Q	2	50	K	7	100	K	16	94.1176
PST130_12579	1861	PST130_08444	E	8	72.7273	G	2	50	G	7	100	G	16	94.1176
PST130_12580	1260	PST130_16171	V	5	45.4545	G	4	100	G	7	100	V	1	5.88235
PST130_12580	9281	PST130_16174	D	7	63.6364	A	4	100	A	7	100	A	17	100
PST130_12581	2367	PST130_01252	Q	5	45.4545	Q	1	25	H	7	100	H	16	94.1176
PST130_12581	2557	PST130_01252	E	8	72.7273	D	1	25	E	6	85.7143	E	13	76.4706
PST130_12582	2344	PST130_09196	R	10	90.9091	R	3	75	S	4	57.1429	S	9	52.9412
PST130_12582	2614	PST130_09196	I	10	90.9091	M	4	100	I	7	100	I	15	88.2353
PST130_12582	3784	PST130_09196	Q	10	90.9091	Q	2	50	H	6	85.7143	Q	17	100
PST130_12582	4638	PST130_09195	K	9	81.8182	R	1	25	R	1	14.2857	R	12	70.5882
PST130_12584	1720	PST130_16991	G	8	72.7273	A	1	25	A	2	28.5714	A	2	11.7647
PST130_12588	466	PST130_01728	D	7	63.6364	D	3	75	Y	7	100	Y	17	100
PST130_12588	5440	PST130_01725	D	7	63.6364	D	3	75	E	7	100	E	17	100
PST130_1259	1809	PST130_00890	A	9	81.8182	V	2	50	V	5	71.4286	V	8	47.0588
PST130_12592	12463	PST130_16666	I	8	72.7273	M	3	75	M	7	100	M	17	100
PST130_12592	13162	PST130_16666	Q	7	63.6364	H	2	50	H	7	100	H	16	94.1176
PST130_12592	13222	PST130_16666	D	7	63.6364	E	2	50	E	7	100	E	17	100
PST130_12603	3026	PST130_11830	K	6	54.5455	Q	1	25	K	3	42.8571	K	12	70.5882
PST130_12612	1304	PST130_05373	Y	3	27.2727	F	1	25	F	1	14.2857	Y	1	5.88235
PST130_12622	147	PST130_00625	I	7	63.6364	I	4	100	M	7	100	I	10	58.8235
PST130_12623	274	PST130_11150	L	11	100	L	3	75	L	7	100	S	13	76.4706
PST130_12623	286	PST130_11150	Q	9	81.8182	P	3	75	P	6	85.7143	P	4	23.5294
PST130_12624	4508	PST130_04077	I	9	81.8182	I	4	100	M	1	14.2857	I	15	88.2353
PST130_12624	5499	PST130_04077	N	11	100	N	4	100	H	1	14.2857	N	12	70.5882
PST130_12628	1981	PST130_16034	T	6	54.5455	T	2	50	S	5	71.4286	T	9	52.9412
PST130_12628	521	PST130_16034	N	9	81.8182	S	1	25	S	5	71.4286	S	10	58.8235
PST130_12629	1756	PST130_08354	N	11	100	N	4	100	T	6	85.7143	N	11	64.7059
PST130_12641	1935	PST130_11559	L	8	72.7273	V	4	100	L	6	85.7143	L	16	94.1176
PST130_12641	2317	PST130_11559	V	9	81.8182	A	2	50	V	5	71.4286	V	16	94.1176
PST130_12641	2517	PST130_11559	Y	9	81.8182	Y	4	100	H	7	100	H	16	94.1176
PST130_12641	2554	PST130_11559	G	7	63.6364	A	1	25	A	7	100	A	16	94.1176
PST130_12641	2834	PST130_11559	D	11	100	E	1	25	D	7	100	D	17	100
PST130_12641	2950	PST130_11559	L	10	90.9091	P	1	25	L	5	71.4286	L	17	100
PST130_12641	3605	PST130_11559	I	11	100	I	4	100	M	7	100	I	13	76.4706
PST130_12641	3654	PST130_11559	A	10	90.9091	T	1	25	A	7	100	A	15	88.2353
PST130_12649	1925	PST130_04033	N	11	100	K	4	100	N	7	100	N	16	94.1176
PST130_12665	10990	PST130_06165	S	4	36.3636	S	1	25	R	7	100	R	17	100
PST130_12665	11032	PST130_06165	K	6	54.5455	K	4	100	N	7	100	N	17	100
PST130_12665	11098	PST130_06165	N	7	63.6364	N	4	100	K	7	100	K	17	100
PST130_12665	2097	PST130_06162	R	9	81.8182	S	2	50	S	7	100	S	14	82.3529
PST130_12665	2183	PST130_06162	L	9	81.8182	V	4	100	L	5	71.4286	L	17	100
PST130_12665	2489	PST130_06162	K	10	90.9091	N	1	25	K	6	85.7143	K	15	88.2353
PST130_12665	2627	PST130_06162	F	8	72.7273	F	4	100	L	7	100	L	17	100
PST130_12665	774	PST130_06162	K	8	72.7273	K	1	25	Q	7	100	Q	17	100
PST130_12665	8593	PST130_06163	L	11	100	L	4	100	F	1	14.2857	L	13	76.4706
PST130_12679	4599	PST130_05388	E	9	81.8182	E	4	100	D	6	85.7143	E	12	70.5882
PST130_12692	10162	PST130_02630	G	10	90.9091	A	4	100	G	6	85.7143	G	17	100
PST130_12693	2470	PST130_05709	S	6	54.5455	R	4	100	R	7	100	R	16	94.1176
PST130_12693	3411	PST130_05709	Y	11	100	H	4	100	Y	7	100	Y	17	100
PST130_127	704	PST130_11097	L	11	100	S	2	50	S	7	100	S	3	17.6471
PST130_127	983	PST130_11097	S	9	81.8182	L	1	25	L	7	100	L	1	5.88235
PST130_1270	1240	PST130_02549	D	6	54.5455	E	4	100	D	7	100	D	15	88.2353
PST130_1270	12825	PST130_02547	R	10	90.9091	S	4	100	R	7	100	R	17	100
PST130_1270	13008	PST130_02547	F	8	72.7273	L	4	100	F	5	71.4286	F	17	100
PST130_1270	13519	PST130_02547	N	9	81.8182	K	4	100	N	2	28.5714	N	12	70.5882
PST130_1270	1450	PST130_02549	E	9	81.8182	D	3	75	E	7	100	E	15	88.2353
PST130_1270	1684	PST130_02549	F	6	54.5455	L	3	75	F	7	100	F	14	82.3529
PST130_1270	1801	PST130_02549	F	9	81.8182	L	4	100	F	7	100	F	17	100
PST130_1270	2808	PST130_02549	E	2	18.1818	K	4	100	E	5	71.4286	E	10	58.8235
PST130_1270	2964	PST130_02549	S	5	45.4545	A	4	100	S	5	71.4286	S	13	76.4706
PST130_1270	3065	PST130_02549	C	2	18.1818	F	3	75	C	3	42.8571	C	5	29.4118
PST130_1270	3096	PST130_02549	Q	1	9.09091	K	4	100	Q	2	28.5714	K	1	5.88235
PST130_1270	3135	PST130_02549	P	1	9.09091	T	3	75	T	2	28.5714	T	6	35.2941
PST130_1270	3266	PST130_02549	F	1	9.09091	S	4	100	F	4	57.1429	F	6	35.2941
PST130_1270	3344	PST130_02549	R	6	54.5455	Q	4	100	R	6	85.7143	R	15	88.2353
PST130_1270	4777	PST130_02549	S	4	36.3636	A	4	100	S	4	57.1429	S	6	35.2941
PST130_1270	5125	PST130_02546	M	4	36.3636	I	4	100	M	3	42.8571	M	7	41.1765
PST130_1270	5506	PST130_02546	A	3	27.2727	T	4	100	A	2	28.5714	A	4	23.5294
PST130_1270	5749	PST130_02546	P	4	36.3636	T	4	100	P	5	71.4286	P	8	47.0588
PST130_1270	5838	PST130_02546	D	3	27.2727	A	4	100	D	3	42.8571	D	6	35.2941
PST130_1270	6254	PST130_02546	G	2	18.1818	E	4	100	E	6	85.7143	G	5	29.4118
PST130_1270	6296	PST130_02546	N	11	100	S	1	25	N	7	100	N	15	88.2353
PST130_1270	6330	PST130_02546	T	5	45.4545	P	4	100	T	5	71.4286	T	8	47.0588
PST130_1270	6516	PST130_02546	V	4	36.3636	L	4	100	V	5	71.4286	V	11	64.7059
PST130_1270	6641	PST130_02546	S	5	45.4545	I	4	100	S	3	42.8571	S	8	47.0588
PST130_1270	9941	PST130_02548	K	5	45.4545	T	3	75	K	6	85.7143	K	16	94.1176
PST130_12707	1567	PST130_09735	F	10	90.9091	V	4	100	V	3	42.8571	V	13	76.4706
PST130_12713	1077	PST130_11384	A	11	100	E	4	100	E	5	71.4286	E	13	76.4706
PST130_12727	280	PST130_09262	T	9	81.8182	T	2	50	S	2	28.5714	S	2	11.7647
PST130_12727	928	PST130_09262	P	11	100	L	1	25	P	7	100	P	16	94.1176
PST130_12735	256	PST130_06035	I	1	9.09091	I	3	75	V	5	71.4286	V	11	64.7059
PST130_12741	3928	PST130_05759	L	11	100	F	1	25	F	1	14.2857	L	16	94.1176
PST130_12753	4734	PST130_00789	H	9	81.8182	Q	3	75	H	1	14.2857	H	6	35.2941
PST130_1276	2134	PST130_05189	S	11	100	R	2	50	S	7	100	S	15	88.2353
PST130_12777	112	PST130_07798	L	3	27.2727	L	3	75	F	4	57.1429	F	14	82.3529
PST130_12777	1281	PST130_07798	R	11	100	R	4	100	L	7	100	R	10	58.8235
PST130_12777	478	PST130_07798	L	8	72.7273	F	2	50	F	6	85.7143	F	8	47.0588
PST130_12777	929	PST130_07798	Q	11	100	Q	4	100	H	5	71.4286	H	11	64.7059
PST130_12779	4512	PST130_11293	L	5	45.4545	S	2	50	S	6	85.7143	L	5	29.4118
PST130_12779	5258	PST130_11293	N	5	45.4545	D	3	75	N	7	100	N	8	47.0588
PST130_12780	230	PST130_01308	D	1	9.09091	E	1	25	E	2	28.5714	E	6	35.2941
PST130_12780	912	PST130_01308	N	4	36.3636	N	1	25	N	5	71.4286	D	13	76.4706
PST130_12781	2104	PST130_11586	S	8	72.7273	T	4	100	T	7	100	T	17	100
PST130_12781	2530	PST130_11586	K	9	81.8182	R	4	100	K	6	85.7143	R	13	76.4706
PST130_12794	1047	PST130_14742	M	9	81.8182	M	3	75	T	7	100	T	16	94.1176
PST130_12794	3546	PST130_14743	L	8	72.7273	F	1	25	L	7	100	L	15	88.2353
PST130_12795	1026	PST130_06510	G	5	45.4545	S	4	100	G	5	71.4286	G	12	70.5882
PST130_12798	553	PST130_17224	T	8	72.7273	T	2	50	A	1	14.2857	A	2	11.7647
PST130_12803	950	PST130_03932	Q	7	63.6364	Q	4	100	P	7	100	P	16	94.1176
PST130_12810	887	PST130_08298	T	6	54.5455	N	4	100	N	7	100	N	17	100
PST130_12815	3784	PST130_02836	M	8	72.7273	L	1	25	L	7	100	L	10	58.8235
PST130_12816	1393	PST130_15285	N	4	36.3636	N	2	50	H	7	100	H	17	100
PST130_12816	3066	PST130_15286	V	8	72.7273	I	3	75	I	7	100	I	16	94.1176
PST130_12816	5195	PST130_15287	R	10	90.9091	R	4	100	R	7	100	L	11	64.7059
PST130_12834	666	PST130_10195	K	8	72.7273	N	4	100	N	7	100	N	15	88.2353
PST130_12834	677	PST130_10195	L	8	72.7273	F	4	100	F	7	100	F	15	88.2353
PST130_12834	759	PST130_10195	Q	9	81.8182	H	4	100	H	7	100	H	17	100
PST130_12834	972	PST130_10195	K	8	72.7273	N	4	100	N	7	100	K	2	11.7647
PST130_12834	994	PST130_10195	P	6	54.5455	L	1	25	L	1	14.2857	P	4	23.5294
PST130_12835	469	PST130_07835	A	8	72.7273	A	4	100	G	4	57.1429	G	6	35.2941
PST130_12835	505	PST130_07835	R	10	90.9091	Q	2	50	Q	4	57.1429	R	13	76.4706
PST130_12835	730	PST130_07835	R	11	100	R	4	100	K	3	42.8571	R	15	88.2353
PST130_12841	1476	PST130_08300	E	11	100	E	4	100	G	2	28.5714	E	14	82.3529
PST130_12841	592	PST130_08301	L	9	81.8182	L	3	75	M	3	42.8571	M	5	29.4118
PST130_12848	229	PST130_09936	L	11	100	P	1	25	L	6	85.7143	L	3	17.6471
PST130_12862	984	PST130_11331	D	11	100	E	4	100	D	7	100	D	14	82.3529
PST130_12864	1483	PST130_07124	M	9	81.8182	I	3	75	I	7	100	I	17	100
PST130_12876	952	PST130_07054	V	8	72.7273	V	3	75	I	7	100	I	15	88.2353
PST130_12902	4269	PST130_14664	S	9	81.8182	S	3	75	R	7	100	R	17	100
PST130_12904	567	PST130_05974	N	11	100	S	4	100	N	7	100	N	16	94.1176
PST130_12914	5762	PST130_16392	D	10	90.9091	E	2	50	D	6	85.7143	D	10	58.8235
PST130_12916	185	PST130_04245	Y	1	9.09091	D	2	50	Y	6	85.7143	Y	14	82.3529
PST130_12916	4225	PST130_04246	R	10	90.9091	R	4	100	S	4	57.1429	R	17	100
PST130_12916	4761	PST130_04246	D	10	90.9091	D	4	100	Y	7	100	D	9	52.9412
PST130_12927	15814	PST130_07226	L	9	81.8182	V	4	100	V	4	57.1429	V	9	52.9412
PST130_12927	7914	PST130_07225	S	7	63.6364	R	4	100	S	4	57.1429	S	5	29.4118
PST130_12932	1806	PST130_06676	T	11	100	A	2	50	T	1	14.2857	T	15	88.2353
PST130_12932	2087	PST130_06676	Q	9	81.8182	H	3	75	H	2	28.5714	H	7	41.1765
PST130_12945	1711	PST130_09170	A	11	100	S	1	25	A	7	100	A	16	94.1176
PST130_12946	173	PST130_01076	T	1	9.09091	N	1	25	T	2	28.5714	T	4	23.5294
PST130_12946	767	PST130_01076	Q	11	100	R	1	25	Q	7	100	Q	17	100
PST130_12963	1433	PST130_10592	E	9	81.8182	D	2	50	D	2	28.5714	D	5	29.4118
PST130_12963	1690	PST130_10592	E	8	72.7273	D	2	50	D	7	100	D	15	88.2353
PST130_12963	2564	PST130_10592	L	8	72.7273	I	1	25	I	4	57.1429	I	4	23.5294
PST130_12963	2621	PST130_10592	Y	9	81.8182	Y	4	100	D	5	71.4286	D	15	88.2353
PST130_12975	5204	PST130_07105	H	7	63.6364	Q	3	75	Q	7	100	Q	15	88.2353
PST130_12979	1269	PST130_00400	T	10	90.9091	M	2	50	T	1	14.2857	T	17	100
PST130_12979	1307	PST130_00400	I	9	81.8182	V	1	25	I	5	71.4286	I	12	70.5882
PST130_12979	838	PST130_00400	G	7	63.6364	G	3	75	S	4	57.1429	G	2	11.7647
PST130_12979	839	PST130_00400	G	8	72.7273	G	4	100	V	4	57.1429	G	4	23.5294
PST130_12982	9261	PST130_11104	T	6	54.5455	S	1	25	S	7	100	S	17	100
PST130_12996	334	PST130_16239	T	10	90.9091	A	4	100	A	5	71.4286	T	14	82.3529
PST130_13001	1406	PST130_16055	E	10	90.9091	Q	4	100	Q	7	100	Q	16	94.1176
PST130_13003	3131	PST130_03550	N	9	81.8182	N	3	75	H	7	100	N	7	41.1765
PST130_13003	3400	PST130_03550	I	10	90.9091	S	4	100	I	7	100	I	14	82.3529
PST130_13003	3483	PST130_03550	E	8	72.7273	D	4	100	D	7	100	D	17	100
PST130_13003	3882	PST130_03550	H	8	72.7273	Q	4	100	Q	7	100	Q	17	100
PST130_13003	4134	PST130_03550	N	8	72.7273	H	4	100	H	7	100	H	17	100
PST130_13003	4191	PST130_03550	F	6	54.5455	V	4	100	V	7	100	V	17	100
PST130_13003	4644	PST130_03550	R	9	81.8182	C	4	100	C	7	100	C	17	100
PST130_13003	5199	PST130_03550	I	5	45.4545	I	3	75	V	7	100	I	7	41.1765
PST130_13003	5325	PST130_03550	L	10	90.9091	L	4	100	V	7	100	L	9	52.9412
PST130_13003	5803	PST130_03550	T	9	81.8182	T	2	50	A	6	85.7143	T	12	70.5882
PST130_13003	5833	PST130_03550	T	8	72.7273	P	4	100	P	7	100	P	17	100
PST130_13003	5925	PST130_03550	P	7	63.6364	Q	4	100	Q	7	100	Q	17	100
PST130_13003	6042	PST130_03550	L	8	72.7273	R	3	75	R	7	100	R	17	100
PST130_13003	6044	PST130_03550	Q	7	63.6364	H	2	50	H	7	100	H	17	100
PST130_13003	6316	PST130_03550	K	9	81.8182	N	1	25	N	6	85.7143	N	3	17.6471
PST130_13013	1673	PST130_13696	H	9	81.8182	H	4	100	D	2	28.5714	D	1	5.88235
PST130_13013	3516	PST130_13698	I	1	9.09091	I	1	25	S	2	28.5714	S	5	29.4118
PST130_13013	5343	PST130_13697	H	5	45.4545	P	1	25	H	5	71.4286	H	10	58.8235
PST130_13014	1483	PST130_12044	R	10	90.9091	S	2	50	S	4	57.1429	R	17	100
PST130_13014	2170	PST130_12044	Y	10	90.9091	Y	4	100	D	6	85.7143	D	17	100
PST130_13014	243	PST130_12044	H	10	90.9091	Q	4	100	Q	5	71.4286	H	17	100
PST130_13023	3731	PST130_09923	F	10	90.9091	F	4	100	L	7	100	F	7	41.1765
PST130_13023	5825	PST130_09922	Q	6	54.5455	P	4	100	P	6	85.7143	P	14	82.3529
PST130_13023	5903	PST130_09922	A	5	45.4545	V	4	100	V	3	42.8571	V	12	70.5882
PST130_13044	611	PST130_17902	K	11	100	E	2	50	K	7	100	K	16	94.1176
PST130_13049	2820	PST130_10640	A	9	81.8182	V	2	50	A	7	100	A	14	82.3529
PST130_13056	2646	PST130_15746	E	10	90.9091	D	3	75	E	7	100	E	16	94.1176
PST130_13062	6161	PST130_16031	A	9	81.8182	A	4	100	D	7	100	D	13	76.4706
PST130_13062	6466	PST130_16031	H	10	90.9091	Q	3	75	H	7	100	H	17	100
PST130_13062	6520	PST130_16031	N	11	100	K	4	100	N	7	100	N	16	94.1176
PST130_13062	6727	PST130_16031	I	10	90.9091	I	4	100	M	6	85.7143	M	11	64.7059
PST130_13065	181	PST130_07990	R	10	90.9091	L	4	100	R	6	85.7143	R	15	88.2353
PST130_13065	241	PST130_07990	L	10	90.9091	R	4	100	R	4	57.1429	L	17	100
PST130_13065	584	PST130_07990	D	8	72.7273	D	4	100	Y	7	100	Y	17	100
PST130_13065	585	PST130_07990	S	10	90.9091	S	2	50	R	7	100	S	10	58.8235
PST130_13065	617	PST130_07990	D	9	81.8182	Y	2	50	D	6	85.7143	D	14	82.3529
PST130_13078	184	PST130_15866	L	10	90.9091	M	1	25	M	4	57.1429	M	13	76.4706
PST130_13079	1296	PST130_02208	P	11	100	T	4	100	T	4	57.1429	P	17	100
PST130_13086	1022	PST130_16097	K	8	72.7273	E	4	100	E	7	100	E	17	100
PST130_13086	1124	PST130_16097	K	11	100	E	2	50	E	5	71.4286	K	17	100
PST130_13086	2197	PST130_16097	E	11	100	E	4	100	K	7	100	E	10	58.8235
PST130_13087	140	PST130_08578	R	3	27.2727	Q	4	100	Q	7	100	Q	17	100
PST130_13087	154	PST130_08578	K	3	27.2727	E	4	100	K	5	71.4286	K	12	70.5882
PST130_13087	485	PST130_08578	A	8	72.7273	V	4	100	A	3	42.8571	A	9	52.9412
PST130_13110	974	PST130_00302	N	11	100	K	1	25	K	6	85.7143	K	11	64.7059
PST130_13120	4355	PST130_03214	R	6	54.5455	R	2	50	K	6	85.7143	K	13	76.4706
PST130_13120	4732	PST130_03214	T	2	18.1818	P	1	25	P	7	100	P	15	88.2353
PST130_13125	1125	PST130_00923	A	8	72.7273	T	4	100	T	7	100	T	17	100
PST130_13131	304	PST130_00228	I	10	90.9091	I	3	75	V	7	100	V	9	52.9412
PST130_13131	357	PST130_00228	H	9	81.8182	H	4	100	Q	2	28.5714	Q	2	11.7647
PST130_13131	366	PST130_00228	H	9	81.8182	H	4	100	Q	5	71.4286	Q	6	35.2941
PST130_13131	465	PST130_00228	N	10	90.9091	K	4	100	N	6	85.7143	N	17	100
PST130_13131	496	PST130_00228	E	11	100	K	3	75	E	7	100	E	15	88.2353
PST130_13132	1887	PST130_08066	I	8	72.7273	M	4	100	M	7	100	M	17	100
PST130_13132	3082	PST130_08066	N	8	72.7273	N	3	75	K	7	100	N	7	41.1765
PST130_13132	3284	PST130_08066	L	6	54.5455	L	3	75	W	7	100	W	17	100
PST130_13132	4744	PST130_08066	E	9	81.8182	G	4	100	E	4	57.1429	E	12	70.5882
PST130_13138	679	PST130_15671	V	9	81.8182	I	1	25	I	5	71.4286	I	9	52.9412
PST130_13138	927	PST130_15671	R	7	63.6364	S	2	50	S	2	28.5714	S	6	35.2941
PST130_1315	452	PST130_01921	E	8	72.7273	D	2	50	D	7	100	D	13	76.4706
PST130_13151	1647	PST130_01903	D	9	81.8182	D	4	100	E	7	100	E	16	94.1176
PST130_13151	2117	PST130_01903	N	7	63.6364	N	3	75	T	6	85.7143	T	16	94.1176
PST130_13161	1224	PST130_02680	V	9	81.8182	V	1	25	A	3	42.8571	A	4	23.5294
PST130_13161	1569	PST130_02680	A	9	81.8182	T	1	25	T	3	42.8571	T	7	41.1765
PST130_13171	375	PST130_07903	S	6	54.5455	S	4	100	T	4	57.1429	S	11	64.7059
PST130_13177	1241	PST130_05268	D	9	81.8182	E	2	50	D	3	42.8571	D	9	52.9412
PST130_13177	1484	PST130_05268	L	6	54.5455	F	1	25	L	4	57.1429	L	14	82.3529
PST130_13177	1535	PST130_05268	S	7	63.6364	R	4	100	R	7	100	R	17	100
PST130_13177	1733	PST130_05268	L	6	54.5455	F	4	100	F	7	100	F	17	100
PST130_13177	1799	PST130_05268	F	6	54.5455	L	4	100	L	7	100	L	17	100
PST130_13177	2091	PST130_05268	T	6	54.5455	N	4	100	T	6	85.7143	T	15	88.2353
PST130_13177	2135	PST130_05268	H	8	72.7273	Q	4	100	Q	7	100	Q	17	100
PST130_13177	2265	PST130_05268	S	8	72.7273	F	4	100	S	6	85.7143	S	15	88.2353
PST130_13177	2286	PST130_05268	Y	8	72.7273	C	4	100	C	7	100	C	17	100
PST130_13177	2424	PST130_05268	K	10	90.9091	R	4	100	K	6	85.7143	K	17	100
PST130_13177	2436	PST130_05268	V	9	81.8182	G	4	100	G	7	100	G	17	100
PST130_13179	771	PST130_07929	T	1	9.09091	K	2	50	K	6	85.7143	K	6	35.2941
PST130_13183	800	PST130_10287	F	11	100	L	2	50	F	1	14.2857	F	17	100
PST130_13199	314	PST130_09493	K	3	27.2727	Q	3	75	K	5	71.4286	Q	11	64.7059
PST130_13209	4289	PST130_03982	P	7	63.6364	S	3	75	S	7	100	S	16	94.1176
PST130_13210	560	PST130_13866	A	8	72.7273	S	4	100	S	7	100	S	16	94.1176
PST130_13210	819	PST130_13866	N	10	90.9091	H	4	100	N	6	85.7143	N	14	82.3529
PST130_13210	913	PST130_13866	L	9	81.8182	F	4	100	F	7	100	F	17	100
PST130_13218	1000	PST130_03110	T	10	90.9091	A	4	100	T	2	28.5714	T	16	94.1176
PST130_13218	3372	PST130_03109	I	5	45.4545	M	4	100	I	4	57.1429	I	9	52.9412
PST130_13234	196	PST130_10852	L	9	81.8182	R	1	25	R	2	28.5714	R	14	82.3529
PST130_13235	1147	PST130_13859	I	7	63.6364	L	3	75	L	5	71.4286	I	10	58.8235
PST130_13235	3092	PST130_13858	M	11	100	M	4	100	T	7	100	M	12	70.5882
PST130_13235	458	PST130_13859	L	11	100	H	4	100	L	7	100	L	16	94.1176
PST130_13235	4867	PST130_13857	E	6	54.5455	E	1	25	K	1	14.2857	K	1	5.88235
PST130_13263	1138	PST130_08844	S	10	90.9091	S	4	100	P	2	28.5714	S	2	11.7647
PST130_13263	1408	PST130_08844	Y	11	100	D	1	25	Y	7	100	Y	16	94.1176
PST130_13286	1367	PST130_13686	L	8	72.7273	F	1	25	L	4	57.1429	L	11	64.7059
PST130_13293	311	PST130_10929	I	10	90.9091	I	3	75	T	1	14.2857	I	9	52.9412
PST130_13293	346	PST130_10929	P	10	90.9091	P	4	100	S	2	28.5714	P	12	70.5882
PST130_13294	2128	PST130_00759	K	9	81.8182	N	1	25	N	3	42.8571	N	5	29.4118
PST130_13294	5072	PST130_00759	S	9	81.8182	R	1	25	R	2	28.5714	R	6	35.2941
PST130_13295	2008	PST130_13525	S	10	90.9091	S	1	25	R	2	28.5714	R	4	23.5294
PST130_13295	2932	PST130_13525	E	9	81.8182	D	1	25	D	7	100	D	16	94.1176
PST130_13295	3345	PST130_13525	D	11	100	D	4	100	E	7	100	D	13	76.4706
PST130_13296	1771	PST130_03226	S	8	72.7273	N	4	100	N	6	85.7143	S	16	94.1176
PST130_13314	1370	PST130_02210	A	11	100	E	4	100	E	7	100	E	13	76.4706
PST130_13314	22	PST130_02209	I	6	54.5455	R	1	25	R	5	71.4286	R	8	47.0588
PST130_13314	2829	PST130_02211	V	7	63.6364	V	4	100	G	7	100	G	16	94.1176
PST130_13321	624	PST130_05052	Q	6	54.5455	P	4	100	P	7	100	P	16	94.1176
PST130_13321	785	PST130_05052	T	7	63.6364	N	4	100	N	7	100	N	16	94.1176
PST130_13332	1062	PST130_15863	T	9	81.8182	N	1	25	N	6	85.7143	N	15	88.2353
PST130_13332	1580	PST130_15863	D	9	81.8182	E	1	25	E	3	42.8571	E	16	94.1176
PST130_13332	1953	PST130_15863	N	9	81.8182	K	2	50	K	5	71.4286	K	17	100
PST130_13332	2219	PST130_15863	S	9	81.8182	A	2	50	A	6	85.7143	A	17	100
PST130_13332	2777	PST130_15863	K	9	81.8182	K	1	25	Q	5	71.4286	Q	17	100
PST130_13332	2804	PST130_15863	K	8	72.7273	K	1	25	E	4	57.1429	E	16	94.1176
PST130_13332	3296	PST130_15863	E	9	81.8182	E	1	25	A	1	14.2857	A	12	70.5882
PST130_13332	3575	PST130_15863	V	10	90.9091	V	3	75	G	1	14.2857	G	9	52.9412
PST130_13348	2412	PST130_16939	S	11	100	S	3	75	P	7	100	S	10	58.8235
PST130_13348	5047	PST130_16940	L	9	81.8182	R	1	25	L	7	100	L	16	94.1176
PST130_13356	1104	PST130_02207	A	11	100	A	1	25	S	1	14.2857	S	6	35.2941
PST130_13356	1251	PST130_02207	N	8	72.7273	D	4	100	D	7	100	D	17	100
PST130_13356	1290	PST130_02207	P	9	81.8182	S	4	100	S	7	100	S	16	94.1176
PST130_13362	1185	PST130_09500	H	8	72.7273	H	1	25	R	4	57.1429	H	13	76.4706
PST130_13362	2927	PST130_09498	Q	9	81.8182	Q	2	50	K	4	57.1429	Q	17	100
PST130_13399	1220	PST130_06833	R	10	90.9091	M	4	100	M	5	71.4286	M	12	70.5882
PST130_13399	819	PST130_06833	F	8	72.7273	F	4	100	L	6	85.7143	L	9	52.9412
PST130_134	94	PST130_10871	E	8	72.7273	D	1	25	D	7	100	D	14	82.3529
PST130_13410	1938	PST130_11336	P	8	72.7273	H	3	75	P	2	28.5714	P	1	5.88235
PST130_13427	3719	PST130_14261	K	7	63.6364	K	2	50	N	7	100	N	16	94.1176
PST130_13427	4785	PST130_14261	S	7	63.6364	R	4	100	R	7	100	R	16	94.1176
PST130_13430	955	PST130_11241	T	1	9.09091	S	1	25	T	6	85.7143	T	17	100
PST130_13432	1857	PST130_00681	A	11	100	A	4	100	S	7	100	A	11	64.7059
PST130_13442	1491	PST130_02496	M	8	72.7273	I	4	100	I	7	100	I	16	94.1176
PST130_13442	1689	PST130_02496	L	9	81.8182	F	2	50	F	7	100	F	15	88.2353
PST130_13446	2699	PST130_08203	P	2	18.1818	L	4	100	L	7	100	L	17	100
PST130_13446	2717	PST130_08203	E	1	9.09091	G	4	100	G	7	100	G	17	100
PST130_13451	610	PST130_05878	W	8	72.7273	R	4	100	R	6	85.7143	W	12	70.5882
PST130_13457	4463	PST130_03894	S	9	81.8182	S	3	75	Y	7	100	Y	17	100
PST130_13458	7001	PST130_12724	G	8	72.7273	V	4	100	V	7	100	V	16	94.1176
PST130_13458	7346	PST130_12724	R	10	90.9091	R	3	75	L	7	100	R	12	70.5882
PST130_13458	7502	PST130_12724	Q	10	90.9091	P	3	75	Q	7	100	Q	16	94.1176
PST130_13458	7703	PST130_12724	Q	8	72.7273	P	3	75	P	7	100	P	15	88.2353
PST130_13458	7744	PST130_12724	F	9	81.8182	L	4	100	L	7	100	L	17	100
PST130_13458	7878	PST130_12724	A	8	72.7273	S	4	100	S	6	85.7143	S	15	88.2353
PST130_13458	8473	PST130_12724	D	7	63.6364	E	3	75	E	7	100	E	15	88.2353
PST130_13458	8522	PST130_12724	R	11	100	R	4	100	L	7	100	R	10	58.8235
PST130_13473	12951	PST130_01302	R	10	90.9091	R	4	100	S	7	100	S	11	64.7059
PST130_13473	13340	PST130_01302	Y	9	81.8182	N	3	75	N	7	100	N	17	100
PST130_13473	13456	PST130_01302	I	9	81.8182	M	4	100	M	5	71.4286	I	16	94.1176
PST130_13473	14635	PST130_01302	N	7	63.6364	S	4	100	N	4	57.1429	N	9	52.9412
PST130_13473	14658	PST130_01302	L	9	81.8182	V	4	100	L	7	100	L	17	100
PST130_13473	17799	PST130_01300	S	9	81.8182	P	1	25	P	7	100	P	16	94.1176
PST130_13473	3988	PST130_01303	N	8	72.7273	S	4	100	N	6	85.7143	S	12	70.5882
PST130_13478	1145	PST130_00959	E	9	81.8182	E	4	100	A	2	28.5714	A	7	41.1765
PST130_13478	1273	PST130_00959	L	9	81.8182	L	4	100	F	6	85.7143	F	15	88.2353
PST130_13478	1369	PST130_00959	F	9	81.8182	F	4	100	L	6	85.7143	L	15	88.2353
PST130_13478	1922	PST130_00959	R	10	90.9091	R	4	100	I	7	100	I	15	88.2353
PST130_13478	1939	PST130_00959	M	11	100	I	3	75	M	7	100	M	16	94.1176
PST130_13478	2204	PST130_00959	F	11	100	L	2	50	F	6	85.7143	F	17	100
PST130_13478	882	PST130_00959	R	9	81.8182	R	4	100	C	7	100	C	16	94.1176
PST130_13496	2486	PST130_13587	K	11	100	E	1	25	K	1	14.2857	K	15	88.2353
PST130_13498	2262	PST130_11058	H	2	18.1818	Q	4	100	Q	7	100	Q	16	94.1176
PST130_13498	2475	PST130_11058	P	4	36.3636	T	4	100	T	7	100	T	16	94.1176
PST130_13498	5374	PST130_11059	R	11	100	I	3	75	I	5	71.4286	I	13	76.4706
PST130_13498	7216	PST130_11061	E	9	81.8182	E	4	100	D	7	100	E	11	64.7059
PST130_13499	3212	PST130_02589	S	3	27.2727	S	3	75	I	7	100	I	17	100
PST130_13504	4213	PST130_10316	S	7	63.6364	S	4	100	G	7	100	G	16	94.1176
PST130_13508	2918	PST130_12081	L	10	90.9091	L	4	100	F	3	42.8571	L	14	82.3529
PST130_13508	2941	PST130_12081	L	8	72.7273	V	2	50	V	7	100	V	16	94.1176
PST130_13508	3031	PST130_12081	S	11	100	S	4	100	P	4	57.1429	S	14	82.3529
PST130_13508	3080	PST130_12081	D	8	72.7273	E	2	50	E	4	57.1429	E	13	76.4706
PST130_13510	3969	PST130_10952	V	5	45.4545	V	1	25	V	4	57.1429	L	12	70.5882
PST130_13516	1432	PST130_07386	S	10	90.9091	N	3	75	S	6	85.7143	N	12	70.5882
PST130_13516	1506	PST130_07386	R	6	54.5455	S	3	75	R	6	85.7143	S	12	70.5882
PST130_13516	1607	PST130_07386	M	6	54.5455	L	3	75	M	1	14.2857	L	12	70.5882
PST130_13516	2770	PST130_07386	A	10	90.9091	S	3	75	A	7	100	S	11	64.7059
PST130_13516	3052	PST130_07386	L	10	90.9091	F	4	100	L	7	100	F	11	64.7059
PST130_13519	1805	PST130_18107	C	11	100	W	2	50	C	7	100	C	17	100
PST130_13528	1452	PST130_17305	K	11	100	Q	3	75	Q	7	100	Q	13	76.4706
PST130_13530	1010	PST130_05207	E	4	36.3636	D	2	50	D	5	71.4286	E	1	5.88235
PST130_13532	674	PST130_06758	H	9	81.8182	H	4	100	Y	5	71.4286	Y	15	88.2353
PST130_13535	1582	PST130_17049	Q	9	81.8182	P	1	25	P	2	28.5714	P	12	70.5882
PST130_13535	2095	PST130_17049	V	7	63.6364	A	1	25	A	2	28.5714	A	13	76.4706
PST130_13538	339	PST130_03685	L	11	100	L	4	100	V	1	14.2857	L	12	70.5882
PST130_13538	601	PST130_03685	H	9	81.8182	H	1	25	P	2	28.5714	H	3	17.6471
PST130_13538	752	PST130_03685	L	7	63.6364	L	3	75	I	7	100	L	12	70.5882
PST130_13538	800	PST130_03685	L	9	81.8182	L	1	25	M	4	57.1429	L	1	5.88235
PST130_13538	819	PST130_03685	D	9	81.8182	D	4	100	E	6	85.7143	D	13	76.4706
PST130_13538	849	PST130_03685	S	8	72.7273	S	2	50	R	2	28.5714	S	4	23.5294
PST130_13538	969	PST130_03685	C	9	81.8182	C	1	25	Y	2	28.5714	C	4	23.5294
PST130_13540	11066	PST130_10066	I	10	90.9091	I	3	75	S	3	42.8571	I	10	58.8235
PST130_13542	1064	PST130_15979	E	5	45.4545	D	4	100	D	7	100	D	17	100
PST130_13542	1613	PST130_15979	I	7	63.6364	M	4	100	M	7	100	M	17	100
PST130_13550	1603	PST130_09939	E	10	90.9091	D	2	50	E	7	100	E	16	94.1176
PST130_13550	1609	PST130_09939	M	10	90.9091	I	3	75	M	7	100	M	17	100
PST130_13550	1623	PST130_09939	L	9	81.8182	M	1	25	L	4	57.1429	L	15	88.2353
PST130_13550	3267	PST130_09939	H	8	72.7273	H	3	75	Y	7	100	Y	17	100
PST130_13550	78	PST130_09939	L	8	72.7273	F	3	75	L	7	100	L	14	82.3529
PST130_13554	1070	PST130_17512	D	1	9.09091	N	4	100	N	6	85.7143	N	1	5.88235
PST130_13554	1071	PST130_17512	S	1	9.09091	N	4	100	N	5	71.4286	N	1	5.88235
PST130_13555	1625	PST130_07483	P	9	81.8182	T	3	75	T	7	100	T	16	94.1176
PST130_13555	2723	PST130_07483	R	8	72.7273	R	4	100	Q	7	100	R	10	58.8235
PST130_13555	3566	PST130_07483	R	8	72.7273	R	4	100	H	7	100	H	16	94.1176
PST130_13555	4600	PST130_07483	T	8	72.7273	M	4	100	T	6	85.7143	T	12	70.5882
PST130_13555	569	PST130_07483	G	11	100	G	4	100	R	6	85.7143	G	11	64.7059
PST130_13555	570	PST130_07483	E	10	90.9091	G	4	100	E	7	100	G	7	41.1765
PST130_13559	2034	PST130_06173	I	10	90.9091	I	3	75	V	1	14.2857	I	7	41.1765
PST130_13561	4466	PST130_03403	Q	7	63.6364	Q	1	25	P	7	100	P	12	70.5882
PST130_13561	4563	PST130_03403	L	9	81.8182	V	2	50	V	7	100	V	17	100
PST130_13561	4732	PST130_03403	H	8	72.7273	Q	2	50	Q	7	100	Q	15	88.2353
PST130_13561	5319	PST130_03403	L	9	81.8182	L	3	75	V	2	28.5714	V	8	47.0588
PST130_13569	3908	PST130_04882	E	11	100	K	4	100	E	7	100	E	17	100
PST130_13571	1041	PST130_14696	N	4	36.3636	K	4	100	N	2	28.5714	K	13	76.4706
PST130_13571	964	PST130_14696	G	3	27.2727	V	4	100	G	1	14.2857	V	12	70.5882
PST130_13572	1809	PST130_08745	P	9	81.8182	P	4	100	H	7	100	H	15	88.2353
PST130_13575	3215	PST130_14674	L	8	72.7273	F	4	100	F	5	71.4286	F	15	88.2353
PST130_13575	3266	PST130_14674	I	9	81.8182	M	2	50	M	6	85.7143	M	9	52.9412
PST130_13582	1227	PST130_05383	D	8	72.7273	Y	4	100	Y	7	100	Y	15	88.2353
PST130_13582	1500	PST130_05383	K	11	100	K	4	100	E	7	100	K	12	70.5882
PST130_13596	2655	PST130_16039	N	7	63.6364	N	3	75	D	7	100	D	11	64.7059
PST130_13600	28031	PST130_05538	Q	9	81.8182	H	2	50	H	2	28.5714	H	4	23.5294
PST130_13600	28884	PST130_05538	A	9	81.8182	S	3	75	S	7	100	S	13	76.4706
PST130_13600	28944	PST130_05538	T	8	72.7273	A	3	75	A	7	100	A	16	94.1176
PST130_13600	6536	PST130_05540	W	10	90.9091	C	4	100	C	6	85.7143	C	15	88.2353
PST130_13604	3516	PST130_00156	D	8	72.7273	D	4	100	E	4	57.1429	D	14	82.3529
PST130_13617	1601	PST130_07958	D	9	81.8182	D	3	75	A	2	28.5714	D	13	76.4706
PST130_13622	1936	PST130_06736	I	11	100	R	4	100	R	6	85.7143	R	13	76.4706
PST130_13622	1938	PST130_06736	L	11	100	M	4	100	M	7	100	M	13	76.4706
PST130_13622	2902	PST130_06736	G	7	63.6364	S	1	25	S	7	100	S	17	100
PST130_13624	2039	PST130_03374	A	8	72.7273	E	4	100	A	5	71.4286	A	9	52.9412
PST130_13624	5175	PST130_03373	A	9	81.8182	T	2	50	T	7	100	T	15	88.2353
PST130_13624	5895	PST130_03372	A	11	100	S	4	100	A	7	100	A	16	94.1176
PST130_13624	5943	PST130_03372	R	11	100	G	4	100	R	7	100	R	17	100
PST130_13629	2253	PST130_02474	Y	10	90.9091	F	4	100	Y	7	100	Y	16	94.1176
PST130_13629	3018	PST130_02474	F	11	100	F	4	100	S	3	42.8571	F	17	100
PST130_13636	1328	PST130_12389	H	10	90.9091	H	4	100	D	7	100	H	8	47.0588
PST130_1364	8540	PST130_14710	P	9	81.8182	P	3	75	A	7	100	A	11	64.7059
PST130_13641	1929	PST130_15621	L	8	72.7273	F	1	25	L	4	57.1429	L	10	58.8235
PST130_13643	162	PST130_17655	K	9	81.8182	K	1	25	Q	4	57.1429	Q	11	64.7059
PST130_13643	366	PST130_17655	K	8	72.7273	E	2	50	E	6	85.7143	E	13	76.4706
PST130_13643	372	PST130_17655	D	7	63.6364	Y	2	50	Y	6	85.7143	Y	13	76.4706
PST130_13643	428	PST130_17655	L	8	72.7273	P	2	50	P	7	100	P	16	94.1176
PST130_13643	693	PST130_17655	L	10	90.9091	L	4	100	V	6	85.7143	V	6	35.2941
PST130_13645	778	PST130_00221	S	8	72.7273	P	2	50	P	7	100	P	17	100
PST130_13649	215	PST130_09216	M	8	72.7273	I	1	25	I	1	14.2857	M	7	41.1765
PST130_13650	1228	PST130_00477	I	11	100	T	3	75	T	3	42.8571	T	5	29.4118
PST130_13650	1276	PST130_00477	P	7	63.6364	P	3	75	L	7	100	L	8	47.0588
PST130_13650	1514	PST130_00477	L	7	63.6364	L	3	75	F	7	100	L	6	35.2941
PST130_13680	4684	PST130_07422	H	7	63.6364	N	2	50	H	3	42.8571	H	14	82.3529
PST130_13706	1481	PST130_17209	R	6	54.5455	R	2	50	Q	7	100	Q	17	100
PST130_13728	1463	PST130_15001	V	6	54.5455	F	4	100	V	2	28.5714	V	7	41.1765
PST130_13728	1982	PST130_15001	K	2	18.1818	K	1	25	N	7	100	N	17	100
PST130_13736	650	PST130_15547	K	8	72.7273	N	2	50	N	6	85.7143	N	5	29.4118
PST130_13750	333	PST130_16237	A	3	27.2727	S	4	100	S	6	85.7143	S	11	64.7059
PST130_13750	339	PST130_16237	K	1	9.09091	E	3	75	E	1	14.2857	E	2	11.7647
PST130_13750	375	PST130_16237	D	3	27.2727	N	1	25	N	3	42.8571	N	8	47.0588
PST130_13750	447	PST130_16237	I	8	72.7273	V	4	100	I	5	71.4286	I	15	88.2353
PST130_13750	492	PST130_16237	N	11	100	D	3	75	D	7	100	D	6	35.2941
PST130_13750	899	PST130_16237	V	2	18.1818	I	4	100	V	2	28.5714	V	8	47.0588
PST130_13757	1270	PST130_08793	N	10	90.9091	K	4	100	N	7	100	N	17	100
PST130_13763	694	PST130_11308	R	5	45.4545	S	4	100	S	6	85.7143	S	16	94.1176
PST130_13763	697	PST130_11308	R	5	45.4545	S	4	100	S	6	85.7143	S	16	94.1176
PST130_13776	2809	PST130_10571	F	8	72.7273	C	1	25	F	7	100	F	16	94.1176
PST130_13796	342	PST130_08038	Q	10	90.9091	K	4	100	K	5	71.4286	Q	1	5.88235
PST130_13798	3841	PST130_02667	V	2	18.1818	A	4	100	A	6	85.7143	A	15	88.2353
PST130_13802	8600	PST130_10323	I	9	81.8182	M	2	50	M	4	57.1429	M	3	17.6471
PST130_13802	8680	PST130_10323	Y	8	72.7273	Y	4	100	D	2	28.5714	D	2	11.7647
PST130_13802	9049	PST130_10323	N	7	63.6364	D	1	25	D	2	28.5714	D	5	29.4118
PST130_13812	1014	PST130_15946	T	10	90.9091	S	1	25	T	6	85.7143	T	14	82.3529
PST130_13812	983	PST130_15946	F	11	100	L	1	25	F	7	100	F	17	100
PST130_13815	2172	PST130_12295	P	9	81.8182	T	1	25	T	4	57.1429	T	9	52.9412
PST130_13815	2656	PST130_12296	C	5	45.4545	F	4	100	F	7	100	F	17	100
PST130_13815	2692	PST130_12296	W	9	81.8182	L	4	100	L	7	100	L	17	100
PST130_13815	2796	PST130_12296	Q	11	100	P	4	100	P	7	100	P	12	70.5882
PST130_13827	6773	PST130_00368	N	8	72.7273	S	4	100	S	7	100	S	15	88.2353
PST130_13857	741	PST130_07061	K	10	90.9091	Q	4	100	Q	4	57.1429	K	15	88.2353
PST130_13866	3055	PST130_00588	L	6	54.5455	F	4	100	F	7	100	F	17	100
PST130_13869	1395	PST130_13337	N	9	81.8182	N	4	100	D	1	14.2857	N	13	76.4706
PST130_1388	228	PST130_03131	R	5	45.4545	Q	4	100	R	4	57.1429	R	4	23.5294
PST130_13926	3938	PST130_14061	T	7	63.6364	P	4	100	P	7	100	P	17	100
PST130_13926	4112	PST130_14061	P	6	54.5455	A	1	25	P	1	14.2857	P	8	47.0588
PST130_13932	809	PST130_01474	L	6	54.5455	F	4	100	F	7	100	F	17	100
PST130_13933	449	PST130_09021	E	8	72.7273	D	4	100	D	7	100	D	17	100
PST130_13933	608	PST130_09021	D	9	81.8182	E	4	100	E	7	100	E	17	100
PST130_13956	890	PST130_07847	F	7	63.6364	F	4	100	L	7	100	L	16	94.1176
PST130_13959	1157	PST130_13667	L	9	81.8182	V	1	25	V	5	71.4286	V	13	76.4706
PST130_13959	135	PST130_13667	S	9	81.8182	R	3	75	R	7	100	R	16	94.1176
PST130_13959	1696	PST130_13667	I	9	81.8182	V	1	25	V	5	71.4286	V	10	58.8235
PST130_13959	269	PST130_13667	S	10	90.9091	A	4	100	S	7	100	S	17	100
PST130_13976	1017	PST130_11230	Q	10	90.9091	Q	4	100	H	2	28.5714	Q	13	76.4706
PST130_13976	951	PST130_11230	K	7	63.6364	N	2	50	N	4	57.1429	N	15	88.2353
PST130_13987	1025	PST130_12141	N	9	81.8182	K	1	25	K	2	28.5714	K	6	35.2941
PST130_13987	1416	PST130_12141	E	11	100	E	3	75	D	1	14.2857	E	2	11.7647
PST130_13987	1969	PST130_12141	I	8	72.7273	M	1	25	M	2	28.5714	M	4	23.5294
PST130_13987	2198	PST130_12141	D	11	100	D	3	75	E	3	42.8571	D	14	82.3529
PST130_13992	437	PST130_16266	Y	8	72.7273	D	4	100	Y	7	100	Y	11	64.7059
PST130_14025	1028	PST130_01494	H	10	90.9091	Q	3	75	H	5	71.4286	H	14	82.3529
PST130_14025	1126	PST130_01494	G	9	81.8182	C	1	25	G	7	100	G	14	82.3529
PST130_14025	1510	PST130_01494	D	10	90.9091	Y	3	75	D	6	85.7143	D	13	76.4706
PST130_14025	1555	PST130_01494	G	10	90.9091	C	3	75	G	5	71.4286	G	15	88.2353
PST130_14025	1992	PST130_01494	L	11	100	R	3	75	R	4	57.1429	R	11	64.7059
PST130_14025	2082	PST130_01494	R	9	81.8182	L	4	100	R	7	100	R	12	70.5882
PST130_14025	2644	PST130_01494	R	6	54.5455	R	3	75	L	7	100	L	16	94.1176
PST130_14025	2911	PST130_01494	P	9	81.8182	P	3	75	H	7	100	H	17	100
PST130_14025	4451	PST130_01493	R	9	81.8182	R	4	100	L	7	100	L	15	88.2353
PST130_14025	4911	PST130_01493	H	11	100	N	3	75	H	7	100	H	17	100
PST130_14025	4985	PST130_01493	P	10	90.9091	Q	2	50	P	6	85.7143	P	17	100
PST130_1403	1945	PST130_08651	M	6	54.5455	R	1	25	M	4	57.1429	M	8	47.0588
PST130_14086	3022	PST130_07709	S	11	100	G	1	25	S	7	100	S	16	94.1176
PST130_14086	3023	PST130_07709	S	10	90.9091	T	1	25	S	7	100	S	16	94.1176
PST130_14086	648	PST130_07709	H	10	90.9091	Q	1	25	H	6	85.7143	H	15	88.2353
PST130_14089	1677	PST130_16959	S	8	72.7273	S	3	75	A	7	100	A	17	100
PST130_14089	2183	PST130_16959	T	7	63.6364	T	4	100	K	7	100	K	17	100
PST130_14098	1243	PST130_16567	E	8	72.7273	D	4	100	D	7	100	D	14	82.3529
PST130_14098	1257	PST130_16567	D	9	81.8182	G	3	75	G	7	100	G	14	82.3529
PST130_14098	1793	PST130_16567	E	9	81.8182	E	3	75	K	7	100	E	12	70.5882
PST130_14098	581	PST130_16567	D	10	90.9091	E	4	100	E	7	100	E	15	88.2353
PST130_141	255	PST130_13703	D	4	36.3636	D	1	25	E	5	71.4286	D	9	52.9412
PST130_141	704	PST130_13703	S	10	90.9091	S	4	100	I	2	28.5714	S	6	35.2941
PST130_14108	338	PST130_08748	R	9	81.8182	Q	4	100	R	4	57.1429	R	14	82.3529
PST130_14110	2943	PST130_03302	C	10	90.9091	R	3	75	R	6	85.7143	R	14	82.3529
PST130_14110	796	PST130_03302	E	8	72.7273	K	4	100	K	7	100	K	16	94.1176
PST130_14111	1618	PST130_13523	I	11	100	V	2	50	I	7	100	I	15	88.2353
PST130_14111	1816	PST130_13523	V	10	90.9091	V	4	100	M	7	100	V	9	52.9412
PST130_14112	2049	PST130_01797	I	11	100	V	3	75	I	7	100	I	15	88.2353
PST130_14112	2870	PST130_01797	A	9	81.8182	G	2	50	G	4	57.1429	G	12	70.5882
PST130_14112	2897	PST130_01797	S	9	81.8182	L	1	25	L	1	14.2857	L	6	35.2941
PST130_14112	3688	PST130_01797	R	11	100	C	1	25	R	7	100	R	15	88.2353
PST130_14124	1355	PST130_12444	N	5	45.4545	N	2	50	N	2	28.5714	T	1	5.88235
PST130_14145	277	PST130_09564	V	11	100	G	2	50	G	7	100	V	11	64.7059
PST130_14160	4079	PST130_07874	T	7	63.6364	K	4	100	K	7	100	K	16	94.1176
PST130_14161	168	PST130_18141	K	11	100	N	4	100	K	7	100	K	16	94.1176
PST130_14161	191	PST130_18141	S	3	27.2727	I	1	25	I	3	42.8571	I	6	35.2941
PST130_14161	574	PST130_18141	L	7	63.6364	V	3	75	L	1	14.2857	V	14	82.3529
PST130_14172	2130	PST130_12231	N	11	100	S	4	100	S	3	42.8571	S	3	17.6471
PST130_14172	6645	PST130_12232	K	9	81.8182	K	4	100	N	7	100	N	14	82.3529
PST130_14172	6919	PST130_12232	N	8	72.7273	K	4	100	K	7	100	K	16	94.1176
PST130_14172	7303	PST130_12232	R	11	100	G	4	100	R	5	71.4286	R	14	82.3529
PST130_14172	8333	PST130_12232	L	2	18.1818	L	1	25	F	6	85.7143	L	4	23.5294
PST130_14172	9054	PST130_12233	G	8	72.7273	D	3	75	D	2	28.5714	D	1	5.88235
PST130_14173	2515	PST130_15845	C	3	27.2727	S	3	75	S	7	100	S	17	100
PST130_14197	2306	PST130_10020	W	4	36.3636	L	4	100	L	6	85.7143	W	12	70.5882
PST130_14197	3676	PST130_10019	Q	8	72.7273	H	2	50	H	7	100	H	11	64.7059
PST130_14197	5067	PST130_10022	I	5	45.4545	S	1	25	S	6	85.7143	S	1	5.88235
PST130_14197	5077	PST130_10022	K	4	36.3636	Q	1	25	Q	6	85.7143	Q	1	5.88235
PST130_14197	7434	PST130_10021	Q	6	54.5455	K	4	100	K	6	85.7143	Q	12	70.5882
PST130_142	42	PST130_01891	K	9	81.8182	N	2	50	N	4	57.1429	N	9	52.9412
PST130_14209	3884	PST130_17480	L	8	72.7273	L	2	50	V	2	28.5714	L	2	11.7647
PST130_14223	8613	PST130_02536	E	8	72.7273	D	4	100	D	7	100	D	16	94.1176
PST130_14223	9562	PST130_02536	E	9	81.8182	D	1	25	D	7	100	D	13	76.4706
PST130_14231	1045	PST130_11485	F	11	100	L	1	25	F	6	85.7143	F	15	88.2353
PST130_14233	2095	PST130_10054	G	11	100	S	1	25	G	7	100	G	17	100
PST130_14235	1992	PST130_08766	L	11	100	R	4	100	L	6	85.7143	L	16	94.1176
PST130_14283	2701	PST130_02967	V	4	36.3636	A	3	75	A	1	14.2857	A	4	23.5294
PST130_14283	3843	PST130_02967	L	7	63.6364	F	4	100	L	6	85.7143	L	12	70.5882
PST130_14298	291	PST130_02234	E	11	100	D	2	50	E	7	100	E	17	100
PST130_14298	331	PST130_02234	A	9	81.8182	A	4	100	S	7	100	S	16	94.1176
PST130_14298	374	PST130_02234	T	9	81.8182	K	2	50	K	7	100	K	15	88.2353
PST130_14298	616	PST130_02234	Q	11	100	E	3	75	Q	6	85.7143	Q	17	100
PST130_14298	617	PST130_02234	Q	11	100	P	3	75	Q	7	100	Q	17	100
PST130_14327	1430	PST130_01073	S	8	72.7273	R	4	100	S	6	85.7143	S	16	94.1176
PST130_14327	1581	PST130_01073	N	9	81.8182	T	2	50	N	7	100	N	17	100
PST130_14327	1692	PST130_01073	A	4	36.3636	V	3	75	A	3	42.8571	A	11	64.7059
PST130_14327	2539	PST130_01073	D	5	45.4545	N	4	100	D	7	100	D	17	100
PST130_14333	446	PST130_13603	N	8	72.7273	K	1	25	K	3	42.8571	K	6	35.2941
PST130_14344	1009	PST130_14839	R	10	90.9091	I	4	100	R	6	85.7143	R	16	94.1176
PST130_14344	805	PST130_14839	R	6	54.5455	C	4	100	R	6	85.7143	R	13	76.4706
PST130_14346	2440	PST130_17823	D	8	72.7273	E	4	100	E	7	100	E	16	94.1176
PST130_14346	2443	PST130_17823	H	8	72.7273	Q	3	75	Q	7	100	Q	16	94.1176
PST130_14346	2593	PST130_17823	E	9	81.8182	D	4	100	D	5	71.4286	D	13	76.4706
PST130_14346	2596	PST130_17823	N	9	81.8182	K	3	75	K	6	85.7143	K	14	82.3529
PST130_14346	3095	PST130_17823	L	9	81.8182	R	4	100	L	5	71.4286	L	11	64.7059
PST130_14346	3105	PST130_17823	P	10	90.9091	S	3	75	P	4	57.1429	P	15	88.2353
PST130_14358	4487	PST130_08286	F	11	100	L	3	75	F	7	100	F	15	88.2353
PST130_14358	4746	PST130_08286	S	8	72.7273	A	3	75	S	4	57.1429	S	13	76.4706
PST130_14358	5215	PST130_08286	E	10	90.9091	D	1	25	E	7	100	E	17	100
PST130_14358	5240	PST130_08286	A	10	90.9091	E	2	50	A	6	85.7143	A	17	100
PST130_14358	5326	PST130_08286	H	10	90.9091	Q	4	100	H	6	85.7143	H	14	82.3529
PST130_14358	5443	PST130_08286	F	11	100	L	3	75	F	6	85.7143	F	17	100
PST130_14358	5504	PST130_08286	P	11	100	Q	1	25	P	6	85.7143	P	17	100
PST130_1438	948	PST130_01491	Q	9	81.8182	K	4	100	K	6	85.7143	Q	12	70.5882
PST130_14387	8133	PST130_13333	S	3	27.2727	S	2	50	L	4	57.1429	L	12	70.5882
PST130_14392	2892	PST130_03048	E	11	100	V	2	50	V	1	14.2857	V	2	11.7647
PST130_14392	3766	PST130_03048	H	11	100	H	4	100	Q	2	28.5714	H	11	64.7059
PST130_14392	4179	PST130_03048	S	10	90.9091	F	2	50	S	6	85.7143	S	11	64.7059
PST130_14395	333	PST130_05187	S	10	90.9091	R	2	50	R	7	100	S	11	64.7059
PST130_14395	855	PST130_05187	Q	10	90.9091	H	4	100	Q	7	100	Q	17	100
PST130_14395	924	PST130_05187	Q	10	90.9091	H	1	25	H	6	85.7143	Q	12	70.5882
PST130_14409	4718	PST130_11786	Y	6	54.5455	D	3	75	D	5	71.4286	Y	15	88.2353
PST130_14409	6542	PST130_11786	L	4	36.3636	F	4	100	F	7	100	F	15	88.2353
PST130_14409	6554	PST130_11786	F	4	36.3636	L	4	100	L	7	100	L	16	94.1176
PST130_14409	6746	PST130_11786	N	3	27.2727	K	4	100	K	7	100	K	17	100
PST130_14409	7309	PST130_11787	S	10	90.9091	S	4	100	T	2	28.5714	S	11	64.7059
PST130_14414	390	PST130_08894	N	6	54.5455	H	4	100	H	7	100	H	16	94.1176
PST130_14427	1312	PST130_10896	P	10	90.9091	P	3	75	S	5	71.4286	S	13	76.4706
PST130_14427	572	PST130_10896	V	7	63.6364	V	3	75	G	7	100	G	17	100
PST130_14427	654	PST130_10896	M	10	90.9091	I	4	100	I	7	100	I	15	88.2353
PST130_14430	769	PST130_06618	Y	11	100	Y	4	100	F	7	100	Y	13	76.4706
PST130_14433	2873	PST130_15249	V	7	63.6364	F	2	50	F	7	100	F	14	82.3529
PST130_14433	2898	PST130_15249	Q	10	90.9091	Q	4	100	R	7	100	Q	11	64.7059
PST130_14433	3359	PST130_15249	D	10	90.9091	D	4	100	N	6	85.7143	D	14	82.3529
PST130_14433	3384	PST130_15249	S	9	81.8182	L	1	25	L	2	28.5714	L	12	70.5882
PST130_14449	3794	PST130_01208	E	8	72.7273	D	3	75	D	7	100	D	15	88.2353
PST130_14466	4511	PST130_03073	L	10	90.9091	V	3	75	L	6	85.7143	L	15	88.2353
PST130_1447	963	PST130_09042	F	2	18.1818	I	1	25	I	5	71.4286	I	11	64.7059
PST130_1447	976	PST130_09042	G	4	36.3636	D	1	25	G	7	100	G	14	82.3529
PST130_14470	268	PST130_15141	Q	11	100	R	3	75	R	4	57.1429	R	15	88.2353
PST130_14470	456	PST130_15141	V	6	54.5455	I	4	100	V	4	57.1429	V	5	29.4118
PST130_14470	486	PST130_15141	D	8	72.7273	N	4	100	D	4	57.1429	D	10	58.8235
PST130_14474	1314	PST130_00964	S	11	100	G	4	100	G	6	85.7143	G	11	64.7059
PST130_14474	354	PST130_00964	P	3	27.2727	L	4	100	P	5	71.4286	P	7	41.1765
PST130_14474	516	PST130_00964	C	11	100	R	3	75	R	7	100	R	11	64.7059
PST130_14501	1631	PST130_05123	I	11	100	T	4	100	T	3	42.8571	I	17	100
PST130_14501	1978	PST130_05123	N	11	100	K	4	100	K	1	14.2857	N	17	100
PST130_14501	3664	PST130_05122	D	10	90.9091	D	4	100	H	6	85.7143	D	14	82.3529
PST130_14504	1152	PST130_02072	N	9	81.8182	N	4	100	K	5	71.4286	N	13	76.4706
PST130_14504	1206	PST130_02072	L	11	100	F	2	50	F	3	42.8571	L	14	82.3529
PST130_14504	293	PST130_02073	G	2	18.1818	A	4	100	A	4	57.1429	A	16	94.1176
PST130_14513	192	PST130_03235	H	9	81.8182	Q	2	50	Q	3	42.8571	Q	6	35.2941
PST130_14513	331	PST130_03235	R	9	81.8182	L	3	75	L	5	71.4286	L	9	52.9412
PST130_14513	594	PST130_03235	E	9	81.8182	D	1	25	D	3	42.8571	D	4	23.5294
PST130_14532	393	PST130_01788	R	7	63.6364	Q	4	100	Q	7	100	Q	17	100
PST130_14534	1719	PST130_03867	L	9	81.8182	V	1	25	V	4	57.1429	V	9	52.9412
PST130_14534	1869	PST130_03867	F	8	72.7273	L	3	75	L	7	100	L	15	88.2353
PST130_14534	2079	PST130_03867	I	8	72.7273	M	3	75	M	7	100	M	13	76.4706
PST130_14535	6727	PST130_11470	N	8	72.7273	N	4	100	K	7	100	K	17	100
PST130_14538	759	PST130_08765	F	7	63.6364	F	4	100	L	4	57.1429	L	16	94.1176
PST130_14539	1788	PST130_16523	S	7	63.6364	S	2	50	P	7	100	P	17	100
PST130_14539	2161	PST130_16523	E	10	90.9091	D	4	100	E	7	100	D	11	64.7059
PST130_14539	2196	PST130_16523	R	10	90.9091	Q	4	100	R	7	100	Q	7	41.1765
PST130_14539	6327	PST130_16521	P	8	72.7273	P	4	100	T	7	100	P	10	58.8235
PST130_14539	6381	PST130_16521	G	8	72.7273	C	4	100	G	7	100	G	11	64.7059
PST130_14539	6666	PST130_16521	L	11	100	M	4	100	L	7	100	L	15	88.2353
PST130_14542	6499	PST130_06582	F	9	81.8182	L	4	100	L	7	100	L	16	94.1176
PST130_14542	7641	PST130_06582	H	3	27.2727	P	4	100	P	7	100	P	17	100
PST130_14543	704	PST130_16230	A	7	63.6364	D	4	100	A	2	28.5714	A	7	41.1765
PST130_14580	3657	PST130_12045	Q	11	100	H	4	100	Q	5	71.4286	Q	13	76.4706
PST130_14580	4718	PST130_12045	S	8	72.7273	P	4	100	P	6	85.7143	P	17	100
PST130_14599	298	PST130_09858	K	9	81.8182	E	4	100	E	7	100	K	12	70.5882
PST130_14620	731	PST130_00967	G	9	81.8182	E	1	25	E	1	14.2857	G	15	88.2353
PST130_14628	1525	PST130_13123	A	6	54.5455	E	2	50	E	7	100	E	17	100
PST130_14628	1712	PST130_13123	F	7	63.6364	F	4	100	L	5	71.4286	F	8	47.0588
PST130_14628	1727	PST130_13123	S	2	18.1818	R	3	75	R	7	100	R	17	100
PST130_14628	1755	PST130_13123	P	4	36.3636	H	3	75	H	7	100	H	17	100
PST130_14660	525	PST130_07799	D	11	100	E	3	75	E	7	100	D	11	64.7059
PST130_14661	1630	PST130_15549	P	10	90.9091	P	3	75	S	6	85.7143	P	10	58.8235
PST130_14661	2757	PST130_15549	K	8	72.7273	Q	4	100	Q	7	100	Q	17	100
PST130_14661	3479	PST130_15551	I	7	63.6364	T	2	50	T	3	42.8571	T	10	58.8235
PST130_14661	4257	PST130_15551	A	10	90.9091	P	2	50	A	7	100	A	16	94.1176
PST130_14661	5185	PST130_15551	V	9	81.8182	V	4	100	I	6	85.7143	V	13	76.4706
PST130_14664	11405	PST130_12867	R	9	81.8182	R	4	100	K	7	100	K	17	100
PST130_14671	860	PST130_06167	A	10	90.9091	A	1	25	T	3	42.8571	A	14	82.3529
PST130_14684	1560	PST130_12038	N	1	9.09091	K	2	50	K	5	71.4286	K	8	47.0588
PST130_14694	2793	PST130_04063	T	7	63.6364	A	1	25	A	5	71.4286	A	11	64.7059
PST130_14694	3627	PST130_04063	F	9	81.8182	L	1	25	F	7	100	F	15	88.2353
PST130_14721	3400	PST130_03808	S	10	90.9091	S	1	25	P	2	28.5714	S	1	5.88235
PST130_14738	1466	PST130_04789	P	10	90.9091	H	2	50	H	6	85.7143	H	10	58.8235
PST130_14738	1736	PST130_04789	D	11	100	A	1	25	D	6	85.7143	D	17	100
PST130_14738	1773	PST130_04789	L	9	81.8182	I	1	25	I	4	57.1429	I	10	58.8235
PST130_14747	1687	PST130_05898	N	8	72.7273	D	4	100	D	7	100	D	16	94.1176
PST130_14747	2455	PST130_05898	A	8	72.7273	A	4	100	S	5	71.4286	S	14	82.3529
PST130_14747	813	PST130_05898	N	1	9.09091	K	4	100	K	1	14.2857	K	3	17.6471
PST130_14756	2538	PST130_10204	T	9	81.8182	M	4	100	M	7	100	M	13	76.4706
PST130_14774	2399	PST130_03761	P	9	81.8182	L	4	100	L	5	71.4286	L	12	70.5882
PST130_14793	284	PST130_06474	V	9	81.8182	V	2	50	V	7	100	L	9	52.9412
PST130_14793	503	PST130_06474	L	11	100	V	3	75	L	7	100	L	16	94.1176
PST130_1481	205	PST130_07085	I	9	81.8182	V	4	100	V	7	100	V	17	100
PST130_1481	462	PST130_07085	C	6	54.5455	C	3	75	R	7	100	R	16	94.1176
PST130_14843	5003	PST130_07439	C	9	81.8182	Y	1	25	Y	5	71.4286	Y	16	94.1176
PST130_14843	5059	PST130_07439	D	7	63.6364	N	2	50	N	7	100	N	16	94.1176
PST130_14848	3108	PST130_07424	H	11	100	R	1	25	H	7	100	H	17	100
PST130_14854	940	PST130_16275	T	9	81.8182	N	4	100	N	7	100	N	17	100
PST130_14861	1311	PST130_11530	N	8	72.7273	H	1	25	H	3	42.8571	H	9	52.9412
PST130_14861	600	PST130_11530	D	10	90.9091	E	1	25	E	3	42.8571	E	6	35.2941
PST130_14873	110	PST130_15435	K	1	9.09091	E	4	100	K	7	100	K	16	94.1176
PST130_14873	120	PST130_15435	Q	1	9.09091	R	4	100	Q	7	100	Q	16	94.1176
PST130_14886	2148	PST130_00250	Q	9	81.8182	R	2	50	Q	6	85.7143	Q	17	100
PST130_14898	503	PST130_11467	S	6	54.5455	N	3	75	N	7	100	N	14	82.3529
PST130_14907	1033	PST130_15649	R	9	81.8182	C	1	25	R	7	100	R	12	70.5882
PST130_14907	520	PST130_15649	A	9	81.8182	A	4	100	V	7	100	A	11	64.7059
PST130_14912	1060	PST130_05862	V	9	81.8182	L	2	50	L	5	71.4286	L	12	70.5882
PST130_14912	1624	PST130_05862	I	9	81.8182	V	2	50	V	7	100	V	17	100
PST130_14912	1696	PST130_05862	Q	10	90.9091	Q	4	100	K	7	100	Q	12	70.5882
PST130_14921	576	PST130_00059	F	11	100	F	4	100	L	6	85.7143	F	11	64.7059
PST130_14936	1580	PST130_04561	R	11	100	R	4	100	S	5	71.4286	R	13	76.4706
PST130_14936	1885	PST130_04561	M	10	90.9091	R	2	50	R	6	85.7143	R	13	76.4706
[truncated: 8,161 more rows]

## Sheet: Table S9
Table S9: Differential expression analysis based on Fisher’s exact test of all pair-wise comparisons of population clusters.
	Cluster III vs Cluster II				Cluster III vs Cluster I				Cluster III vs Cluster IV				Cluster II vs Cluster I				Cluster II vs Cluster IV				Cluster I vs Cluster IV
Gene name	logConc	logFC	PValue	FDR	logConc	logFC	PValue	FDR	logConc	logFC	PValue	FDR	logConc	logFC	PValue	FDR	logConc	logFC	PValue	FDR	logConc	logFC	PValue	FDR
PST130_00001	ND	ND	ND	ND	ND	ND	ND	ND	ND	ND	ND	ND	ND	ND	ND	ND	ND	ND	ND	ND	ND	ND	ND	ND
PST130_00002	-19.3284	-0.343167	0.638411	0.924696	-18.276	1.76297	7.72e-05	0.000777346	-18.7774	0.757689	0.027157	0.18054	-18.3855	1.75593	0.034561	0.235197	-18.9511	1.10405	0.037078	0.182895	-17.8958	-1.00818	0.000751351	0.00562916
PST130_00003	-15.6754	-0.708631	0.140733	0.45119	-15.3145	0.0131564	1	1	-15.3859	-0.129734	0.596007	0.988777	-15.7624	0.857767	0.289793	0.765167	-15.74	0.57902	0.197377	0.562258	-15.3788	-0.142214	0.59927	0.848758
PST130_00004	ND	ND	ND	ND	-24.2523	4.87124	4.31e-05	0.00045445	-24.5699	4.23754	0.00170937	0.0204573	-23.8508	3.74703	0.160883	0.596905	-24.353	3.80695	0.0572081	0.249949	-22.1322	-0.62855	0.220684	0.502112
PST130_00005	-14.2323	0.598845	0.141101	0.451726	-14.1414	0.780846	0.0591422	0.226369	-14.4181	0.227269	0.483599	0.963285	-13.7878	-0.0306418	0.758166	0.978775	-14.1187	-0.371454	0.241482	0.626558	-14.0278	-0.553289	0.0493287	0.175686
PST130_00006	-22.4407	1.58221	0.0306679	0.152386	-22.6324	1.20014	0.116813	0.36597	-22.6986	1.06588	0.0901956	0.425314	-21.5978	-1.10487	0.119391	0.507137	-21.9088	-0.501078	0.361385	0.763953	-22.0889	-0.116701	1	1
PST130_00007	-9.88185	0.199148	0.586631	0.901951	-10.1691	-0.375438	0.301484	0.663323	-10.0165	-0.0701817	0.741243	0.997857	-10.0826	-0.347843	0.395971	0.850342	-9.91697	-0.269344	0.372149	0.774504	-10.2043	0.305252	0.317346	0.623532
PST130_00008	-12.633	-0.118932	0.853289	0.985327	-12.6374	-0.127636	0.69695	0.927487	-12.7128	-0.278546	0.284032	0.812915	-12.6638	-0.119441	0.647817	0.952274	-12.7723	-0.159592	0.554285	0.890808	-12.7766	-0.15087	0.572291	0.833069
PST130_00009	-12.6189	-0.400412	0.413429	0.802429	-12.5002	-0.163091	0.630044	0.897505	-12.3842	0.0690615	0.874885	1	-12.8722	0.689266	0.408938	0.856366	-12.5843	0.469421	0.298687	0.699978	-12.4657	0.232107	0.452406	0.752785
PST130_00010	ND	ND	ND	ND	ND	ND	ND	ND	ND	ND	ND	ND	ND	ND	ND	ND	ND	ND	ND	ND	ND	ND	ND	ND
PST130_00011	-12.9381	-0.311646	0.534415	0.879765	-12.6605	0.243408	0.577244	0.873172	-12.7495	0.0655797	0.883522	1	-13.0151	0.998787	0.201581	0.666439	-12.9052	0.377171	0.416769	0.809249	-12.6276	-0.177753	0.511503	0.796021
PST130_00012	ND	ND	ND	ND	ND	ND	ND	ND	ND	ND	ND	ND	ND	ND	ND	ND	ND	ND	ND	ND	ND	ND	ND	ND
PST130_00013	ND	ND	ND	ND	ND	ND	ND	ND	ND	ND	ND	ND	ND	ND	ND	ND	ND	ND	ND	ND	ND	ND	ND	ND
PST130_00014	-21.6572	-9.19743	7.35e-17	4.78e-15	-18.6674	-3.21741	3.11e-15	1.29e-13	-17.2569	-0.397055	0.152164	0.589807	-23.0804	5.28779	0.00522286	0.0600587	-21.8557	8.80164	4.97e-16	2.27e-14	-18.858	2.80799	4.61e-16	2.43e-14
PST130_00015	-15.1076	-0.0752535	0.928744	1	-14.9121	0.315462	0.463356	0.809384	-14.8826	0.374872	0.230933	0.737943	-15.1149	0.782183	0.339976	0.804219	-14.92	0.449826	0.32165	0.721358	-14.7246	0.0593222	0.870161	0.96982
PST130_00016	-15.8591	-0.121148	0.858856	0.986903	-15.7934	0.0106567	0.976532	1	-15.8869	-0.176817	0.485351	0.964256	-15.8504	0.0935859	0.924954	1	-15.9475	-0.0556188	0.757284	0.965411	-15.8819	-0.187088	0.492384	0.782915
PST130_00017	-22.5863	0.961105	0.17405	0.517513	-22.6251	0.890675	0.264563	0.617055	-22.6514	0.82736	0.144743	0.570277	-21.9146	-0.760921	0.244771	0.721844	-22.173	-0.120865	0.62224	0.921553	-22.2008	-0.0483841	1	1
PST130_00018	-13.7484	1.59548	0.000131206	0.00163364	-13.9162	1.26026	0.00250185	0.0171174	-14.4309	0.230432	0.478351	0.962703	-12.9905	-0.787061	0.10308	0.470306	-13.6333	-1.36509	3.97e-05	0.00057268	-13.8011	-1.02999	0.000270659	0.00231748
PST130_00019	ND	ND	ND	ND	ND	ND	ND	ND	ND	ND	ND	ND	ND	ND	ND	ND	ND	ND	ND	ND	ND	ND	ND	ND
PST130_00020	ND	ND	ND	ND	ND	ND	ND	ND	ND	ND	ND	ND	ND	ND	ND	ND	ND	ND	ND	ND	ND	ND	ND	ND
PST130_00021	-15.677	0.170473	0.644077	0.926664	-15.6307	0.262854	0.548745	0.859806	-15.669	0.186652	0.578913	0.987342	-15.6416	0.366718	0.744404	0.977289	-15.5837	0.01579	0.90679	0.995616	-15.5375	-0.076777	0.762139	0.931464
PST130_00022	-15.8706	-0.585455	0.226337	0.597173	-15.8048	-0.453875	0.218293	0.551596	-15.6325	-0.109227	0.648889	0.995065	-16.2479	0.548339	0.554954	0.926204	-15.9248	0.476146	0.293308	0.692799	-15.8587	0.345217	0.258238	0.553401
PST130_00023	ND	ND	ND	ND	ND	ND	ND	ND	ND	ND	ND	ND	ND	ND	ND	ND	ND	ND	ND	ND	ND	ND	ND	ND
PST130_00024	-15.1055	0.151999	0.666784	0.935271	-14.9562	0.450726	0.282398	0.640797	-15.2514	-0.139737	0.568026	0.985875	-14.9317	0.395352	0.71079	0.97057	-15.1754	-0.291704	0.345803	0.746839	-15.026	-0.590248	0.0369242	0.140636
PST130_00025	-14.4905	-0.468308	0.334538	0.729021	-14.1986	0.115644	0.816163	0.963908	-14.2698	-0.0267589	0.861447	1	-14.5278	0.748694	0.362949	0.822612	-14.5038	0.441569	0.333278	0.733985	-14.2118	-0.142105	0.595168	0.846922
PST130_00026	-23.0667	-2.68589	0.0645205	0.266415	-21.4376	0.568194	0.414617	0.769263	-21.2253	0.999524	0.0333964	0.208629	-22.4659	2.31639	0.11666	0.501639	-22.5675	3.68958	0.000895429	0.00907674	-20.9355	0.435911	0.29163	0.594517
PST130_00027	ND	ND	ND	ND	ND	ND	ND	ND	ND	ND	ND	ND	ND	ND	ND	ND	ND	ND	ND	ND	ND	ND	ND	ND
PST130_00028	-15.2935	0.212486	0.570272	0.895914	-15.3197	0.159949	0.73132	0.939216	-15.411	-0.0224228	0.875974	1	-15.2429	0.0575319	0.870857	1	-15.3047	-0.234811	0.43002	0.820289	-15.3309	-0.182014	0.505429	0.792648
PST130_00029	-14.8743	-0.577946	0.225836	0.596844	-14.6643	-0.157849	0.639583	0.901401	-14.7174	-0.263996	0.310829	0.846693	-15.1797	0.964908	0.221867	0.691348	-15.0061	0.313525	0.513524	0.870174	-14.7961	-0.106285	0.685897	0.895978
PST130_00030	ND	ND	ND	ND	-23.1592	1.60252	0.0984109	0.324776	-23.2978	1.31333	0.102198	0.463226	-22.3008	0.0159502	1	1	-22.3706	-0.535247	0.692865	0.94517	-22.4956	-0.274409	0.793489	0.940275
PST130_00031	-20.5935	0.433647	0.526357	0.875685	-20.5023	0.621433	0.230606	0.569157	-20.5412	0.534963	0.218842	0.721712	-21.4259	2.79728	0.0239373	0.181957	-20.3212	0.0900195	0.731227	0.958855	-20.2353	-0.0898963	0.768865	0.933763
PST130_00032	-19.4905	0.276982	0.519451	0.872535	-19.444	0.367694	0.49459	0.828773	-19.4959	0.267817	0.507796	0.971709	-19.2352	-0.162784	0.58924	0.938381	-19.357	-0.00734612	0.876967	0.992258	-19.3077	-0.100948	0.809458	0.94812
PST130_00033	-12.9433	-0.533885	0.266665	0.654075	-12.6885	-0.0242953	0.901369	0.988635	-12.7305	-0.108293	0.643242	0.993698	-13.0147	0.590006	0.498946	0.903428	-12.9974	0.425657	0.352138	0.752904	-12.7425	-0.0838484	0.740184	0.923286
PST130_00034	ND	ND	ND	ND	ND	ND	ND	ND	ND	ND	ND	ND	ND	ND	ND	ND	ND	ND	ND	ND	ND	ND	ND	ND
PST130_00035	-15.7337	-0.0111577	0.954061	1	-15.7347	-0.0130272	0.934399	0.99538	-15.7987	-0.141158	0.568959	0.985875	-15.8568	0.361972	0.750919	0.977495	-15.8041	-0.130146	0.617798	0.920284	-15.8053	-0.127394	0.630813	0.866918
PST130_00036	-16.0284	-0.373375	0.453127	0.83145	-16.0137	-0.344084	0.347474	0.710882	-15.9486	-0.213565	0.407254	0.927374	-16.332	0.425077	0.685936	0.964732	-16.1351	0.159064	0.803982	0.977643	-16.1208	0.129952	0.694831	0.899959
PST130_00037	-15.8514	0.109117	0.74277	0.960094	-15.9985	-0.185161	0.595581	0.880581	-16.0662	-0.32046	0.226768	0.731733	-15.957	-0.171643	0.589044	0.938381	-16.0117	-0.429998	0.189479	0.54895	-16.1591	-0.135982	0.609732	0.855485
PST130_00038	-16.4272	-0.695325	0.149579	0.469687	-16.2396	-0.320037	0.383205	0.743212	-16.2159	-0.272641	0.303265	0.84016	-16.7012	0.630114	0.473444	0.887706	-16.5633	0.422168	0.36629	0.768792	-16.3761	0.0476231	0.91199	0.981019
PST130_00039	ND	ND	ND	ND	ND	ND	ND	ND	ND	ND	ND	ND	ND	ND	ND	ND	ND	ND	ND	ND	ND	ND	ND	ND
PST130_00040	-20.3094	-2.81728	2.66e-05	0.000389509	-19.6049	-1.41103	0.000836724	0.00659174	-19.2734	-0.743096	0.0159894	0.120515	-21.1075	1.42477	0.235098	0.710072	-20.6812	2.07409	0.00205674	0.0182792	-19.9757	0.665736	0.0577025	0.197987
PST130_00041	ND	ND	ND	ND	ND	ND	ND	ND	ND	ND	ND	ND	ND	ND	ND	ND	ND	ND	ND	ND	ND	ND	ND	ND
PST130_00042	-13.6886	0.720971	0.0783518	0.30472	-13.6897	0.718847	0.0821733	0.285991	-13.8597	0.378775	0.22475	0.730288	-13.3129	-0.0563228	0.7254	0.973778	-13.4992	-0.342197	0.27554	0.671836	-13.5003	-0.340075	0.221431	0.502812
PST130_00043	-17.9784	-2.61985	2.27e-06	4.16e-05	-17.0055	-0.677173	0.078353	0.277484	-17.1948	-1.05012	0.000152111	0.00254646	-18.1846	1.44688	0.0734635	0.385767	-18.506	1.5716	0.00222609	0.0194585	-17.5332	-0.374996	0.188032	0.452102
PST130_00044	-20.8102	-1.25939	0.0271225	0.139424	-21.1519	-1.95177	0.000140047	0.00133204	-20.4458	-0.524759	0.164964	0.619907	-22.3184	1.01239	0.591846	0.93885	-21.0674	0.72906	0.159286	0.493133	-21.411	1.43622	0.00119805	0.00844783
PST130_00045	-13.6643	-0.394473	0.421983	0.808541	-13.6699	-0.4056	0.267103	0.620135	-13.6754	-0.416735	0.116365	0.504812	-13.9356	0.21072	0.932744	1	-13.8727	-0.0224364	0.824876	0.980366	-13.8783	-0.0114917	0.933413	0.988132
PST130_00046	-15.8943	0.41107	0.319062	0.713935	-15.9649	0.268849	0.540362	0.855349	-16.0886	0.023138	1	1	-16.1397	0.993478	0.208835	0.677745	-15.8817	-0.388018	0.24506	0.63229	-15.952	-0.243037	0.391974	0.696967
PST130_00047	ND	ND	ND	ND	ND	ND	ND	ND	ND	ND	ND	ND	ND	ND	ND	ND	ND	ND	ND	ND	ND	ND	ND	ND
PST130_00048	-15.6079	0.411875	0.305063	0.700402	-15.6576	0.31275	0.464945	0.810329	-15.7405	0.146525	0.670273	0.997857	-15.4437	-0.100294	0.673519	0.961798	-15.5346	-0.265004	0.386409	0.785907	-15.5843	-0.165092	0.54061	0.814685
PST130_00049	-13.0898	0.117084	0.724929	0.954818	-13.1374	0.0217996	1	1	-13.1484	-5.02e-05	0.934222	1	-13.1733	0.232459	0.905501	1	-13.0898	-0.117222	0.634664	0.925729	-13.1375	-0.0219288	0.905984	0.979527
PST130_00050	-12.3075	-0.168353	0.766274	0.966461	-12.3198	-0.193059	0.576033	0.872144	-12.278	-0.109437	0.639187	0.993698	-12.3431	-0.232037	0.516243	0.91139	-12.3622	0.0589338	0.993035	1	-12.3746	0.0835767	0.807554	0.947451
PST130_00051	ND	ND	ND	ND	ND	ND	ND	ND	ND	ND	ND	ND	ND	ND	ND	ND	ND	ND	ND	ND	ND	ND	ND	ND
PST130_00052	-20.8055	-0.348639	0.651237	0.929009	-21.8084	-2.37096	4.09e-05	0.000435117	-21.0295	-0.786295	0.0324347	0.204533	-21.7694	-1.67855	0.0261218	0.193617	-21.2027	-0.444442	0.295202	0.694756	-22.2091	1.56015	0.0022034	0.0141245
PST130_00053	ND	ND	ND	ND	ND	ND	ND	ND	ND	ND	ND	ND	ND	ND	ND	ND	ND	ND	ND	ND	ND	ND	ND	ND
PST130_00054	-18.1224	-1.21086	0.0137495	0.0819715	-17.5493	-0.0668069	0.810258	0.960867	-17.6821	-0.328663	0.231337	0.73824	-18.4231	1.62167	0.0479919	0.293953	-18.2852	0.877818	0.0501125	0.227769	-17.7136	-0.264919	0.37035	0.676001
PST130_00055	ND	ND	ND	ND	ND	ND	ND	ND	ND	ND	ND	ND	ND	ND	ND	ND	ND	ND	ND	ND	ND	ND	ND	ND
PST130_00056	-18.3793	0.29666	0.45927	0.834883	-17.6606	1.73789	6.74e-05	0.000686051	-18.2735	0.505427	0.115293	0.501814	-17.5363	1.32686	0.108626	0.484282	-18.1256	0.215443	0.746541	0.962541	-17.4019	-1.22239	4.03e-05	0.000432095
PST130_00057	-18.8684	0.145479	0.801805	0.973324	-19.7214	-1.56554	0.000268385	0.00239645	-19.0224	-0.158751	0.547729	0.981339	-19.8614	0.0665466	0.827568	0.992486	-18.9466	-0.309881	0.42101	0.811738	-19.8012	1.4002	9.18e-05	0.000899366
PST130_00058	ND	ND	ND	ND	-22.9808	0.460911	0.848587	0.972513	ND	ND	ND	ND	ND	ND	ND	ND	ND	ND	ND	ND	ND	ND	ND	ND
PST130_00059	-16.2532	0.586105	0.156674	0.48373	-16.074	0.944151	0.0237672	0.112493	-16.4257	0.241608	0.465272	0.958706	-15.7394	0.16379	1	1	-16.1327	-0.344532	0.276023	0.671947	-15.9535	-0.703232	0.0136734	0.064461
PST130_00060	-11.5838	-0.596855	0.21128	0.578529	-11.3791	-0.187397	0.586013	0.876551	-11.3877	-0.204528	0.419508	0.933654	-11.6298	0.189223	0.95921	1	-11.6861	0.39234	0.396781	0.79398	-11.4814	-0.0171651	0.918123	0.9825
PST130_00061	-15.0143	-0.279576	0.582664	0.901122	-14.9251	-0.101139	0.748457	0.94358	-14.8304	0.0883067	0.819245	1	-15.2457	0.66925	0.429697	0.866144	-14.9698	0.367818	0.430228	0.820568	-14.8805	0.190281	0.54288	0.815487
PST130_00062	-20.1153	-0.192281	0.649016	0.928182	-19.7757	0.47436	0.352714	0.715687	-20.0172	0.0125036	1	1	-20.2704	1.50569	0.103475	0.470587	-20.1055	0.198864	0.563673	0.895035	-19.7673	-0.460001	0.211362	0.488265
PST130_00063	-18.2557	0.0466213	0.93296	1	-19.0044	-1.45544	0.000519138	0.00433439	-18.3356	-0.109761	0.674863	0.997857	-19.2042	0.135527	0.887491	1	-18.3091	-0.15958	0.646248	0.931386	-19.0613	1.34995	0.000123655	0.00116799
PST130_00064	-17.4677	0.505743	0.224613	0.595398	-17.4083	0.625571	0.141718	0.419403	-17.326	0.788595	0.0140713	0.109503	-17.1105	-0.0471676	0.741226	0.977167	-17.0736	0.28338	0.606882	0.915421	-17.0143	0.164007	0.62739	0.865989
PST130_00065	-14.1012	0.0436491	0.853564	0.985327	-14.112	0.0220243	0.996653	1	-14.1479	-0.04966	0.798475	1	-14.1689	0.235513	0.903278	1	-14.126	-0.0933376	0.68248	0.943155	-14.1368	-0.0714817	0.772123	0.934311
PST130_00066	-15.5207	0.186438	0.612288	0.911849	-15.648	-0.0682439	0.820971	0.965634	-15.6693	-0.110817	0.642283	0.993698	-15.6004	-0.030478	0.761935	0.979907	-15.5759	-0.297096	0.342984	0.74461	-15.7033	-0.041442	0.852072	0.962639
PST130_00067	-10.331	0.912789	0.0264282	0.137052	-10.4387	0.697382	0.0912391	0.308318	-10.5906	0.393625	0.204221	0.696867	-9.89937	-0.47838	0.281168	0.755782	-10.1343	-0.519164	0.111107	0.392264	-10.242	-0.303761	0.272113	0.572006
PST130_00068	-20.763	-2.11046	0.00150686	0.0134753	-20.8008	-2.21002	1.98e-05	0.000223159	-19.8215	-0.211324	0.551633	0.98188	-22.064	0.499052	0.739662	0.977167	-20.8673	1.89369	0.00138678	0.0132097	-20.9097	2.00262	6.26e-06	8.13e-05
PST130_00069	-12.7504	-0.439775	0.36565	0.758384	-12.7116	-0.362266	0.318232	0.681221	-12.6785	-0.295943	0.25688	0.775105	-12.9322	0.0630966	0.877718	1	-12.8984	0.14381	0.831262	0.981223	-12.8596	0.0662695	0.853937	0.963434
PST130_00070	-20.2213	-0.952957	0.122407	0.413742	-20.142	-0.801494	0.0825862	0.286996	-20.0202	-0.545833	0.102602	0.46437	-20.6567	0.243032	1	1	-20.4943	0.405238	0.533949	0.880795	-20.4188	0.258831	0.591484	0.845636
PST130_00071	ND	ND	ND	ND	ND	ND	ND	ND	ND	ND	ND	ND	ND	ND	ND	ND	ND	ND	ND	ND	ND	ND	ND	ND
PST130_00072	ND	ND	ND	ND	ND	ND	ND	ND	ND	ND	ND	ND	ND	ND	ND	ND	ND	ND	ND	ND	ND	ND	ND	ND
PST130_00073	-18.5864	1.75107	0.000135275	0.00167464	-18.7644	1.39251	0.00184544	0.0131573	-19.1203	0.685037	0.0481634	0.275533	-17.8047	-0.558936	0.248148	0.725281	-18.2439	-1.06276	0.00406974	0.0321437	-18.4216	-0.69912	0.0218699	0.094108
PST130_00074	-14.4102	-0.38908	0.430691	0.814881	-14.0612	0.308824	0.471149	0.814377	-14.2697	-0.107888	0.645047	0.994442	-14.2737	0.635288	0.458202	0.881236	-14.4642	0.281213	0.572931	0.899565	-14.1151	-0.416708	0.137694	0.368282
PST130_00075	-20.1015	2.24016	2.7e-05	0.000394633	-22.4759	-2.50046	0.000251078	0.00226371	-21.1536	0.130762	0.696437	0.997857	-21.2496	1.38983	0.21691	0.687412	-20.0265	-2.10725	1.85e-06	3.53e-05	-22.3948	2.66088	5.93e-06	7.75e-05
PST130_00076	-14.4543	-0.0932312	0.900635	0.997668	-14.1475	0.520526	0.211579	0.541465	-14.4695	-0.123591	0.60618	0.989888	-14.2498	0.666806	0.429568	0.866144	-14.5161	-0.0303924	0.809346	0.978052	-14.2092	-0.644144	0.0225002	0.0963752
PST130_00077	ND	ND	ND	ND	ND	ND	ND	ND	ND	ND	ND	ND	-22.7527	0.14375	1	1	ND	ND	ND	ND	ND	ND	ND	ND
PST130_00078	-15.4577	-0.857662	0.0720921	0.287237	-15.1954	-0.332862	0.360417	0.722553	-15.1451	-0.232422	0.371238	0.900747	-15.7775	0.854674	0.291495	0.766954	-15.5737	0.625102	0.159219	0.49304	-15.3114	0.101173	0.76398	0.932153
PST130_00079	-24.3724	-3.76713	0.0677094	0.275367	ND	ND	ND	ND	-22.26	0.462213	0.521178	0.979113	ND	ND	ND	ND	-24.1418	4.22945	0.0190484	0.110711	-24.2137	4.38026	2.77e-05	0.000309264
PST130_00080	ND	ND	ND	ND	ND	ND	ND	ND	-22.6737	-0.0747405	1	1	ND	ND	ND	ND	-24.485	3.54302	0.144647	0.463268	ND	ND	ND	ND
PST130_00081	ND	ND	ND	ND	ND	ND	ND	ND	ND	ND	ND	ND	ND	ND	ND	ND	ND	ND	ND	ND	ND	ND	ND	ND
PST130_00082	-19.8842	-9.05543	2.12e-24	2.41e-22	-17.0372	-3.36161	3.48e-17	1.82e-15	-15.6016	-0.489883	0.0694827	0.359982	-21.2446	4.77132	0.000190897	0.00387543	-20.1305	8.56795	2.49e-23	1.66e-21	-17.279	2.86501	1.46e-17	9.75e-16
PST130_00083	ND	ND	ND	ND	ND	ND	ND	ND	ND	ND	ND	ND	ND	ND	ND	ND	ND	ND	ND	ND	ND	ND	ND	ND
PST130_00084	-16.4161	0.0528327	0.862948	0.987845	-16.9615	-1.03822	0.00658889	0.0392581	-16.4901	-0.0948332	0.681797	0.997857	-17.1455	0.129716	1	1	-16.463	-0.149018	0.597872	0.91123	-17.0085	0.941957	0.00241776	0.0152393
PST130_00085	-12.37	-1.97864	5.08e-05	0.000689683	-11.9325	-1.10385	0.00326753	0.021393	-11.729	-0.696749	0.00933472	0.0793451	-13.031	1.03039	0.186103	0.643989	-12.7183	1.28181	0.00344581	0.0281543	-12.281	0.407008	0.179443	0.439846
PST130_00086	-15.6405	0.161265	0.647785	0.928182	-15.4026	0.636729	0.12591	0.385972	-15.6305	0.181685	0.592086	0.98803	-15.2428	0.153265	1	1	-15.5499	0.0205779	0.90907	0.996238	-15.3121	-0.455156	0.105841	0.306746
PST130_00087	-18.6797	1.61906	0.000420673	0.00460075	-19.2962	0.385527	0.396544	0.755651	-19.3845	0.209773	0.631575	0.993698	-18.4325	-0.879797	0.0959055	0.452906	-18.5754	-1.41196	0.000122102	0.00155487	-19.1967	-0.175622	0.472058	0.767327
PST130_00088	ND	ND	ND	ND	ND	ND	ND	ND	ND	ND	ND	ND	ND	ND	ND	ND	ND	ND	ND	ND	ND	ND	ND	ND
PST130_00089	ND	ND	ND	ND	ND	ND	ND	ND	ND	ND	ND	ND	ND	ND	ND	ND	ND	ND	ND	ND	ND	ND	ND	ND
PST130_00090	ND	ND	ND	ND	ND	ND	ND	ND	ND	ND	ND	ND	ND	ND	ND	ND	ND	ND	ND	ND	ND	ND	ND	ND
PST130_00091	ND	ND	ND	ND	ND	ND	ND	ND	ND	ND	ND	ND	ND	ND	ND	ND	ND	ND	ND	ND	ND	ND	ND	ND
PST130_00092	-16.4756	0.478318	0.241975	0.619505	-15.989	1.45002	0.00062333	0.00505793	-16.2944	0.841847	0.00770657	0.0683046	-15.6066	0.439445	0.658311	0.954841	-16.0555	0.362965	0.466724	0.846435	-15.5698	-0.610403	0.0304654	0.121401
PST130_00093	-14.1341	0.00509786	0.924559	1	-13.9162	0.440915	0.292641	0.654497	-14.1166	0.0403605	0.955225	1	-13.9541	0.47506	0.617271	0.947329	-14.114	0.0351593	0.945511	1	-13.8961	-0.400731	0.152087	0.393775
PST130_00094	ND	ND	ND	ND	ND	ND	ND	ND	ND	ND	ND	ND	ND	ND	ND	ND	ND	ND	ND	ND	ND	ND	ND	ND
PST130_00095	-15.9972	0.54895	0.180123	0.529504	-15.9835	0.576192	0.168993	0.471807	-16.3555	-0.167532	0.503618	0.970915	-15.6633	-0.131413	0.636633	0.95124	-16.0813	-0.716663	0.0340969	0.171571	-16.068	-0.744697	0.00899583	0.0457282
PST130_00096	-11.6174	0.16315	0.644942	0.927059	-11.7017	-0.00546513	0.939825	0.997733	-11.7106	-0.0231943	0.869323	1	-11.572	-0.302491	0.441186	0.871446	-11.6291	-0.186328	0.506194	0.867404	-11.7134	-0.0177457	0.916733	0.981834
PST130_00097	-19.3308	-0.478996	0.282727	0.673827	-20.3269	-2.47464	1.94e-07	3.01e-06	-19.7463	-1.30761	4.5e-05	0.000860782	-21.1981	1.22595	0.308091	0.782714	-19.9818	-0.839816	0.0681562	0.284213	-20.9842	1.15909	0.00790299	0.0408823
PST130_00098	ND	ND	ND	ND	ND	ND	ND	ND	ND	ND	ND	ND	ND	ND	ND	ND	ND	ND	ND	ND	ND	ND	ND	ND
PST130_00099	-22.4804	4.51065	1.04e-07	2.35e-06	-23.5534	2.36089	0.0170337	0.0868812	ND	ND	ND	ND	-21.1142	-2.85493	7.08e-05	0.00169121	-21.7145	-2.96948	3.82e-07	8.18e-06	-22.7844	-0.824927	0.169479	0.422927
PST130_00100	-18.6498	-0.295515	0.680446	0.938175	-18.1916	0.619463	0.164925	0.464573	-18.2029	0.599462	0.0781729	0.389093	-18.2093	0.434421	0.72893	0.974469	-18.3534	0.897946	0.0961115	0.357328	-17.8929	-0.0270834	0.915125	0.981447
PST130_00101	-16.0887	0.395125	0.330364	0.725609	-15.6712	1.22998	0.00338084	0.0220128	-15.9561	0.660385	0.0337932	0.210608	-15.7273	1.35295	0.0804083	0.405491	-15.7581	0.264981	0.595791	0.910327	-15.3405	-0.568907	0.0454353	0.16473
PST130_00102	-12.7856	-0.166747	0.769042	0.967342	-12.7207	-0.0369847	0.875649	0.982024	-12.7181	-0.0316599	0.846538	1	-12.8344	0.198178	0.948732	1	-12.8014	0.135097	0.848325	0.987022	-12.7365	0.00530271	0.980834	1
PST130_00103	ND	ND	ND	ND	ND	ND	ND	ND	ND	ND	ND	ND	ND	ND	ND	ND	ND	ND	ND	ND	ND	ND	ND	ND
PST130_00104	-21.7532	-2.26279	0.00772986	0.0515682	-20.4298	0.373869	0.49274	0.827626	-21.0843	-0.918558	0.0174213	0.129092	-21.9886	3.28327	0.010649	0.100726	-22.2126	1.33687	0.0899146	0.342029	-20.8957	-1.29918	0.000506619	0.00400736
PST130_00105	-14.4271	-0.140468	0.816918	0.975856	-14.3526	0.00860245	0.974681	1	-14.1516	0.410437	0.186677	0.662573	-14.4407	0.174378	0.980979	1	-14.2219	0.550952	0.217512	0.589735	-14.1473	0.40192	0.185933	0.44941
PST130_00106	-18.2921	-0.811116	0.131369	0.431751	-18.1375	-0.501509	0.190824	0.508615	-17.9611	-0.149464	0.564838	0.985875	-18.4938	0.0960387	1	1	-18.3673	0.662413	0.191	0.551911	-18.2115	0.349809	0.271957	0.572006
PST130_00107	-16.1419	-0.23069	0.651287	0.929009	-15.9936	0.0652951	0.924546	0.993901	-16.0052	0.0431111	0.941103	1	-16.3625	0.941476	0.240218	0.715343	-16.1195	0.273459	0.574018	0.899613	-15.9712	-0.0205616	0.920347	0.983149
PST130_00108	-13.5242	1.08255	0.00890529	0.0579299	-13.6364	0.858314	0.0379497	0.161224	-13.8763	0.378436	0.224552	0.730288	-12.9737	-0.652397	0.165492	0.608209	-13.335	-0.703965	0.0340552	0.171426	-13.4471	-0.479651	0.087603	0.268261
PST130_00109	-16.5638	-0.16864	0.769526	0.967342	-16.3581	0.242746	0.581261	0.875458	-16.4711	0.0168263	0.985214	1	-16.6033	0.786687	0.346656	0.809072	-16.5551	0.185084	0.747458	0.963102	-16.3499	-0.224621	0.416874	0.72119
PST130_00110	-14.5038	-0.152642	0.797379	0.97246	-14.4415	-0.0282426	0.892292	0.986337	-14.3671	0.120768	0.738341	0.997857	-14.4914	0.0119201	0.812099	0.988335	-14.4435	0.273382	0.589189	0.907834	-14.3812	0.148677	0.641126	0.872704
PST130_00111	ND	ND	ND	ND	ND	ND	ND	ND	ND	ND	ND	ND	ND	ND	ND	ND	ND	ND	ND	ND	ND	ND	ND	ND
PST130_00112	-13.9716	-0.0744261	0.933072	1	-14.1232	-0.377628	0.300084	0.662245	-13.9676	-0.0664402	0.752438	0.998239	-14.1584	-0.231495	0.517596	0.911718	-14.0048	0.00790895	0.888093	0.993321	-14.1564	0.311071	0.310216	0.61604
PST130_00113	-19.0984	-0.393183	0.520582	0.873182	-18.5136	0.77112	0.0841175	0.290838	-18.8137	0.180232	0.629659	0.993698	-18.7138	1.01711	0.247721	0.725281	-19.0094	0.575325	0.305864	0.706196	-18.423	-0.590961	0.0550805	0.191533
PST130_00114	-14.3225	0.159173	0.653182	0.92952	-14.3117	0.180882	0.690478	0.925031	-14.3986	0.00701456	0.954308	1	-14.2464	0.0637438	0.879217	1	-14.319	-0.152189	0.570179	0.898344	-14.3082	-0.173883	0.52024	0.802795
PST130_00115	-14.6816	-0.455082	0.353233	0.746447	-14.6869	-0.46525	0.209145	0.53769	-14.7432	-0.57848	0.0319228	0.202203	-14.9272	0.03649	0.843091	0.995152	-14.9708	-0.12308	0.625608	0.922662	-14.9761	-0.111996	0.665618	0.883426
PST130_00116	-15.0571	-0.130082	0.81863	0.976952	-15.1288	-0.273827	0.441828	0.79274	-15.0261	-0.0677432	0.753191	0.998239	-16.0619	2.15024	0.00641269	0.0690577	-15.0904	0.0617192	1	1	-15.1621	0.206787	0.505092	0.792631
PST130_00117	-16.4004	-0.358789	0.487933	0.85278	-16.5633	-0.683098	0.0743499	0.26754	-16.6138	-0.786782	0.004238	0.0425577	-16.7174	-0.322323	0.428101	0.865574	-16.7937	-0.427582	0.19807	0.563385	-16.9572	-0.101362	0.686565	0.896075
PST130_00118	-13.9007	0.395074	0.318624	0.713345	-13.8244	0.547791	0.187638	0.503224	-14.0509	0.0945407	0.80562	1	-13.5933	0.0123374	0.811507	0.988076	-13.8534	-0.300445	0.329316	0.729985	-13.777	-0.453178	0.106051	0.307068
PST130_00119	-12.6146	-0.051037	0.978337	1	-12.6237	-0.0691327	0.81135	0.961708	-12.6011	-0.0239981	0.867457	1	-12.7256	0.23093	0.907437	1	-12.6266	0.0270326	0.927668	1	-12.6357	0.0451905	0.910878	0.980556
PST130_00120	-17.7388	0.0274471	0.881522	0.993174	-17.716	0.0745962	0.891072	0.986172	-17.875	-0.245916	0.364469	0.896187	-17.7298	0.135834	1	1	-17.862	-0.273605	0.396561	0.79398	-17.8407	-0.318758	0.259703	0.555105
PST130_00121	-12.2845	-0.200101	0.710511	0.950264	-12.2339	-0.0987825	0.752299	0.945614	-12.2884	-0.20781	0.413265	0.931047	-12.5293	0.658797	0.43457	0.868113	-12.3884	-0.00779852	0.85599	0.98907	-12.3378	-0.10903	0.674575	0.889228
PST130_00122	ND	ND	ND	ND	ND	ND	ND	ND	ND	ND	ND	ND	ND	ND	ND	ND	ND	ND	ND	ND	ND	ND	ND	ND
PST130_00123	ND	ND	ND	ND	ND	ND	ND	ND	ND	ND	ND	ND	ND	ND	ND	ND	ND	ND	ND	ND	ND	ND	ND	ND
PST130_00124	ND	ND	ND	ND	ND	ND	ND	ND	ND	ND	ND	ND	ND	ND	ND	ND	ND	ND	ND	ND	ND	ND	ND	ND
PST130_00125	-15.6053	0.0232017	0.887796	0.9945	-15.2133	0.807406	0.0520598	0.205876	-15.6292	-0.0246782	0.868546	1	-15.195	0.643982	0.451901	0.877652	-15.6176	-0.0476307	0.771848	0.969317	-15.2253	-0.831726	0.00346053	0.020638
PST130_00126	-17.0306	0.279149	0.471166	0.845009	-17.1376	0.0662235	0.930996	0.994989	-17.0991	0.141581	0.687104	0.997857	-16.8953	-0.547567	0.238209	0.713302	-16.9599	-0.13608	0.597081	0.910861	-17.0659	0.0768193	0.830106	0.954842
PST130_00127	ND	ND	ND	ND	ND	ND	ND	ND	ND	ND	ND	ND	ND	ND	ND	ND	ND	ND	ND	ND	ND	ND	ND	ND
PST130_00128	-20.6627	1.14622	0.049617	0.220217	-20.7391	0.994038	0.0717672	0.261068	-21.1183	0.234989	0.698007	0.997857	-20.1043	-0.311151	0.544208	0.921021	-20.5458	-0.908907	0.0439261	0.208237	-20.6202	-0.757895	0.0433887	0.159144
PST130_00129	-18.6225	-0.147731	0.773992	0.968984	-17.8884	1.31777	0.00242037	0.0166503	-18.6069	-0.114627	0.659439	0.997857	-18.0373	1.45921	0.0663868	0.362414	-18.6786	0.0317929	1	1	-17.9441	-1.4318	2.18e-06	3.13e-05
PST130_00130	-14.7876	0.113327	0.728798	0.956184	-14.477	0.734719	0.0759885	0.271594	-14.7004	0.287839	0.364716	0.896312	-14.3631	0.352775	0.758262	0.978775	-14.6438	0.174648	0.774523	0.970165	-14.333	-0.446848	0.111526	0.318101
PST130_00131	-15.1688	-0.781738	0.0981443	0.356572	-14.8797	-0.203958	0.557319	0.863767	-14.9099	-0.263669	0.312957	0.848895	-15.6713	1.50975	0.0506236	0.304307	-15.3002	0.517288	0.243239	0.629271	-15.0114	-0.0596501	0.808862	0.947811
PST130_00132	-22.5338	-0.697773	0.420858	0.807345	-21.7364	0.889566	0.162551	0.460283	-22.4865	-0.598879	0.212229	0.710214	-22.4888	2.27058	0.11666	0.501639	-22.8325	0.0935259	1	1	-22.0428	-1.48543	0.00125618	0.00881062
PST130_00133	-13.6418	-0.126064	0.841113	0.982902	-13.6262	-0.0948438	0.760394	0.947521	-13.6122	-0.0667274	0.750965	0.997878	-13.7249	0.139251	0.982127	1	-13.6752	0.0593114	0.995165	1	-13.6595	0.028102	0.957816	0.996764
PST130_00134	-15.1008	-0.242325	0.637294	0.924003	-14.9116	0.135867	0.776192	0.951372	-15.0849	-0.210207	0.413173	0.931047	-15.3988	1.28637	0.0967928	0.454712	-15.2056	0.0315967	0.956123	1	-15.0167	-0.34563	0.216653	0.495713
PST130_00135	ND	ND	ND	ND	ND	ND	ND	ND	ND	ND	ND	ND	ND	ND	ND	ND	ND	ND	ND	ND	ND	ND	ND	ND
PST130_00136	-20.3668	-3.65431	4.39e-07	9.02e-06	-18.9959	-0.912008	0.0185657	0.0928613	-19.2774	-1.47578	1.34e-06	3.5e-05	-20.7297	2.29304	0.0310009	0.217967	-21.1076	2.1787	0.00357191	0.0288998	-19.7347	-0.576754	0.0925713	0.27875
PST130_00137	-14.987	-0.146713	0.80469	0.973324	-14.8323	0.162792	0.725976	0.938126	-14.8689	0.0896131	0.818061	1	-14.9927	0.505577	0.587341	0.938199	-14.9421	0.236381	0.650896	0.932887	-14.7872	-0.0728205	0.772192	0.934311
PST130_00138	ND	ND	ND	ND	ND	ND	ND	ND	ND	ND	ND	ND	ND	ND	ND	ND	ND	ND	ND	ND	ND	ND	ND	ND
PST130_00139	-21.6694	-0.349885	0.467119	0.840802	-21.098	0.773883	0.186686	0.5015	-21.1593	0.681618	0.178982	0.648182	-23.2057	5.03714	0.00979922	0.0949146	-21.3267	1.01527	0.0792205	0.313784	-20.7679	-0.103107	0.780318	0.937421
PST130_00140	ND	ND	ND	ND	ND	ND	ND	ND	ND	ND	ND	ND	ND	ND	ND	ND	ND	ND	ND	ND	ND	ND	ND	ND
PST130_00141	ND	ND	ND	ND	ND	ND	ND	ND	ND	ND	ND	ND	ND	ND	ND	ND	ND	ND	ND	ND	ND	ND	ND	ND
PST130_00142	-21.4441	-0.569347	0.196702	0.557391	-21.5124	-0.729492	0.162551	0.460283	-20.804	0.725351	0.123984	0.523387	-23.6779	4.09272	0.0796332	0.403068	-21.0799	1.27727	0.0144807	0.0897252	-21.1596	1.43761	0.000954905	0.0069604
PST130_00143	ND	ND	ND	ND	ND	ND	ND	ND	ND	ND	ND	ND	ND	ND	ND	ND	ND	ND	ND	ND	ND	ND	ND	ND
PST130_00144	-18.7445	-0.173142	0.822483	0.977553	-17.2018	2.91628	1.91e-10	4.34e-09	-18.2304	0.852492	0.00991478	0.0833082	-17.1663	2.59692	0.00137274	0.0202389	-18.3185	1.02768	0.0330472	0.168461	-16.7741	-2.06297	1.75e-12	5.65e-11
PST130_00145	-19.9075	-1.42626	0.0207463	0.11388	-19.6358	-0.878846	0.0322965	0.143108	-19.6547	-0.923332	0.00500747	0.0485099	-20.5398	0.918428	0.537401	0.91767	-20.3665	0.505316	0.379272	0.78086	-20.0908	-0.0369155	1	1
PST130_00146	ND	ND	ND	ND	ND	ND	ND	ND	ND	ND	ND	ND	ND	ND	ND	ND	ND	ND	ND	ND	ND	ND	ND	ND
PST130_00147	ND	ND	ND	ND	ND	ND	ND	ND	ND	ND	ND	ND	ND	ND	ND	ND	ND	ND	ND	ND	ND	ND	ND	ND
PST130_00148	ND	ND	ND	ND	ND	ND	ND	ND	ND	ND	ND	ND	ND	ND	ND	ND	ND	ND	ND	ND	ND	ND	ND	ND
PST130_00149	ND	ND	ND	ND	ND	ND	ND	ND	ND	ND	ND	ND	ND	ND	ND	ND	ND	ND	ND	ND	ND	ND	ND	ND
PST130_00150	ND	ND	ND	ND	ND	ND	ND	ND	ND	ND	ND	ND	ND	ND	ND	ND	ND	ND	ND	ND	ND	ND	ND	ND
PST130_00151	-11.2122	-0.37973	0.439461	0.821963	-11.1702	-0.295709	0.408874	0.764635	-11.0454	-0.0460104	0.806736	1	-11.5234	0.557937	0.529	0.91419	-11.2352	0.333682	0.482595	0.857007	-11.1932	0.249695	0.417021	0.721233
PST130_00152	-17.2667	-2.67523	1.92e-07	4.21e-06	-16.1054	-0.3543	0.323709	0.68728	-16.0182	-0.176914	0.486757	0.96478	-17.9055	3.09879	0.000231343	0.004546	-17.3529	2.49338	1.65e-07	3.7e-06	-16.1934	0.175642	0.561667	0.826749
PST130_00153	ND	ND	ND	ND	ND	ND	ND	ND	ND	ND	ND	ND	ND	ND	ND	ND	ND	ND	ND	ND	ND	ND	ND	ND
PST130_00154	-21.5037	0.0211121	1	1	-21.6895	-0.342006	0.435993	0.788859	-20.9705	1.08271	0.00902017	0.0776736	-21.7275	-0.147095	0.745982	0.977289	-20.9574	1.06667	0.0884463	0.337725	-21.1344	1.43864	0.000376837	0.003094
PST130_00155	-17.9452	-0.137846	0.920506	1	-18.3365	-0.923343	0.02027	0.0991206	-17.8487	0.057309	0.972236	1	-18.2768	-1.08832	0.0396016	0.260452	-17.9197	0.195909	0.856406	0.98907	-18.3114	0.973917	0.00320264	0.0193184
PST130_00156	-17.651	-0.891051	0.0916482	0.340483	-17.5393	-0.66854	0.0803008	0.282074	-17.1804	0.0510421	0.958375	1	-17.8549	-0.234146	0.529669	0.914551	-17.628	0.943884	0.0546395	0.241832	-17.5152	0.714485	0.0228812	0.0975783
PST130_00157	ND	ND	ND	ND	ND	ND	ND	ND	ND	ND	ND	ND	ND	ND	ND	ND	ND	ND	ND	ND	ND	ND	ND	ND
PST130_00158	ND	ND	ND	ND	ND	ND	ND	ND	ND	ND	ND	ND	ND	ND	ND	ND	ND	ND	ND	ND	ND	ND	ND	ND
PST130_00159	-21.8886	-8.73473	1.02e-14	5.26e-13	-18.0657	-1.08834	0.00586706	0.0354949	-18.0352	-1.02859	0.000378449	0.00565955	-22.2336	6.98146	8.48e-06	0.00027484	-22.4022	7.70873	9.16e-12	3.06e-10	-18.5775	0.0653921	0.869681	0.969707
PST130_00160	-19.1445	0.108356	0.823017	0.977639	-18.5514	1.29761	0.00337215	0.0219782	-19.0713	0.252462	0.507427	0.971567	-18.8165	1.77512	0.0369983	0.248081	-19.0161	0.141477	0.82923	0.980942	-18.4237	-1.04406	0.000639249	0.00491495
PST130_00161	-18.7116	0.518404	0.255728	0.640011	-18.5829	0.777309	0.0810586	0.283662	-18.837	0.266627	0.458951	0.95469	-18.5412	0.80296	0.405897	0.854379	-18.5778	-0.252609	0.463637	0.843317	-18.4489	-0.512015	0.0920155	0.277393
PST130_00162	-21.2481	-0.0806918	1	1	-20.7201	0.981484	0.0583885	0.224211	-21.0646	0.282694	0.547978	0.981339	-21.2465	2.00518	0.113232	0.494458	-21.1023	0.360479	0.561104	0.894115	-20.5755	-0.688993	0.0554736	0.192291
PST130_00163	-10.459	0.639397	0.115598	0.399275	-10.6457	0.266038	0.537836	0.853689	-10.6278	0.302	0.337171	0.875318	-10.2148	-0.740076	0.121728	0.514194	-10.3081	-0.337384	0.279661	0.676294	-10.4948	0.0359797	0.936022	0.988685
PST130_00164	-14.2445	-1.03225	0.0290095	0.145768	-13.2769	0.902752	0.0290807	0.131544	-13.6663	0.124324	0.727612	0.997857	-14.2153	2.67862	0.000769652	0.0128242	-14.1821	1.15606	0.00796742	0.0551773	-13.2147	-0.7785	0.00582759	0.0317135
PST130_00165	ND	ND	ND	ND	ND	ND	ND	ND	ND	ND	ND	ND	ND	ND	ND	ND	ND	ND	ND	ND	ND	ND	ND	ND
PST130_00166	-21.4289	-0.179687	1	1	-21.6249	-0.585961	0.293294	0.655055	-21.4045	-0.122311	0.642198	0.993698	-21.6277	-0.560173	0.333224	0.801443	-21.493	0.0544445	1	1	-21.6932	0.454365	0.380434	0.685394
PST130_00167	-18.124	0.329633	0.452855	0.831069	-18.2298	0.118642	0.836082	0.96842	-18.2383	0.100753	0.812952	1	-18.2234	0.330443	0.829383	0.992486	-18.0725	-0.230321	0.478455	0.853241	-18.1785	-0.0176327	0.962884	0.998392
PST130_00168	-19.4316	-1.70265	0.00146378	0.0131629	-18.613	-0.065943	0.829425	0.96712	-18.2859	0.58935	0.0810074	0.397198	-20.0219	2.65882	0.0063421	0.068622	-19.1341	2.28387	5.68e-06	9.94e-05	-18.319	0.650576	0.0418107	0.15456
PST130_00169	-18.0281	-0.542693	0.259119	0.644387	-17.8851	-0.255255	0.500828	0.832599	-17.6357	0.241124	0.48085	0.962703	-18.534	1.22967	0.145167	0.567071	-17.9056	0.78039	0.0760419	0.304742	-17.7647	0.497661	0.123846	0.34171
PST130_00170	ND	ND	ND	ND	ND	ND	ND	ND	ND	ND	ND	ND	ND	ND	ND	ND	ND	ND	ND	ND	ND	ND	ND	ND
PST130_00171	ND	ND	ND	ND	ND	ND	ND	ND	ND	ND	ND	ND	ND	ND	ND	ND	ND	ND	ND	ND	ND	ND	ND	ND
PST130_00172	ND	ND	ND	ND	ND	ND	ND	ND	ND	ND	ND	ND	ND	ND	ND	ND	ND	ND	ND	ND	ND	ND	ND	ND
PST130_00173	ND	ND	ND	ND	ND	ND	ND	ND	ND	ND	ND	ND	ND	ND	ND	ND	ND	ND	ND	ND	ND	ND	ND	ND
PST130_00174	ND	ND	ND	ND	ND	ND	ND	ND	ND	ND	ND	ND	ND	ND	ND	ND	ND	ND	ND	ND	ND	ND	ND	ND
PST130_00175	ND	ND	ND	ND	ND	ND	ND	ND	ND	ND	ND	ND	ND	ND	ND	ND	ND	ND	ND	ND	ND	ND	ND	ND
PST130_00176	ND	ND	ND	ND	ND	ND	ND	ND	ND	ND	ND	ND	ND	ND	ND	ND	ND	ND	ND	ND	ND	ND	ND	ND
PST130_00177	-22.9662	-1.58447	0.0791939	0.306297	-22.7608	-1.1849	0.110236	0.351793	-22.6421	-0.929807	0.0846938	0.408284	ND	ND	ND	ND	ND	ND	ND	ND	ND	ND	ND	ND
PST130_00178	-19.108	0.265696	0.491274	0.85556	-18.6637	1.15266	0.00996368	0.0556727	-19.2342	0.0143856	1	1	-18.4449	0.527481	0.606722	0.944147	-19.1017	-0.247047	0.446903	0.83321	-18.6542	-1.13596	0.000266655	0.00229063
PST130_00179	-16.1055	-0.427856	0.389474	0.78215	-15.6667	0.449632	0.285766	0.646162	-16.0074	-0.231613	0.376195	0.901848	-15.941	0.905631	0.263069	0.74022	-16.2213	0.196435	0.739121	0.960338	-15.7823	-0.680881	0.0169746	0.076732
PST130_00180	-18.7391	0.270184	0.489664	0.854365	-18.3728	0.998796	0.0236354	0.111992	-18.8184	0.114363	0.814548	1	-18.1378	0.338931	0.800626	0.988068	-18.6839	-0.154716	0.544118	0.884941	-18.3175	-0.887823	0.00331128	0.0198466
PST130_00181	-17.1962	-0.273859	0.585606	0.901739	-17.2067	-0.294944	0.413799	0.769024	-16.9422	0.234228	0.475349	0.962312	-17.4902	0.422032	0.69871	0.967708	-17.0779	0.507779	0.264515	0.658089	-17.0876	0.530654	0.0834453	0.259752
PST130_00182	-14.3355	-0.200384	0.712346	0.95072	-14.1488	0.172983	0.704715	0.931028	-14.2868	-0.102832	0.658015	0.997857	-14.3449	0.581885	0.507757	0.906809	-14.3869	0.0974298	0.927322	1	-14.2003	-0.275752	0.318541	0.625061
PST130_00183	ND	ND	ND	ND	ND	ND	ND	ND	ND	ND	ND	ND	ND	ND	ND	ND	ND	ND	ND	ND	ND	ND	ND	ND
PST130_00184	ND	ND	ND	ND	ND	ND	ND	ND	ND	ND	ND	ND	ND	ND	ND	ND	ND	ND	ND	ND	ND	ND	ND	ND
PST130_00185	ND	ND	ND	ND	ND	ND	ND	ND	ND	ND	ND	ND	ND	ND	ND	ND	ND	ND	ND	ND	ND	ND	ND	ND
PST130_00186	-19.5155	-1.66831	0.00288725	0.0231929	-18.9378	-0.508327	0.225156	0.561398	-18.9012	-0.442947	0.142377	0.565685	-20.0246	1.59576	0.0775608	0.396937	-19.734	1.22246	0.0171475	0.102445	-19.1594	0.0726104	0.914154	0.981359
PST130_00187	-16.5466	-0.0708938	0.957611	1	-16.4074	0.206771	0.650657	0.906091	-16.6395	-0.256201	0.331908	0.868368	-16.5985	0.668072	0.442469	0.872787	-16.6746	-0.186414	0.525713	0.876562	-16.536	-0.464293	0.104585	0.303948
PST130_00188	-16.1991	-0.0143125	1	1	-16.3344	-0.285497	0.428847	0.784879	-16.3206	-0.256674	0.328418	0.865079	-16.4453	0.142132	1	1	-16.3275	-0.243039	0.421705	0.812605	-16.4629	0.0275464	0.956052	0.996322
PST130_00189	-16.0392	-0.21274	0.711333	0.950264	-15.4283	1.00952	0.0152065	0.0790336	-15.9178	0.0299705	1	1	-15.4976	0.972359	0.221111	0.690861	-16.0246	0.243255	0.663785	0.93772	-15.414	-0.978688	0.000574902	0.00448294
PST130_00190	ND	ND	ND	ND	-22.3784	1.66502	0.0304076	0.136461	-22.8476	0.738796	0.331793	0.868368	-23.7128	4.02293	0.0843492	0.41867	-24.3677	3.77762	0.081658	0.320095	-22.0145	-0.931533	0.0409392	0.152192
PST130_00191	-13.1245	0.298521	0.439514	0.821963	-14.2201	-1.89275	6.18e-07	8.91e-06	-13.1423	0.262849	0.409832	0.929686	-13.8961	-2.42885	1.3e-06	5.4e-05	-12.9931	-0.0356762	0.795908	0.975126	-14.0882	2.15463	1.4e-11	3.92e-10
PST130_00192	ND	ND	ND	ND	ND	ND	ND	ND	ND	ND	ND	ND	ND	ND	ND	ND	ND	ND	ND	ND	ND	ND	ND	ND
PST130_00193	-13.7426	-0.335292	0.501131	0.862321	-13.5331	0.0836915	0.880356	0.982756	-13.6307	-0.111528	0.635418	0.993698	-13.8691	0.814182	0.313037	0.786699	-13.7983	0.223692	0.673249	0.940451	-13.5888	-0.195144	0.474481	0.768612
PST130_00194	-15.1225	-0.296185	0.563136	0.892961	-14.97	0.00874286	0.976982	1	-15.1356	-0.32222	0.22205	0.726701	-15.1851	0.444534	0.654373	0.953128	-15.2837	-0.0262875	0.818276	0.979095	-15.1312	-0.331487	0.236392	0.522511
PST130_00195	-18.797	-0.731557	0.14836	0.46731	-18.9686	-1.0779	0.00840935	0.0481812	-18.4642	-0.0634113	0.807665	1	-19.515	0.304206	1	1	-18.827	0.664932	0.157643	0.489761	-19.0004	1.01624	0.00249485	0.0156355
PST130_00196	-21.6345	-1.05033	0.257186	0.641925	-21.5234	-0.849609	0.134308	0.403475	-21.8341	-1.43588	0.0034107	0.0360064	-21.8546	-0.409259	0.602045	0.942147	-22.3544	-0.381627	0.585053	0.905737	-22.2425	-0.578098	0.359681	0.665913
PST130_00197	ND	ND	ND	ND	ND	ND	ND	ND	ND	ND	ND	ND	ND	ND	ND	ND	ND	ND	ND	ND	ND	ND	ND	ND
PST130_00198	ND	ND	ND	ND	ND	ND	ND	ND	ND	ND	ND	ND	ND	ND	ND	ND	ND	ND	ND	ND	ND	ND	ND	ND
PST130_00199	ND	ND	ND	ND	ND	ND	ND	ND	ND	ND	ND	ND	ND	ND	ND	ND	ND	ND	ND	ND	ND	ND	ND	ND
PST130_00200	-22.5384	0.0957557	1	1	-22.8413	-0.528431	0.356498	0.719369	-22.2127	0.757281	0.225029	0.730288	ND	ND	ND	ND	-22.1609	0.660536	0.453659	0.837917	-22.4632	1.27799	0.0272772	0.111979
PST130_00201	ND	ND	ND	ND	ND	ND	ND	ND	ND	ND	ND	ND	ND	ND	ND	ND	ND	ND	ND	ND	ND	ND	ND	ND
PST130_00202	-14.3063	-1.18526	0.0127178	0.0771346	-14.0879	-0.748641	0.0448352	0.182532	-14.0107	-0.593838	0.0269498	0.179597	-14.7476	0.550121	0.540013	0.919	-14.6032	0.591146	0.182444	0.534052	-14.3848	0.15445	0.625524	0.864774
PST130_00203	ND	ND	ND	ND	ND	ND	ND	ND	ND	ND	ND	ND	ND	ND	ND	ND	ND	ND	ND	ND	ND	ND	ND	ND
PST130_00204	ND	ND	ND	ND	ND	ND	ND	ND	ND	ND	ND	ND	ND	ND	ND	ND	ND	ND	ND	ND	ND	ND	ND	ND
PST130_00205	-12.9266	-0.36161	0.465261	0.839229	-12.2698	0.95198	0.0213005	0.102804	-12.4973	0.497181	0.106552	0.477326	-12.4706	1.19797	0.119576	0.507589	-12.6781	0.858788	0.0485841	0.222374	-12.0213	-0.454847	0.104097	0.302875
PST130_00206	ND	ND	ND	ND	ND	ND	ND	ND	ND	ND	ND	ND	ND	ND	ND	ND	ND	ND	ND	ND	ND	ND	ND	ND
PST130_00207	-12.7835	-3.54278	2.29e-11	8.34e-10	-12.2962	-2.56805	2.54e-11	6.45e-10	-11.1748	-0.325269	0.214656	0.714347	-14.2252	1.23673	0.108654	0.484282	-12.9461	3.21733	5.77e-11	1.82e-09	-12.4588	2.2426	2.48e-12	7.75e-11
PST130_00208	-15.7846	-1.33311	0.00589876	0.0419226	-16.117	-1.9979	1.79e-07	2.8e-06	-15.1141	0.00786468	0.960453	1	-16.7861	-0.449757	0.305665	0.782048	-15.7804	1.34119	0.00263467	0.0224819	-16.1115	2.00453	3.25e-10	7.75e-09
PST130_00209	ND	ND	ND	ND	ND	ND	ND	ND	ND	ND	ND	ND	ND	ND	ND	ND	ND	ND	ND	ND	ND	ND	ND	ND
PST130_00210	ND	ND	ND	ND	-22.8684	1.56192	0.0715596	0.260459	-23.2791	0.750203	0.345434	0.879949	-22.5337	0.560203	1	1	-23.2526	0.700026	0.813794	0.978324	-22.493	-0.813719	0.142887	0.377351
PST130_00211	-14.2959	-0.878173	0.0634512	0.263259	-14.1938	-0.673917	0.0702138	0.257292	-13.954	-0.194278	0.443695	0.949482	-14.9722	1.10248	0.157648	0.592037	-14.3929	0.683562	0.118268	0.406554	-14.2908	0.47974	0.113168	0.32098
PST130_00212	-15.5753	-1.52746	0.00130989	0.0119787	-15.6166	-1.61057	2.3e-05	0.000253895	-14.9283	-0.232974	0.364813	0.896384	-18.0595	3.89587	1.52e-05	0.000456278	-15.6907	1.29182	0.00286926	0.0242036	-15.7331	1.37669	9.38e-06	0.000117143
PST130_00213	-15.1283	-0.705449	0.137803	0.446104	-14.9961	-0.44115	0.229935	0.568618	-14.8683	-0.18528	0.46337	0.956953	-15.6097	0.9408	0.239982	0.715343	-15.2207	0.519706	0.245806	0.632877	-15.0886	0.255702	0.406924	0.711395
PST130_00214	-22.2483	0.232702	0.575329	0.897474	-22.3704	-0.0263703	1	1	-21.6999	1.33769	0.00779349	0.0688462	-22.0404	-0.899983	0.21508	0.684466	-21.579	1.11663	0.187539	0.544161	-21.6913	1.3806	0.00239213	0.0151038
PST130_00215	ND	ND	ND	ND	ND	ND	ND	ND	ND	ND	ND	ND	ND	ND	ND	ND	ND	ND	ND	ND	ND	ND	ND	ND
PST130_00216	-17.4931	-1.14581	0.0189373	0.105692	-17.2743	-0.710166	0.0586153	0.224836	-17.4227	-1.00335	0.000307086	0.00473754	-17.9512	0.63456	0.50228	0.904901	-17.995	0.139217	0.859456	0.98907	-17.7772	-0.299833	0.307066	0.612505
PST130_00217	-12.8732	-0.633644	0.183632	0.535586	-12.682	-0.251185	0.478236	0.819229	-12.6227	-0.132528	0.58234	0.987342	-13.0915	0.58035	0.507724	0.906809	-12.9395	0.501066	0.264026	0.657415	-12.7483	0.11867	0.716069	0.91131
PST130_00218	-14.0667	-0.155153	0.790552	0.970686	-14.0726	-0.167093	0.622877	0.895482	-14.0376	-0.096877	0.672237	0.997857	-14.1917	0.125656	0.962882	1	-14.1151	0.0582554	0.992511	1	-14.1211	0.070233	0.843795	0.959907
PST130_00219	-11.4025	0.0171563	0.901549	0.998048	-11.5855	-0.348907	0.335043	0.698783	-11.4247	-0.0272082	0.857979	1	-11.641	-0.0400636	0.745391	0.977289	-11.4161	-0.0444071	0.778581	0.97091	-11.5991	0.321642	0.291431	0.594473
PST130_00220	-22.7368	-0.967684	0.403933	0.793913	-22.7436	-0.999185	0.110236	0.351793	-22.5323	-0.548494	0.201133	0.691527	ND	ND	ND	ND	-23.0132	0.410738	0.642133	0.928537	-23.025	0.429164	0.510976	0.795858
PST130_00221	-15.2705	-1.35272	0.00469726	0.0347968	-14.7376	-0.287439	0.421229	0.775939	-14.8916	-0.59465	0.027328	0.181475	-15.6965	1.61049	0.0370107	0.248081	-15.5675	0.757158	0.0835495	0.324822	-15.035	-0.307801	0.270898	0.571165
PST130_00222	-16.4464	0.466776	0.250665	0.632969	-16.5134	0.333802	0.436264	0.788859	-16.4889	0.381042	0.230468	0.737353	-16.204	-0.373353	0.381358	0.838975	-16.256	-0.0853124	0.697333	0.947073	-16.3231	0.0481694	0.915123	0.981447
PST130_00223	-11.9923	-0.242155	0.642889	0.926237	-11.974	-0.205413	0.554413	0.862553	-11.9571	-0.171553	0.490646	0.965968	-12.0564	-0.101534	0.668867	0.958674	-12.0782	0.0706204	0.982195	1	-12.0598	0.0338488	0.942168	0.990704
PST130_00224	ND	ND	ND	ND	ND	ND	ND	ND	ND	ND	ND	ND	ND	ND	ND	ND	ND	ND	ND	ND	ND	ND	ND	ND
PST130_00225	-20.5872	-0.794586	0.207642	0.57343	-19.3675	1.66067	0.00029461	0.00260376	-19.9141	0.541167	0.13651	0.551353	-19.7604	2.21813	0.0107053	0.101184	-20.3141	1.33996	0.0175398	0.104272	-19.0904	-1.10905	0.000464042	0.0037129
PST130_00226	-23.2237	-2.54404	0.0571416	0.242997	-21.2496	1.40649	0.0137259	0.0730941	-21.9625	-0.0227266	1	1	-23.2038	5.04089	0.0081806	0.0834189	-23.2324	2.52274	0.0568435	0.249094	-21.2539	-1.42346	0.000837298	0.00617484
PST130_00227	ND	ND	ND	ND	ND	ND	ND	ND	ND	ND	ND	ND	ND	ND	ND	ND	ND	ND	ND	ND	ND	ND	ND	ND
PST130_00228	-15.6607	0.368415	0.351679	0.744856	-15.6909	0.30817	0.476397	0.818189	-15.8668	-0.0439719	0.816119	1	-15.4732	-0.162215	0.599635	0.941879	-15.6828	-0.412361	0.202036	0.567728	-15.7128	-0.352581	0.210786	0.487361
PST130_00229	ND	ND	ND	ND	ND	ND	ND	ND	ND	ND	ND	ND	ND	ND	ND	ND	ND	ND	ND	ND	ND	ND	ND	ND
PST130_00230	ND	ND	ND	ND	ND	ND	ND	ND	ND	ND	ND	ND	ND	ND	ND	ND	ND	ND	ND	ND	ND	ND	ND	ND
PST130_00231	-20.2427	-1.88815	0.00167523	0.0147769	-19.692	-0.78819	0.0563641	0.218778	-19.664	-0.729822	0.0212682	0.149365	-21.1419	2.0728	0.0755528	0.390916	-20.6054	1.15231	0.0555531	0.244733	-20.058	0.0562119	0.910069	0.980207
PST130_00232	-14.9934	-0.696563	0.146197	0.462862	-14.6858	-0.0811946	0.78595	0.954946	-14.7837	-0.277083	0.286907	0.816592	-15.0516	0.561289	0.529672	0.914551	-15.1321	0.419189	0.366764	0.769151	-14.8245	-0.196697	0.472477	0.767383
PST130_00233	ND	ND	ND	ND	ND	ND	ND	ND	ND	ND	ND	ND	ND	ND	ND	ND	ND	ND	ND	ND	ND	ND	ND	ND
PST130_00234	ND	ND	ND	ND	ND	ND	ND	ND	-22.7645	0.645718	0.267728	0.791944	ND	ND	ND	ND	-23.0475	1.21635	0.319374	0.719808	-23.664	2.45875	0.00390337	0.0228653
PST130_00235	-18.966	-1.35043	0.0212363	0.116078	-19.1345	-1.68536	4.39e-05	0.00046208	-18.4393	-0.298482	0.279571	0.808107	-19.6614	-0.790379	0.147095	0.570298	-19.1176	1.05737	0.0633886	0.270364	-19.2813	1.38369	5.31e-05	0.000553637
PST130_00236	ND	ND	ND	ND	ND	ND	ND	ND	ND	ND	ND	ND	ND	ND	ND	ND	ND	ND	ND	ND	ND	ND	ND	ND
PST130_00237	-13.5023	-0.181943	0.743021	0.960094	-13.4303	-0.0379671	0.873324	0.981808	-13.4287	-0.0347332	0.838609	1	-13.5598	0.23466	0.903546	1	-13.5197	0.147226	0.824386	0.980366	-13.4476	0.00327624	0.977502	1
PST130_00238	ND	ND	ND	ND	ND	ND	ND	ND	ND	ND	ND	ND	ND	ND	ND	ND	ND	ND	ND	ND	ND	ND	ND	ND
PST130_00239	-15.634	0.393853	0.332161	0.727091	-15.0025	1.65668	9.45e-05	0.000933726	-15.6861	0.289952	0.363523	0.894884	-15.4503	2.58611	0.00118566	0.0181023	-15.4885	-0.104569	0.677697	0.942336	-14.857	-1.36626	1.69e-06	2.46e-05
PST130_00240	-21.5789	-1.00065	0.263957	0.64993	-20.6317	0.862223	0.150593	0.435833	-21.4006	-0.624413	0.129096	0.534178	-21.2739	1.93092	0.133957	0.540765	-21.8944	0.368192	0.779105	0.97091	-20.9491	-1.51338	0.000230585	0.00202026
PST130_00241	ND	ND	ND	ND	ND	ND	ND	ND	ND	ND	ND	ND	ND	ND	ND	ND	ND	ND	ND	ND	ND	ND	ND	ND
PST130_00242	-15.3766	-0.0132052	0.964013	1	-15.5271	-0.314227	0.385431	0.744606	-15.3476	0.0448931	0.946971	1	-15.7506	0.466389	0.633951	0.95124	-15.3539	0.0575669	1	1	-15.5047	0.358984	0.241527	0.529736
PST130_00243	-17.0813	-0.530988	0.276994	0.667175	-16.9207	-0.209907	0.552996	0.862363	-16.818	-0.00431509	0.934513	1	-17.3205	0.636818	0.477583	0.889862	-17.0829	0.526036	0.247642	0.635402	-16.922	0.205278	0.510826	0.795858
PST130_00244	ND	ND	ND	ND	ND	ND	ND	ND	ND	ND	ND	ND	ND	ND	ND	ND	ND	ND	ND	ND	ND	ND	ND	ND
PST130_00245	ND	ND	ND	ND	ND	ND	ND	ND	ND	ND	ND	ND	ND	ND	ND	ND	ND	ND	ND	ND	ND	ND	ND	ND
PST130_00246	-21.6287	-9.25443	4e-17	2.71e-15	-18.4231	-2.84301	1.57e-12	4.74e-11	-17.0303	-0.057774	0.779404	1	-22.8596	5.72937	0.00116329	0.0179064	-21.658	9.19697	6.17e-18	3.15e-16	-18.4483	2.77625	6.98e-16	3.57e-14
PST130_00248	-15.0863	0.79276	0.0550645	0.236887	-14.74	1.48491	0.000416179	0.00354079	-15.1726	0.620486	0.0453708	0.263554	-14.2826	0.40906	0.688132	0.964865	-14.7762	-0.172324	0.532815	0.880795	-14.4305	-0.863679	0.00226464	0.0144328
PST130_00249	-18.2904	1.65516	0.000237568	0.00274421	-19.2217	-0.202257	0.591818	0.879216	-18.9721	0.288146	0.386693	0.910913	-18.2262	-1.99929	0.000155862	0.0032876	-18.1441	-1.36159	0.00023332	0.00278411	-19.0699	0.500911	0.119316	0.333468
PST130_00250	-18.0424	-4.68008	3.94e-14	1.91e-12	-14.7427	1.91902	7.52e-06	9.2e-05	-15.1293	1.14646	0.000251546	0.00397853	-17.014	6.21199	4.64e-10	4.65e-08	-17.4708	5.83017	2.95e-21	1.77e-19	-14.1694	-0.771762	0.00640259	0.0342632
PST130_00251	-15.4922	0.854659	0.0399543	0.186775	-15.5957	0.647446	0.119944	0.373122	-15.8946	0.0503452	0.93543	1	-15.2433	0.0952462	0.922892	1	-15.4671	-0.804624	0.0171171	0.102375	-15.5707	-0.59737	0.0351604	0.135682
PST130_00252	ND	ND	ND	ND	ND	ND	ND	ND	ND	ND	ND	ND	ND	ND	ND	ND	ND	ND	ND	ND	ND	ND	ND	ND
PST130_00253	-12.9459	-0.148989	0.800481	0.973008	-13.4479	-1.15305	0.00215499	0.0150753	-12.946	-0.149216	0.542253	0.981339	-13.4256	-1.12126	0.0242312	0.183437	-13.0205	-0.000231647	0.870178	0.990507	-13.5225	1.00363	0.000971807	0.0070563
PST130_00254	-8.85066	0.184574	0.609889	0.910869	-8.9148	0.0562867	0.934109	0.99538	-9.05401	-0.222094	0.384073	0.908812	-8.72901	-0.446831	0.306708	0.782534	-8.96174	-0.406663	0.202279	0.56781	-9.02587	-0.278386	0.312629	0.61934
PST130_00255	-16.6542	-1.35072	0.00540518	0.0390797	-16.4919	-1.02639	0.00687612	0.0406895	-16.2088	-0.459605	0.0918441	0.430622	-17.2942	0.619746	0.495023	0.900918	-16.8834	0.890509	0.0455172	0.21304	-16.721	0.566816	0.0649179	0.216273
PST130_00256	ND	ND	ND	ND	ND	ND	ND	ND	ND	ND	ND	ND	ND	ND	ND	ND	ND	ND	ND	ND	ND	ND	ND	ND
PST130_00257	-16.0461	-1.36096	0.00537259	0.0389092	-17.1974	-3.66341	1.36e-19	1.01e-17	-16.1605	-1.58997	4.86e-09	1.68e-07	-17.6685	-1.95936	0.000143342	0.00306857	-16.8413	-0.228511	0.445393	0.832466	-17.9888	2.06657	2.43e-10	5.89e-09
PST130_00258	-16.409	-1.69552	0.000697597	0.00701334	-17.5088	-3.895	2.18e-21	2.06e-19	-16.4042	-1.68599	5.88e-10	2.19e-08	-18.1571	-1.89896	0.000284483	0.00540936	-17.2526	0.0104958	0.879944	0.992603	-18.3481	2.20054	3.41e-11	8.99e-10
PST130_00259	ND	ND	ND	ND	ND	ND	ND	ND	ND	ND	ND	ND	ND	ND	ND	ND	ND	ND	ND	ND	ND	ND	ND	ND
PST130_00260	ND	ND	ND	ND	ND	ND	ND	ND	ND	ND	ND	ND	ND	ND	ND	ND	ND	ND	ND	ND	ND	ND	ND	ND
PST130_00261	-21.5575	-0.00202339	0.891944	0.996191	-21.5627	-0.0307536	0.919183	0.992917	-22.0112	-0.898542	0.0520687	0.29199	-21.3871	-0.564217	0.391412	0.845738	-22.0119	-0.895986	0.0777045	0.308793	-22.0186	-0.880619	0.0646995	0.21589
PST130_00262	ND	ND	ND	ND	ND	ND	ND	ND	ND	ND	ND	ND	ND	ND	ND	ND	ND	ND	ND	ND	ND	ND	ND	ND
PST130_00263	-21.8091	1.19675	0.0563825	0.240956	-22.0069	0.804732	0.276525	0.633257	-22.0415	0.73011	0.177137	0.645391	-21.1348	-1.26947	0.0522321	0.310105	-21.448	-0.449919	0.317329	0.718416	-21.6329	-0.0672614	1	1
PST130_00264	-14.1805	0.0673906	0.811964	0.974612	-14.0133	0.401856	0.339562	0.703864	-14.1359	0.156463	0.646026	0.99467	-13.924	0.0975497	0.924486	1	-14.1023	0.0891518	0.945664	1	-13.935	-0.245321	0.373296	0.678186
PST130_00265	-12.7897	0.274302	0.473331	0.84574	-12.6549	0.543813	0.190371	0.508111	-12.6722	0.509331	0.0981687	0.451124	-12.4806	0.100117	0.926262	1	-12.5351	0.235061	0.653845	0.933592	-12.4003	-0.0345161	0.871184	0.970077
PST130_00266	-15.8471	-3.21777	9.4e-10	2.91e-08	-15.9721	-3.4676	4.93e-18	2.83e-16	-14.9332	-1.38976	2.25e-07	6.44e-06	-17.6274	-0.0337993	0.78519	0.985006	-16.5416	1.82652	6.64e-05	0.000904222	-16.6674	2.07713	1.67e-10	4.11e-09
PST130_00267	-12.8403	0.0229637	0.890361	0.995741	-12.7591	0.185369	0.68088	0.920888	-12.8419	0.0197815	0.988705	1	-12.7943	0.2746	0.851618	0.995767	-12.8304	-0.00319726	0.864385	0.989487	-12.7492	-0.165585	0.537475	0.81256
PST130_00268	-16.7654	-0.724952	0.140143	0.450102	-16.5986	-0.390386	0.289769	0.651891	-16.6194	-0.433597	0.114277	0.49937	-16.9876	0.346819	0.77974	0.98323	-16.9819	0.292035	0.5747	0.899613	-16.8141	-0.0424317	0.869766	0.969707
PST130_00269	ND	ND	ND	ND	ND	ND	ND	ND	ND	ND	ND	ND	ND	ND	ND	ND	ND	ND	ND	ND	ND	ND	ND	ND
PST130_00270	-21.5912	-0.275259	0.570311	0.895914	-21.8151	-0.737089	0.218881	0.552329	-21.4022	0.110918	1	1	-23.7768	3.89495	0.0981278	0.457552	-21.5331	0.370893	0.387032	0.786331	-21.7714	0.843805	0.166874	0.418964
PST130_00271	-11.7625	-0.03338	0.993688	1	-11.7778	-0.0640228	0.821595	0.965636	-11.7597	-0.0278301	0.856751	1	-12.1065	0.887871	0.263076	0.74022	-11.7764	0.0054979	0.882993	0.993321	-11.7917	0.0362604	0.935635	0.988685
PST130_00272	-14.9357	1.02568	0.0135936	0.0812289	-15.0812	0.734865	0.0761046	0.271704	-15.368	0.160977	0.639368	0.993698	-14.448	-0.702919	0.141934	0.559133	-14.8554	-0.864587	0.00991821	0.0661996	-15.0013	-0.573267	0.0417511	0.154472
PST130_00273	-18.771	-0.373476	0.379081	0.77254	-18.5369	0.0896634	0.919409	0.992917	-18.4048	0.362602	0.296816	0.8315	-19.943	3.18243	0.00118527	0.0181023	-18.5867	0.726861	0.0765024	0.306402	-18.3574	0.269249	0.413436	0.718119
PST130_00274	-12.4433	0.764263	0.0620314	0.259063	-12.5269	0.597018	0.149352	0.433646	-12.8175	0.0159845	0.978078	1	-12.0966	-0.301103	0.443188	0.873009	-12.4353	-0.748284	0.0242895	0.134012	-12.519	-0.58091	0.0386285	0.145655
PST130_00275	ND	ND	ND	ND	ND	ND	ND	ND	ND	ND	ND	ND	ND	ND	ND	ND	ND	ND	ND	ND	ND	ND	ND	ND
PST130_00276	ND	ND	ND	ND	ND	ND	ND	ND	ND	ND	ND	ND	ND	ND	ND	ND	ND	ND	ND	ND	ND	ND	ND	ND
PST130_00277	ND	ND	ND	ND	ND	ND	ND	ND	ND	ND	ND	ND	ND	ND	ND	ND	-24.4805	3.55213	0.119312	0.408659	ND	ND	ND	ND
PST130_00278	-17.1635	-0.0135652	1	1	-16.8615	0.590351	0.161902	0.459168	-17.1834	-0.0534376	0.797329	1	-16.8928	0.571216	0.534122	0.916517	-17.1903	-0.0395663	0.792015	0.974505	-16.8881	-0.64383	0.0256341	0.106594
PST130_00279	-21.1485	-1.55965	0.0392584	0.184321	-21.0911	-1.46338	0.00919799	0.0520111	-20.7026	-0.655797	0.0659923	0.346394	-22.0058	0.476817	0.873864	1	-21.4779	0.897113	0.206043	0.571962	-21.4313	0.807799	0.169351	0.422768
PST130_00280	-12.8805	-0.136884	0.822071	0.977553	-12.6115	0.401073	0.339695	0.703864	-12.8004	0.0231919	1	1	-12.649	0.354815	0.753603	0.978023	-12.8689	0.16013	0.798329	0.975911	-12.5999	-0.377818	0.175487	0.434222
PST130_00281	-20.5213	-1.7476	0.00565639	0.0405114	-19.7112	-0.128875	0.747352	0.94358	-19.8007	-0.305477	0.330644	0.867429	-20.7524	1.79522	0.0590122	0.335692	-20.6725	1.43892	0.0181788	0.106999	-19.8649	-0.174923	0.566443	0.829416
PST130_00282	ND	ND	ND	ND	ND	ND	ND	ND	ND	ND	ND	ND	ND	ND	ND	ND	ND	ND	ND	ND	ND	ND	ND	ND
PST130_00283	-15.7116	-0.216939	0.689379	0.94075	-15.581	0.0438298	0.974242	1	-15.7581	-0.309686	0.242359	0.754864	-15.7347	0.344905	0.774413	0.981401	-15.8665	-0.0930466	0.686346	0.943155	-15.736	-0.354329	0.208509	0.48424
PST130_00284	ND	ND	ND	ND	ND	ND	ND	ND	ND	ND	ND	ND	ND	ND	ND	ND	ND	ND	ND	ND	ND	ND	ND	ND
PST130_00285	-13.4475	-0.322538	0.52169	0.873488	-12.7847	1.00308	0.0153986	0.0798724	-13.2041	0.164348	0.62706	0.993698	-12.8837	1.00141	0.200203	0.664942	-13.3655	0.486903	0.281064	0.678202	-12.7026	-0.83893	0.00294133	0.0179891
PST130_00286	-16.2642	-0.638977	0.187393	0.543096	-16.5145	-1.14121	0.00273302	0.0183849	-16.0882	-0.285964	0.275149	0.803753	-16.9068	-0.0972261	0.667937	0.958517	-16.4075	0.351781	0.471128	0.847909	-16.6583	0.852125	0.00571308	0.0312714
PST130_00287	-16.614	0.00806008	0.910812	1	-16.7714	-0.306733	0.402677	0.75966	-16.7203	-0.20451	0.432098	0.943048	-16.7292	-0.373084	0.380452	0.838317	-16.7164	-0.212211	0.470768	0.847719	-16.8734	0.102352	0.764891	0.932425
PST130_00288	-19.12	-0.162183	0.887345	0.994309	-19.2835	-0.484884	0.251181	0.599243	-19.0096	0.0557755	0.903747	1	-19.2721	-0.576887	0.274088	0.751475	-19.0913	0.220728	0.752694	0.964956	-19.2533	0.547287	0.113814	0.322465
PST130_00290	ND	ND	ND	ND	ND	ND	ND	ND	ND	ND	ND	ND	ND	ND	ND	ND	ND	ND	ND	ND	ND	ND	ND	ND
PST130_00291	ND	ND	ND	ND	ND	ND	ND	ND	ND	ND	ND	ND	ND	ND	ND	ND	ND	ND	ND	ND	ND	ND	ND	ND
PST130_00292	-14.2591	-0.565888	0.235977	0.611991	-14.2295	-0.50672	0.1701	0.473259	-14.0588	-0.165198	0.50572	0.970915	-14.8777	1.07666	0.169162	0.615526	-14.3416	0.400318	0.383539	0.7831	-14.3121	0.341492	0.264066	0.561518
PST130_00293	-15.4203	-0.743741	0.121262	0.411052	-15.2766	-0.456123	0.216964	0.549306	-15.3639	-0.631034	0.0194741	0.140203	-15.8177	0.716188	0.397147	0.851165	-15.7358	0.112442	0.90153	0.995374	-15.5923	-0.175263	0.518902	0.801778
PST130_00294	ND	ND	ND	ND	ND	ND	ND	ND	ND	ND	ND	ND	ND	ND	ND	ND	ND	ND	ND	ND	ND	ND	ND	ND
PST130_00295	-10.8647	0.0395772	0.860382	0.987389	-10.7281	0.31281	0.462964	0.809281	-10.8493	0.0703583	0.870859	1	-10.6509	0.0375124	0.844563	0.995152	-10.8295	0.0307895	0.934904	1	-10.6929	-0.242452	0.376686	0.681623
PST130_00296	-21.7975	-1.12413	0.283421	0.675257	-21.3452	-0.218682	0.582472	0.875867	-21.1834	0.103675	1	1	-21.6315	0.0370053	0.882504	1	-21.7456	1.23979	0.191356	0.55234	-21.2844	0.338937	0.356125	0.662695
PST130_00297	-21.2387	0.808757	0.180543	0.530245	-20.9251	1.42691	0.00925979	0.0522443	-21.5397	0.212235	0.705473	0.997857	-20.3922	0.16148	0.941825	1	-21.135	-0.592149	0.181136	0.531566	-20.818	-1.21645	0.00221711	0.0141985
PST130_00298	-14.3559	-0.00120772	0.93468	1	-14.6437	-0.57687	0.120089	0.373351	-14.6065	-0.502214	0.0603625	0.324602	-14.5809	-0.670386	0.157067	0.590544	-14.6072	-0.501282	0.125258	0.422208	-14.8951	0.0738342	0.836638	0.956818
PST130_00299	-12.1538	0.174721	0.626225	0.918749	-12.3968	-0.31133	0.386445	0.745833	-12.2733	-0.0641735	0.757425	0.998239	-12.2572	-0.558202	0.222948	0.692794	-12.186	-0.238906	0.419014	0.810245	-12.429	0.247078	0.422464	0.726381
PST130_00300	-13.8268	-0.32587	0.514534	0.869805	-13.8016	-0.275571	0.440363	0.791969	-13.6841	-0.0403642	0.823988	1	-14.0774	0.388247	0.715894	0.971639	-13.8469	0.285448	0.562456	0.894717	-13.8217	0.235369	0.446801	0.748129
PST130_00301	-13.8976	0.276698	0.470014	0.844251	-14.0396	-0.00708247	0.938173	0.997159	-14.0735	-0.0751169	0.729929	0.997857	-13.9528	-0.0289713	0.759381	0.978864	-13.9352	-0.351749	0.264349	0.657947	-14.0772	-0.0677226	0.779488	0.937033
PST130_00302	-11.9591	0.0442429	0.852169	0.985211	-12.0839	-0.205192	0.554816	0.862553	-11.9644	0.0337775	0.97295	1	-12.0554	-0.208934	0.542278	0.919375	-11.9423	-0.0104831	0.848434	0.987022	-12.067	0.238909	0.438794	0.741009
PST130_00303	ND	ND	ND	ND	ND	ND	ND	ND	ND	ND	ND	ND	ND	ND	ND	ND	ND	ND	ND	ND	ND	ND	ND	ND
PST130_00304	ND	ND	ND	ND	ND	ND	ND	ND	-22.5568	0.647577	0.384841	0.909399	ND	ND	ND	ND	-22.9059	1.34693	0.46278	0.842665	-23.0791	1.69551	0.0226932	0.0969018
PST130_00305	-21.7473	-2.14037	0.00772986	0.0515682	-20.5935	0.157877	0.904426	0.989625	-20.7417	-0.122782	0.639873	0.993698	-21.7299	2.18929	0.053829	0.316655	-21.8107	2.01227	0.0117914	0.0760991	-20.6595	-0.295519	0.449003	0.750198
PST130_00306	-17.9059	-2.62726	9.52e-07	1.85e-05	-17.3127	-1.44471	0.0001741	0.00163083	-17.1357	-1.0838	9.31e-05	0.00165148	-18.7501	1.31481	0.121706	0.514194	-18.4482	1.541	0.00163087	0.0151223	-17.8555	0.355327	0.249804	0.541051
PST130_00307	-14.5633	-0.513545	0.287926	0.680853	-14.5341	-0.455058	0.216525	0.548517	-14.4691	-0.324947	0.2168	0.718621	-14.9045	0.395664	0.70907	0.97057	-14.7258	0.188332	0.74393	0.961755	-14.6967	0.129867	0.691374	0.898647
PST130_00308	ND	ND	ND	ND	ND	ND	ND	ND	ND	ND	ND	ND	ND	ND	ND	ND	ND	ND	ND	ND	ND	ND	ND	ND
PST130_00309	ND	ND	ND	ND	ND	ND	ND	ND	ND	ND	ND	ND	ND	ND	ND	ND	ND	ND	ND	ND	ND	ND	ND	ND
PST130_00310	-22.3891	1.70123	0.0140629	0.0833033	-21.9627	2.55977	0.000103884	0.00101484	-22.3418	1.79311	0.00391312	0.0399374	-20.8048	-0.0483357	0.779075	0.983082	-21.4966	0.110262	0.814793	0.978324	-21.0598	-0.749467	0.0650285	0.216587
PST130_00311	ND	ND	ND	ND	ND	ND	ND	ND	ND	ND	ND	ND	ND	ND	ND	ND	ND	ND	ND	ND	ND	ND	ND	ND
PST130_00312	ND	ND	ND	ND	ND	ND	ND	ND	ND	ND	ND	ND	ND	ND	ND	ND	ND	ND	ND	ND	ND	ND	ND	ND
PST130_00313	-23.3464	6.684	1.1e-10	3.8e-09	ND	ND	ND	ND	ND	ND	ND	ND	-21.4768	-2.94275	3.46e-05	0.000932939	-23.2977	-6.5852	1.55e-15	6.78e-14	ND	ND	ND	ND
PST130_00314	ND	ND	ND	ND	ND	ND	ND	ND	ND	ND	ND	ND	ND	ND	ND	ND	ND	ND	ND	ND	ND	ND	ND	ND
PST130_00315	ND	ND	ND	ND	ND	ND	ND	ND	ND	ND	ND	ND	ND	ND	ND	ND	ND	ND	ND	ND	ND	ND	ND	ND
PST130_00316	ND	ND	ND	ND	ND	ND	ND	ND	ND	ND	ND	ND	ND	ND	ND	ND	ND	ND	ND	ND	ND	ND	ND	ND
PST130_00317	ND	ND	ND	ND	ND	ND	ND	ND	ND	ND	ND	ND	ND	ND	ND	ND	ND	ND	ND	ND	ND	ND	ND	ND
PST130_00318	ND	ND	ND	ND	ND	ND	ND	ND	ND	ND	ND	ND	ND	ND	ND	ND	ND	ND	ND	ND	ND	ND	ND	ND
PST130_00319	ND	ND	ND	ND	ND	ND	ND	ND	ND	ND	ND	ND	ND	ND	ND	ND	ND	ND	ND	ND	ND	ND	ND	ND
PST130_00320	-12.9758	-0.209071	0.696346	0.942754	-12.9422	-0.141738	0.669944	0.915833	-12.9539	-0.165162	0.505784	0.970915	-13.2327	0.609297	0.480412	0.890953	-13.0584	0.0438367	0.963808	1	-13.0247	-0.0234157	0.90149	0.978522
PST130_00321	-17.037	1.75587	4.73e-05	0.000649274	-17.5311	0.766895	0.0721819	0.26221	-18.1062	-0.381989	0.174766	0.639772	-16.5307	-1.28168	0.0121331	0.110479	-17.2281	-2.13746	4.15e-10	1.24e-08	-17.7224	-1.14807	0.000107056	0.00102889
PST130_00322	-15.7367	0.00398444	0.929385	1	-17.7456	-4.01384	3.4e-22	3.65e-20	-16.3044	-1.13139	3.54e-05	0.000690177	-17.0899	-2.16501	2.01e-05	0.000571896	-16.3023	-1.1358	0.000890389	0.00903254	-18.3074	2.87407	7.59e-17	4.51e-15
PST130_00323	-15.862	-0.108535	0.877971	0.992133	-15.7792	0.0570612	0.941093	0.997754	-15.8867	-0.157968	0.529605	0.980838	-15.844	0.164039	1	1	-15.9409	-0.0494359	0.774835	0.970298	-15.858	-0.214897	0.438066	0.740747
PST130_00324	-14.8	-1.93784	8.09e-05	0.00105404	-14.7374	-1.8127	1.94e-06	2.61e-05	-14.1879	-0.713524	0.00796711	0.0700221	-15.6297	-0.156907	0.608776	0.944827	-15.1569	1.22435	0.00569324	0.0418293	-15.0943	1.09893	0.000347974	0.00288215
PST130_00325	-9.99817	2.14077	3.29e-07	6.96e-06	-10.4959	1.14537	0.00575179	0.0349114	-10.8258	0.485494	0.114835	0.501142	-9.28274	-1.51125	0.00261959	0.0340757	-9.75547	-1.65528	4.63e-07	9.79e-06	-10.2532	-0.659879	0.0189169	0.0835522
PST130_00326	ND	ND	ND	ND	ND	ND	ND	ND	ND	ND	ND	ND	ND	ND	ND	ND	ND	ND	ND	ND	ND	ND	ND	ND
PST130_00327	-17.6809	0.411734	0.356417	0.74972	-19.6682	-3.56359	3.78e-15	1.55e-13	-18.0875	-0.400738	0.162878	0.615426	-18.8978	-0.992157	0.0552584	0.322278	-17.8794	-0.814047	0.0266342	0.143604	-19.8642	3.16046	1.3e-15	6.44e-14
PST130_00328	-15.1701	-0.43781	0.372606	0.765854	-14.824	0.254384	0.55959	0.864946	-14.9927	-0.0828068	0.712778	0.997857	-15.1681	0.917141	0.24951	0.726406	-15.2114	0.354917	0.454873	0.839005	-14.8653	-0.336861	0.22835	0.511644
PST130_00329	-17.9531	-0.00947025	1	1	-17.9666	-0.0389434	0.84135	0.97069	-18.2787	-0.658642	0.0234425	0.16103	-19.0153	2.54076	0.00408784	0.0490313	-18.28	-0.654118	0.0884769	0.337744	-18.294	-0.622696	0.0457116	0.165592
PST130_00330	-13.8661	0.454588	0.256085	0.640659	-14.1435	-0.100317	0.750802	0.944724	-14.1107	-0.0345516	0.837707	1	-13.884	-0.518171	0.252157	0.728422	-13.8834	-0.489236	0.132799	0.439978	-14.1609	0.0655063	0.857714	0.964699
PST130_00331	ND	ND	ND	ND	ND	ND	ND	ND	ND	ND	ND	ND	ND	ND	ND	ND	ND	ND	ND	ND	ND	ND	ND	ND
PST130_00332	ND	ND	ND	ND	ND	ND	ND	ND	ND	ND	ND	ND	ND	ND	ND	ND	ND	ND	ND	ND	ND	ND	ND	ND
PST130_00333	-17.3455	0.437254	0.311406	0.708153	-17.9126	-0.696928	0.0937156	0.314233	-17.2157	0.696716	0.029224	0.190891	-17.8296	-0.0657243	0.755063	0.978023	-16.9965	0.257291	0.605106	0.915246	-17.5697	1.40241	3.1e-05	0.000342075
PST130_00334	-12.9396	-0.27971	0.583764	0.901122	-12.8889	-0.17814	0.603382	0.884465	-12.9001	-0.200665	0.428034	0.939421	-13.0577	0.172489	0.986238	1	-13.04	0.0790119	0.964539	1	-12.9892	-0.0225266	0.903076	0.978871
PST130_00335	-17.5785	1.16681	0.00754303	0.050589	-17.8779	0.567167	0.191881	0.510071	-18.2269	-0.129399	0.605802	0.989394	-17.1581	-1.04798	0.0411537	0.266458	-17.6443	-1.29609	0.000241786	0.00286964	-17.9444	-0.698395	0.0175458	0.0785867
PST130_00336	-15.5117	0.288429	0.458456	0.834383	-15.4294	0.453136	0.28079	0.638668	-15.5835	0.144888	0.676444	0.997857	-15.3294	0.26796	0.865123	0.998219	-15.4392	-0.143474	0.587887	0.907477	-15.3568	-0.307794	0.271178	0.571451
PST130_00337	-14.777	-3.0592	4.09e-09	1.13e-07	-19.0785	-11.662	1.21e-73	1.74e-70	-15.7407	-4.98662	2.13e-70	2.81e-66	-18.2971	-4.40409	2.73e-17	1.41e-14	-17.2721	-1.93055	1.32e-08	3.41e-07	-21.5764	6.6671	2.9e-29	5.98e-27
PST130_00338	-13.5429	-0.18056	0.745371	0.960622	-13.5853	-0.265421	0.455567	0.804491	-13.541	-0.176548	0.479705	0.962703	-13.695	-0.000466424	0.795484	0.987615	-13.6313	0.00388031	0.879711	0.992603	-13.6737	0.0886104	0.794921	0.941434
PST130_00339	-15.7515	-0.201318	0.723213	0.954431	-15.2695	0.763278	0.0663415	0.24623	-15.8125	-0.32361	0.22311	0.72851	-15.375	0.838905	0.301201	0.778284	-15.9135	-0.121785	0.62387	0.921913	-15.431	-1.08678	0.000138321	0.00128625
PST130_00340	-14.9269	-0.164672	0.774267	0.968984	-14.7884	0.112225	0.822378	0.966141	-14.9041	-0.118955	0.619147	0.99214	-14.8993	0.309778	0.811117	0.988076	-14.9863	0.0457743	0.976062	1	-14.8478	-0.230816	0.402495	0.707828
PST130_00341	-14.36	-0.0513013	0.976269	1	-14.3285	0.0117502	0.982885	1	-14.4173	-0.165852	0.505582	0.970915	-14.3701	0.101001	0.927548	1	-14.4429	-0.114573	0.640482	0.928263	-14.4114	-0.177573	0.512404	0.796857
PST130_00342	-15.3178	-0.747236	0.119535	0.407653	-15.0783	-0.268378	0.452957	0.801807	-14.8888	0.110967	0.76253	0.998793	-15.4656	0.434228	0.665954	0.95779	-15.2623	0.858427	0.0515141	0.232102	-15.0226	0.37987	0.214164	0.492666
PST130_00343	ND	ND	ND	ND	-23.028	1.29526	0.0548834	0.214366	ND	ND	ND	ND	-23.0096	1.07396	0.654027	0.953128	ND	ND	ND	ND	-22.9042	-1.03128	0.0403048	0.150172
PST130_00344	ND	ND	ND	ND	ND	ND	ND	ND	ND	ND	ND	ND	ND	ND	ND	ND	ND	ND	ND	ND	ND	ND	ND	ND
PST130_00345	-14.2167	0.300337	0.4395	0.821963	-14.0513	0.631272	0.128026	0.390454	-14.3821	-0.030377	0.853876	1	-14.0327	0.647811	0.447412	0.874742	-14.2318	-0.330573	0.292915	0.692322	-14.0662	-0.661146	0.0193348	0.0850682
PST130_00346	-10.9761	-0.804413	0.0889393	0.332662	-10.8132	-0.478782	0.192554	0.510918	-10.6393	-0.130794	0.586036	0.987763	-11.4772	0.991151	0.204736	0.670846	-11.0415	0.67357	0.123799	0.418734	-10.8787	0.347973	0.252332	0.545049
PST130_00347	-20.2477	0.910129	0.0772343	0.301965	-19.8535	1.70174	0.000608886	0.00496244	-20.4585	0.4866	0.22216	0.726701	-19.3046	0.407896	0.774076	0.981255	-20.0048	-0.418392	0.274724	0.67071	-19.6051	-1.21351	0.000350068	0.00289586
PST130_00348	ND	ND	ND	ND	ND	ND	ND	ND	ND	ND	ND	ND	ND	ND	ND	ND	ND	ND	ND	ND	ND	ND	ND	ND
PST130_00349	-20.1353	0.082585	0.844124	0.983218	-21.8562	-3.37457	3.33e-08	5.61e-07	-20.1132	0.137001	0.963279	1	-21.2975	-2.5602	0.000255604	0.00494015	-20.0702	0.0476573	1	1	-21.7954	3.49228	8.3e-11	2.09e-09
PST130_00350	-22.6518	0.00831193	0.671634	0.93559	-22.269	0.787644	0.185286	0.499289	ND	ND	ND	ND	-21.9575	-0.153922	0.862023	0.997998	ND	ND	ND	ND	-22.7642	-1.77313	0.00394459	0.0230454
PST130_00351	-19.2344	-1.66309	0.00206289	0.0175855	-18.8862	-0.973244	0.0159297	0.0823311	-18.8012	-0.791814	0.00788169	0.0693736	-19.9475	1.13584	0.221166	0.690861	-19.6297	0.864897	0.0907707	0.344125	-19.2847	0.17417	0.641777	0.873218
PST130_00352	ND	ND	ND	ND	ND	ND	ND	ND	ND	ND	ND	ND	ND	ND	ND	ND	ND	ND	ND	ND	ND	ND	ND	ND
PST130_00353	ND	ND	ND	ND	ND	ND	ND	ND	ND	ND	ND	ND	ND	ND	ND	ND	ND	ND	ND	ND	ND	ND	ND	ND
PST130_00354	-14.3539	0.412387	0.300477	0.696167	-14.4958	0.12879	0.79133	0.956366	-14.5594	0.00123638	0.935895	1	-14.1807	-0.647857	0.168566	0.614479	-14.3534	-0.411124	0.199435	0.565208	-14.4952	-0.127984	0.628238	0.866408
PST130_00355	-14.4443	-0.0722032	0.941073	1	-14.4055	0.00533793	0.962244	1	-14.4435	-0.0707105	0.740188	0.997857	-14.4966	0.234191	0.90497	1	-14.4796	0.00140953	0.874981	0.991796	-14.4409	-0.0762151	0.759822	0.930357
PST130_00356	-15.5302	-1.68888	0.000488583	0.00522002	-15.5963	-1.82205	2e-06	2.68e-05	-14.9439	-0.515444	0.0559101	0.308078	-16.7015	0.681824	0.432245	0.866635	-15.7874	1.17248	0.00748382	0.0524302	-15.8541	1.30741	2.7e-05	0.000304024
PST130_00357	-23.1518	-2.5203	0.153761	0.478158	-23.0464	-2.30196	0.00200673	0.0141826	-21.5877	0.603724	0.21859	0.721605	ND	ND	ND	ND	-22.8499	3.12905	0.014929	0.0916247	-22.7408	2.91221	1.12e-05	0.000138105
PST130_00358	-21.4081	-4.38965	1.03e-06	2e-05	-19.955	-1.47653	0.000531759	0.00441704	-19.1142	0.193572	0.562928	0.985715	-21.8367	1.97563	0.0901932	0.434824	-21.3101	4.59347	5.52e-08	1.31e-06	-19.8471	1.68075	1.89e-06	2.72e-05
PST130_00359	-18.2812	-0.617225	0.226043	0.597163	-18.6818	-1.41815	0.000419148	0.00356372	-18.1354	-0.325586	0.248945	0.761338	-19.0732	-0.229566	0.504448	0.905759	-18.4428	0.290469	0.575613	0.899613	-18.8421	1.09135	0.000915713	0.00671184
PST130_00360	-15.1409	-0.858892	0.070295	0.28212	-14.868	-0.313301	0.38337	0.743212	-14.8381	-0.253321	0.329362	0.865753	-15.4337	0.824392	0.309177	0.783351	-15.2673	0.605038	0.170252	0.511565	-14.9945	0.0595155	0.868059	0.969126
PST130_00361	-17.7753	-0.597846	0.238228	0.614924	-17.9896	-1.02715	0.00868148	0.0495834	-17.7192	-0.485207	0.0864785	0.413709	-18.2534	-0.443381	0.325342	0.794461	-18.0181	0.112716	0.934946	1	-18.2318	0.540462	0.0914486	0.276379
PST130_00362	-18.2579	-0.00570798	0.949992	1	-18.3445	-0.178753	0.64008	0.901427	-18.4661	-0.422378	0.144122	0.569698	-18.3714	-0.0439899	0.765648	0.98049	-18.4687	-0.417562	0.243741	0.630204	-18.557	-0.241513	0.391063	0.695892
PST130_00363	ND	ND	ND	ND	ND	ND	ND	ND	ND	ND	ND	ND	ND	ND	ND	ND	ND	ND	ND	ND	ND	ND	ND	ND
PST130_00364	-17.2269	-0.538685	0.298579	0.694005	-16.9943	-0.0781166	0.802493	0.95807	-16.9525	0.0137549	0.95912	1	-17.1279	-0.0370244	0.759941	0.979096	-17.2216	0.552614	0.256419	0.647217	-16.9893	0.0890077	0.806242	0.946863
PST130_00365	ND	ND	ND	ND	ND	ND	ND	ND	ND	ND	ND	ND	ND	ND	ND	ND	ND	ND	ND	ND	ND	ND	ND	ND
PST130_00366	-13.2143	-0.197408	0.716991	0.951684	-13.1718	-0.112358	0.726392	0.938262	-13.2028	-0.174179	0.485837	0.964256	-13.2816	0.10277	0.93074	1	-13.3015	0.0232263	0.920014	0.998393	-13.2589	-0.061799	0.797308	0.94218
PST130_00367	-15.6592	0.0686426	0.808289	0.973324	-15.6883	0.0112776	1	1	-15.6333	0.119854	0.741	0.997857	-15.678	0.0384395	0.849595	0.995767	-15.5993	0.0513871	0.971372	1	-15.6286	0.109189	0.749256	0.926627
PST130_00368	-14.4787	0.101007	0.753224	0.962996	-14.3551	0.348148	0.412979	0.767822	-14.579	-0.0995957	0.666159	0.997857	-14.2998	0.183351	0.969612	1	-14.5285	-0.200648	0.48259	0.857007	-14.4049	-0.447955	0.110866	0.316765
PST130_00369	-16.2841	-1.58578	0.00116981	0.0108432	-15.953	-0.923474	0.0144954	0.0763773	-15.7602	-0.538029	0.0475811	0.273032	-16.9509	1.09093	0.175551	0.626171	-16.5527	1.04731	0.018658	0.109192	-16.2216	0.38564	0.210071	0.48645
PST130_00370	-13.4235	0.154303	0.660022	0.933037	-13.5422	-0.0831074	0.783801	0.954247	-13.5472	-0.0931369	0.682022	0.997857	-13.4076	-0.392799	0.354994	0.815939	-13.4701	-0.247373	0.406325	0.800074	-13.5888	-0.00996458	0.938591	0.989625
PST130_00371	-13.0851	-1.09619	0.0207628	0.113923	-12.6037	-0.133301	0.685347	0.923053	-12.5646	-0.0551881	0.782446	1	-13.3326	1.28455	0.0943715	0.448446	-13.1127	1.04096	0.016804	0.100755	-12.6312	0.078205	0.820797	0.951273
PST130_00372	-20.0858	-1.57235	0.00830572	0.0550132	-19.3706	-0.14295	0.749836	0.944127	-19.405	-0.209902	0.552221	0.98221	-20.2483	1.46318	0.122431	0.516149	-20.1871	1.36654	0.0148355	0.0913894	-19.4693	-0.0477649	0.958441	0.996845
PST130_00373	-21.4012	-3.34505	0.000123045	0.00154092	-20.4514	-1.44178	0.0016102	0.0117248	-19.6125	0.229978	0.478792	0.962703	-21.8235	0.989536	0.581	0.93608	-21.2856	3.5858	7.25e-06	0.000122679	-20.3272	1.68626	7.3e-06	9.35e-05
PST130_00374	ND	ND	ND	ND	ND	ND	ND	ND	ND	ND	ND	ND	ND	ND	ND	ND	ND	ND	ND	ND	ND	ND	ND	ND
PST130_00375	-14.1343	0.107402	0.741802	0.959955	-14.1445	0.0869815	0.873818	0.981808	-14.0755	0.224981	0.487022	0.96478	-14.0612	-0.117659	0.650129	0.952395	-14.0218	0.117612	0.885178	0.993321	-14.0319	0.137959	0.666506	0.883982
PST130_00376	-17.465	-1.29126	0.0084952	0.0560104	-17.048	-0.459814	0.217703	0.550748	-16.8741	-0.107484	0.661261	0.997857	-17.9104	1.2475	0.129475	0.531087	-17.5179	1.18207	0.00910233	0.061811	-17.1012	0.351905	0.254868	0.549132
PST130_00377	-13.3528	-0.666255	0.161922	0.495095	-13.6423	-1.24519	0.000943728	0.00731925	-13.291	-0.542592	0.0427079	0.252434	-13.9921	-0.336845	0.406996	0.854379	-13.6241	0.123626	0.871045	0.990733	-13.9135	0.702517	0.020317	0.0884448
PST130_00378	-16.189	-0.308969	0.548911	0.885097	-16.1212	-0.173576	0.613198	0.889614	-16.029	0.0113491	0.986311	1	-16.3579	0.356692	0.762355	0.979943	-16.183	0.32023	0.507138	0.867776	-16.1151	0.185651	0.558019	0.824893
PST130_00379	-15.2871	-0.206396	0.702084	0.945925	-15.2344	-0.100946	0.749232	0.943846	-15.2801	-0.192407	0.452395	0.95199	-15.4484	0.419898	0.680195	0.963165	-15.3831	0.0138663	0.907491	0.995643	-15.3303	-0.0911208	0.725322	0.918235
PST130_00380	-13.6967	-0.0992561	0.886799	0.994149	-13.6248	0.0444988	0.959467	1	-13.7378	-0.181316	0.470543	0.959329	-13.8522	0.639236	0.453276	0.878134	-13.7873	-0.0822385	0.705364	0.950523	-13.7155	-0.225725	0.409351	0.713361
PST130_00381	-21.1028	0.121801	1	1	-21.7422	-1.16381	0.0365902	0.157145	-20.983	0.365658	0.478724	0.962703	-21.9987	0.349401	1	1	-20.9171	0.237929	0.720397	0.954636	-21.5613	1.53422	0.0015674	0.010534
PST130_00383	-14.609	0.367612	0.352297	0.745651	-14.6596	0.266248	0.540119	0.855349	-14.846	-0.106244	0.650208	0.995872	-14.4401	-0.202509	0.551943	0.926204	-14.6621	-0.473754	0.146251	0.466676	-14.7127	-0.372312	0.183786	0.445561
PST130_00384	-24.2613	-3.98917	0.0531432	0.230691	ND	ND	ND	ND	ND	ND	ND	ND	ND	ND	ND	ND	ND	ND	ND	ND	ND	ND	ND	ND
PST130_00385	-13.2146	0.933598	0.0235648	0.126091	-13.4209	0.521074	0.210305	0.539495	-13.5857	0.191343	0.562362	0.985715	-12.8744	-0.623779	0.181933	0.635953	-13.119	-0.742219	0.0256339	0.139343	-13.3253	-0.329647	0.235139	0.521187
PST130_00386	-13.4631	1.32645	0.00141335	0.0127625	-13.6711	0.910473	0.0277322	0.126777	-13.9338	0.385085	0.216828	0.718621	-12.8934	-0.791581	0.101315	0.465586	-13.2707	-0.941351	0.00479428	0.0367082	-13.4788	-0.52528	0.0612679	0.207468
PST130_00387	-14.2107	0.726926	0.0766673	0.300202	-15.7952	-2.44224	2.61e-10	5.81e-09	-16.3475	-3.54646	2.99e-38	5.55e-36	-15.1898	-3.30878	4.19e-11	5.26e-09	-15.9845	-4.27443	4.13e-40	6.08e-38	-17.569	-1.1089	0.000162219	0.0014844
PST130_00388	ND	ND	ND	ND	ND	ND	ND	ND	ND	ND	ND	ND	ND	ND	ND	ND	ND	ND	ND	ND	ND	ND	ND	ND
PST130_00389	-15.5089	-0.446083	0.366219	0.758384	-15.0464	0.479149	0.253717	0.603187	-15.6838	-0.795939	0.00345911	0.0363137	-15.3397	0.97248	0.220579	0.690861	-15.9068	-0.34968	0.271026	0.664875	-15.4439	-1.275	8.17e-06	0.00010295
PST130_00390	-19.4909	-1.94651	0.000736777	0.00734452	-19.1201	-1.21384	0.0027072	0.018249	-18.8895	-0.737096	0.0134666	0.105465	-20.2	0.867336	0.427947	0.865398	-19.8602	1.20462	0.0252042	0.13745	-19.4916	0.467751	0.154986	0.399229
PST130_00391	-13.473	-0.125464	0.842101	0.982902	-13.465	-0.109447	0.731628	0.939216	-13.4692	-0.117753	0.619002	0.99214	-13.5819	0.186456	0.964263	1	-13.5319	0.00768946	0.8865	0.993321	-13.5238	-0.00832209	0.943229	0.991112
PST130_00392	ND	ND	ND	ND	ND	ND	ND	ND	ND	ND	ND	ND	ND	ND	ND	ND	ND	ND	ND	ND	ND	ND	ND	ND
PST130_00393	-18.1281	-0.753677	0.129072	0.427676	-20.0223	-4.54354	5.15e-21	4.61e-19	-18.3518	-1.20006	3.16e-05	0.000626303	-19.7944	-2.24485	6.27e-05	0.0015321	-18.7279	-0.449342	0.225699	0.603181	-20.6204	3.33308	3.36e-15	1.58e-13
PST130_00394	-13.66	-0.0506481	0.981702	1	-13.3941	0.481109	0.248801	0.596732	-13.6322	0.00507567	0.948253	1	-13.5581	0.823568	0.306341	0.782494	-13.6575	0.0555538	1	1	-13.3917	-0.476209	0.0894147	0.272166
PST130_00395	-13.9662	-0.2983	0.555442	0.888391	-13.8584	-0.082737	0.783536	0.954247	-13.8604	-0.0865454	0.699211	0.997857	-14.1768	0.665686	0.430782	0.866244	-14.0095	0.211622	0.697231	0.947073	-13.9016	-0.00389279	0.957588	0.996764
PST130_00396	ND	ND	ND	ND	ND	ND	ND	ND	ND	ND	ND	ND	ND	ND	ND	ND	ND	ND	ND	ND	ND	ND	ND	ND
PST130_00397	ND	ND	ND	ND	ND	ND	ND	ND	ND	ND	ND	ND	ND	ND	ND	ND	ND	ND	ND	ND	ND	ND	ND	ND
PST130_00398	-16.9156	-0.282241	0.587414	0.901951	-16.2689	1.01146	0.0157457	0.0814772	-16.5452	0.458411	0.148777	0.580655	-16.548	1.46333	0.0602555	0.341263	-16.6861	0.739704	0.0968375	0.358964	-16.0398	-0.553529	0.0514727	0.18133
PST130_00399	ND	ND	ND	ND	ND	ND	ND	ND	ND	ND	ND	ND	ND	ND	ND	ND	ND	ND	ND	ND	ND	ND	ND	ND
PST130_00400	-8.83882	-2.8262	2.78e-08	6.98e-07	-8.47209	-2.09273	3.87e-08	6.47e-07	-7.6485	-0.445488	0.0934319	0.436049	-9.87319	0.584094	0.502989	0.905452	-9.0616	2.3807	3.01e-07	6.58e-06	-8.69485	1.64723	1.19e-07	2.08e-06
PST130_00401	ND	ND	ND	ND	ND	ND	ND	ND	ND	ND	ND	ND	ND	ND	ND	ND	ND	ND	ND	ND	ND	ND	ND	ND
PST130_00402	-12.7465	0.235425	0.530858	0.877468	-12.6924	0.343565	0.417767	0.772411	-12.771	0.18632	0.572887	0.986913	-12.5743	0.0843491	0.905159	1	-12.6533	-0.0490592	0.769262	0.968698	-12.5992	-0.157151	0.5576	0.824893
PST130_00403	-17.5519	0.857339	0.0459407	0.207949	-17.7913	0.382825	0.357362	0.720217	-17.9284	0.101171	0.798934	1	-17.3078	-0.522777	0.263048	0.74022	-17.5013	-0.754277	0.030909	0.160254	-17.7417	-0.275112	0.313908	0.62122
PST130_00404	-20.998	-5.52077	1.27e-11	4.78e-10	-15.3661	5.75175	5.82e-28	1.04e-25	-16.0654	4.33853	2.56e-30	3.7e-28	-19.17	13.1086	7.24e-18	4.46e-15	-18.8254	9.8584	1.54e-33	1.74e-31	-13.1933	-1.40604	7.03e-07	1.08e-05
PST130_00405	ND	ND	ND	ND	ND	ND	ND	ND	ND	ND	ND	ND	ND	ND	ND	ND	ND	ND	ND	ND	ND	ND	ND	ND
PST130_00406	-13.1688	0.42158	0.289352	0.682109	-13.1087	0.541582	0.192403	0.510813	-13.2544	0.25028	0.434601	0.944241	-12.9225	0.172814	0.985509	1	-13.0437	-0.171329	0.533316	0.880795	-12.9836	-0.29139	0.292459	0.595394
PST130_00407	-21.0578	-0.0331546	0.835131	0.981711	-20.2613	1.56794	0.00216413	0.0151303	-20.6692	0.739221	0.0591644	0.319988	-20.0175	0.809788	0.543617	0.920865	-20.6915	0.791292	0.446816	0.833164	-19.8816	-0.815254	0.0236428	0.100017
PST130_00408	-21.2734	-0.304476	1	1	-20.3612	1.52567	0.00300868	0.0199498	-20.8688	0.501301	0.238443	0.750118	-20.2616	1.05041	0.399349	0.851514	-21.0252	0.822947	0.459739	0.842208	-20.0994	-1.0129	0.00702042	0.0371027
PST130_00409	ND	ND	ND	ND	ND	ND	ND	ND	-23.5109	1.57703	0.0572037	0.312592	ND	ND	ND	ND	-23.5543	1.66579	0.508856	0.868314	-22.6512	-0.136318	0.889145	0.974756
PST130_00410	-17.9795	0.454721	0.279336	0.670117	-18.2491	-0.0864604	0.787738	0.955278	-18.1239	0.167332	0.653671	0.997004	-17.9935	-0.493795	0.283508	0.75707	-17.8961	-0.287802	0.368516	0.770549	-18.1653	0.251162	0.429024	0.732027
PST130_00411	ND	ND	ND	ND	ND	ND	ND	ND	ND	ND	ND	ND	ND	ND	ND	ND	ND	ND	ND	ND	ND	ND	ND	ND
PST130_00412	ND	ND	ND	ND	ND	ND	ND	ND	ND	ND	ND	ND	ND	ND	ND	ND	ND	ND	ND	ND	ND	ND	ND	ND
PST130_00413	ND	ND	ND	ND	ND	ND	ND	ND	ND	ND	ND	ND	ND	ND	ND	ND	ND	ND	ND	ND	ND	ND	ND	ND
PST130_00414	-13.8068	0.00112573	0.930071	1	-13.6429	0.329009	0.439571	0.791512	-13.7174	0.180003	0.588424	0.987763	-13.6418	0.264072	0.865533	0.998225	-13.7168	0.178943	0.762042	0.966932	-13.5528	-0.148861	0.577672	0.836777
PST130_00415	ND	ND	ND	ND	ND	ND	ND	ND	ND	ND	ND	ND	ND	ND	ND	ND	ND	ND	ND	ND	ND	ND	ND	ND
PST130_00416	-22.893	0.353038	0.631832	0.920314	ND	ND	ND	ND	ND	ND	ND	ND	ND	ND	ND	ND	ND	ND	ND	ND	ND	ND	ND	ND
PST130_00417	-13.2965	-0.274385	0.588975	0.901951	-13.0621	0.194329	0.664553	0.913335	-13.2892	-0.259654	0.316428	0.853853	-13.5992	1.43438	0.060795	0.343266	-13.4262	0.0145046	0.905648	0.995616	-13.1919	-0.453935	0.105278	0.305526
PST130_00418	-18.3562	-0.967338	0.0698573	0.281098	-17.7085	0.326674	0.472153	0.81548	-18.0007	-0.255341	0.368281	0.897514	-18.2043	1.15263	0.170961	0.618675	-18.4838	0.71378	0.154303	0.482459	-17.8338	-0.58108	0.0551075	0.191576
PST130_00419	-13.1846	-0.226976	0.667797	0.935271	-13.0025	0.137187	0.772619	0.949987	-13.0489	0.0444826	0.943533	1	-13.1162	0.297271	0.823329	0.991578	-13.1624	0.271426	0.588857	0.907834	-12.9804	-0.092696	0.715437	0.910869
PST130_00420	-12.355	0.77497	0.058594	0.247709	-12.6387	0.207529	0.640036	0.901427	-12.8593	-0.233643	0.362447	0.893237	-12.2383	-0.446361	0.307491	0.782534	-12.4718	-1.00867	0.00248004	0.0212994	-12.7556	-0.441284	0.114619	0.32405
PST130_00421	-11.8639	-0.0216465	0.971411	1	-11.7814	0.143157	0.761032	0.947521	-12.013	-0.319874	0.222005	0.726701	-11.7264	-0.0866325	0.68749	0.964865	-12.0238	-0.298233	0.3309	0.731655	-11.9414	-0.463124	0.0979307	0.289727
PST130_00422	-10.354	0.169048	0.635368	0.922042	-10.0929	0.691347	0.0940783	0.315067	-10.2783	0.320533	0.306486	0.843504	-9.971	0.321585	0.792762	0.987325	-10.1938	0.151476	0.814651	0.978324	-9.93264	-0.370821	0.18263	0.444146
PST130_00423	-13.1926	0.0134686	0.907981	0.999786	-12.6696	1.05946	0.0105368	0.0583376	-13.0749	0.248692	0.438515	0.946452	-12.6201	0.787252	0.330888	0.801115	-13.0683	0.235172	0.654728	0.93425	-12.5454	-0.810894	0.00401263	0.0233911
PST130_00424	ND	ND	ND	ND	ND	ND	ND	ND	-22.2349	2.39355	6.67e-05	0.00122704	ND	ND	ND	ND	-22.7226	3.38367	0.00396676	0.0315368	-22.7532	3.47174	1.26e-07	2.19e-06
PST130_00425	ND	ND	ND	ND	ND	ND	ND	ND	ND	ND	ND	ND	ND	ND	ND	ND	ND	ND	ND	ND	ND	ND	ND	ND
PST130_00426	-13.3167	0.606107	0.135845	0.441751	-12.8922	1.4552	0.000517718	0.00432531	-13.3903	0.458916	0.137454	0.553471	-12.4795	0.41272	0.685099	0.964732	-13.0872	-0.14711	0.577251	0.900593	-12.6627	-0.996163	0.000422391	0.00341068
PST130_00427	-13.1815	0.657028	0.107058	0.3796	-12.8251	1.36982	0.00104674	0.00802233	-13.308	0.403847	0.193159	0.676401	-12.3864	0.278926	0.845802	0.995152	-12.9796	-0.253129	0.397172	0.794044	-12.6231	-0.965936	0.000626748	0.00483293
PST130_00428	-13.365	-0.241541	0.644634	0.927059	-13.2357	0.016922	0.992693	1	-13.2742	-0.0598	0.769296	0.99984	-13.3608	0.221071	0.919834	1	-13.3949	0.181694	0.755763	0.965225	-13.2657	-0.0768412	0.757809	0.929471
PST130_00429	-17.7767	-0.622754	0.22237	0.593062	-17.6549	-0.381471	0.307703	0.670062	-17.6893	-0.446172	0.109954	0.487595	-17.9425	0.115009	0.937994	1	-18.0004	0.175206	0.810607	0.978052	-17.8792	-0.068535	0.795651	0.941614
PST130_00430	-11.2975	-0.0293171	0.985417	1	-11.3286	-0.0913571	0.766705	0.949523	-11.0612	0.443396	0.15092	0.586231	-11.2144	-0.533168	0.240164	0.715343	-11.0759	0.472716	0.294393	0.693838	-11.1069	0.534738	0.0765094	0.243979
PST130_00431	-13.7675	-0.523346	0.277102	0.667175	-13.5899	-0.168179	0.620812	0.893967	-13.5399	-0.0681328	0.74738	0.997857	-13.8816	0.377899	0.726638	0.973842	-13.8016	0.455159	0.316862	0.71811	-13.624	0.0999182	0.764452	0.932386
PST130_00432	-12.006	0.596153	0.141451	0.452092	-12.2688	0.070319	0.906336	0.990485	-12.3721	-0.135919	0.573478	0.986913	-11.8387	-0.987696	0.0450722	0.283042	-12.074	-0.732106	0.0273806	0.146232	-12.3368	-0.206356	0.448672	0.74993
PST130_00433	-10.622	-0.635427	0.18177	0.5324	-10.3463	-0.084006	0.78117	0.953376	-10.532	-0.455351	0.0866611	0.414432	-10.5887	0.23293	0.90347	1	-10.8497	0.180064	0.757868	0.965433	-10.574	-0.371409	0.182075	0.443124
PST130_00434	-15.2819	-0.585798	0.22585	0.596844	-15.2008	-0.423635	0.246811	0.593288	-15.0981	-0.217997	0.395531	0.918695	-15.5439	0.28187	0.851112	0.995767	-15.391	0.367613	0.441681	0.828985	-15.3097	0.204633	0.50946	0.795064
PST130_00435	-12.2411	-0.725667	0.12603	0.420607	-12.0888	-0.420993	0.249253	0.597208	-11.9532	-0.149886	0.540604	0.981339	-12.5583	0.559132	0.528689	0.914159	-12.3161	0.575752	0.19336	0.555775	-12.1637	0.271057	0.376569	0.681542
PST130_00436	-18.589	-1.75167	0.000933561	0.00898119	-17.9687	-0.514835	0.177981	0.485809	-18.1377	-0.846435	0.00304403	0.0327389	-19.0599	1.57653	0.0665127	0.362414	-19.0118	0.901176	0.0645549	0.273667	-18.3937	-0.33617	0.257243	0.552263
PST130_00437	ND	ND	ND	ND	ND	ND	ND	ND	-23.4905	1.59652	0.061302	0.327915	ND	ND	ND	ND	-24.4726	3.56789	0.10553	0.380408	ND	ND	ND	ND
PST130_00438	-13.7316	0.651242	0.110529	0.388397	-14.1148	-0.115239	0.721264	0.936045	-14.0994	-0.0843849	0.70486	0.997857	-13.7124	-0.862605	0.0768634	0.39521	-13.7738	-0.735627	0.0271822	0.145612	-14.157	0.030741	0.950142	0.994331
PST130_00439	ND	ND	ND	ND	ND	ND	ND	ND	ND	ND	ND	ND	ND	ND	ND	ND	ND	ND	ND	ND	ND	ND	ND	ND
PST130_00440	-15.3827	0.424091	0.294439	0.688826	-15.7346	-0.280556	0.438322	0.79038	-15.6224	-0.0548249	0.778477	1	-15.5494	-0.363112	0.3856	0.841784	-15.4103	-0.479732	0.143453	0.460666	-15.7631	0.224827	0.480535	0.77433
PST130_00441	-12.736	-0.0848211	0.914318	1	-12.4694	0.448348	0.283512	0.642604	-12.732	-0.0767087	0.724031	0.997857	-12.4991	0.404082	0.695566	0.966438	-12.7744	0.00812178	0.88722	0.993321	-12.5078	-0.525105	0.0613629	0.207683
PST130_00442	-15.6732	-0.0612346	0.967851	1	-15.9278	-0.57153	0.126676	0.387487	-15.5239	0.238029	0.466136	0.959329	-16.0212	-0.131486	0.637574	0.95124	-15.5542	0.298584	0.545365	0.885626	-15.8093	0.808737	0.00835122	0.0429817
PST130_00443	-14.3542	0.445414	0.269694	0.658669	-14.6308	-0.108371	0.731425	0.939216	-14.5073	0.139698	0.6892	0.997857	-14.8778	1.03273	0.186124	0.643989	-14.2842	-0.306222	0.328242	0.728457	-14.5609	0.247736	0.420362	0.724371
PST130_00444	-18.6242	-1.08015	0.0361716	0.173048	-18.116	-0.0645253	0.825793	0.966735	-18.1306	-0.0922074	0.714027	0.997857	-18.8752	1.39745	0.0961945	0.45334	-18.6684	0.986632	0.0392218	0.190989	-18.16	-0.0245676	0.926906	0.985394
PST130_00445	-21.7147	-9.08239	2.46e-16	1.48e-14	-17.3154	-0.283819	0.452186	0.801246	-16.7837	0.779774	0.0136545	0.106511	-21.6547	8.13926	6.4e-08	4.01e-06	-21.3253	9.86252	2.96e-21	1.77e-19	-16.9265	1.06449	0.000761821	0.00570112
PST130_00446	ND	ND	ND	ND	ND	ND	ND	ND	ND	ND	ND	ND	ND	ND	ND	ND	ND	ND	ND	ND	ND	ND	ND	ND
PST130_00447	-23.5193	-1.78071	0.304597	0.69958	-22.6348	-0.0101467	1	1	-22.2097	0.837779	0.140781	0.561546	ND	ND	ND	ND	-23.1029	2.61881	0.104739	0.378996	-22.2185	0.839934	0.124955	0.343406
PST130_00448	-18.8465	-0.409542	0.486106	0.851796	-18.5341	0.216354	0.631122	0.898154	-18.6755	-0.0683409	0.796172	1	-18.8415	0.809163	0.391138	0.845738	-18.8791	0.344407	0.555132	0.890967	-18.5665	-0.271884	0.350689	0.657421
PST130_00449	ND	ND	ND	ND	ND	ND	ND	ND	-22.4248	2.47226	4.6e-05	0.000876326	ND	ND	ND	ND	-23.712	5.08904	0.000295473	0.00340333	-21.9109	1.5681	0.000927507	0.00677569
PST130_00450	ND	ND	ND	ND	ND	ND	ND	ND	ND	ND	ND	ND	ND	ND	ND	ND	ND	ND	ND	ND	ND	ND	ND	ND
PST130_00451	ND	ND	ND	ND	ND	ND	ND	ND	ND	ND	ND	ND	ND	ND	ND	ND	ND	ND	ND	ND	ND	ND	ND	ND
PST130_00452	ND	ND	ND	ND	ND	ND	ND	ND	ND	ND	ND	ND	ND	ND	ND	ND	ND	ND	ND	ND	ND	ND	ND	ND
PST130_00453	-15.464	-0.308827	0.546309	0.883717	-15.0241	0.571121	0.170905	0.474319	-15.432	-0.244728	0.346183	0.880494	-15.2584	0.958452	0.225835	0.696078	-15.5864	0.0638181	0.997427	1	-15.1466	-0.816208	0.00403422	0.0234857
PST130_00454	-16.8569	0.411769	0.317926	0.713345	-16.716	0.693382	0.099727	0.327869	-16.9931	0.139494	0.698185	0.997857	-16.5945	0.475827	0.632618	0.95124	-16.7867	-0.271799	0.390751	0.789581	-16.6455	-0.551717	0.0555203	0.192352
PST130_00455	-15.9569	0.375785	0.34837	0.742668	-17.3215	-2.35386	1.37e-09	2.76e-08	-16.1163	0.0573754	0.916385	1	-16.859	-2.30853	5.82e-06	0.000205195	-15.9284	-0.318337	0.310893	0.711248	-17.2901	2.40521	2.19e-13	7.95e-12
PST130_00456	-21.5922	-9.32735	2.19e-17	1.53e-15	-20.9201	-7.98219	2.37e-36	7.49e-34	-19.195	-4.53337	6.9e-47	2.11e-44	ND	ND	ND	ND	-23.8613	4.79034	0.003432	0.0280759	-23.1932	3.43654	7.5e-06	9.57e-05
PST130_00457	-11.9393	-0.248218	0.632572	0.920821	-11.8266	-0.0228236	0.904493	0.989625	-11.823	-0.015594	0.890446	1	-12.0964	0.60907	0.479788	0.890691	-11.9471	0.232587	0.657156	0.936032	-11.8344	0.00724975	0.986117	1
PST130_00458	-15.6592	-1.15492	0.0169248	0.0968444	-19.1498	-8.13609	3.02e-50	1.71e-47	-17.4057	-4.64768	1.23e-58	1.01e-55	-17.9714	-3.61793	2e-12	3.59e-10	-17.985	-3.49595	1.22e-24	8.64e-23	-21.478	3.47751	5.01e-12	1.49e-10
PST130_00459	-13.8617	-0.586662	0.219689	0.589586	-13.6818	-0.226784	0.518772	0.844224	-13.5723	-0.00794599	0.913838	1	-14.2473	1.04092	0.183566	0.638553	-13.8656	0.578661	0.191267	0.552203	-13.6857	0.219086	0.480328	0.77409
PST130_00460	-16.7871	-1.55269	0.00172484	0.0150607	-16.3233	-0.625971	0.0950261	0.317551	-16.1278	-0.233268	0.374653	0.901546	-17.1109	0.816681	0.325202	0.794419	-16.9036	1.31929	0.00369127	0.0295949	-16.4395	0.392381	0.201173	0.472425
PST130_00461	ND	ND	ND	ND	ND	ND	ND	ND	ND	ND	ND	ND	ND	ND	ND	ND	ND	ND	ND	ND	ND	ND	ND	ND
PST130_00462	-16.4391	-0.313434	0.543483	0.883087	-16.3689	-0.173082	0.621293	0.894163	-16.3846	-0.204422	0.43036	0.94186	-16.6451	0.470879	0.641705	0.95124	-16.5413	0.108784	0.912262	0.997348	-16.4715	-0.0312032	0.873319	0.970306
PST130_00463	-9.73588	-0.741369	0.1175	0.40337	-9.39244	-0.0544799	0.840206	0.969894	-9.37579	-0.0211453	0.874959	1	-9.81392	0.716387	0.385067	0.841504	-9.74648	0.720215	0.0989016	0.364839	-9.40303	0.0333368	0.943233	0.991112
PST130_00464	-13.9801	-1.15225	0.0151013	0.0883226	-13.5875	-0.367275	0.311499	0.673423	-13.7849	-0.761695	0.00464992	0.0458983	-14.5046	1.52591	0.0467226	0.28947	-14.3607	0.390215	0.396719	0.79398	-13.9682	-0.394446	0.159426	0.406377
PST130_00465	-14.0288	-0.153809	0.792187	0.971379	-13.8442	0.215289	0.626776	0.896427	-14.0145	-0.125061	0.601304	0.988777	-13.9871	0.494007	0.597469	0.941563	-14.0913	0.0287208	0.932423	1	-13.9068	-0.340282	0.221986	0.503546
PST130_00466	-12.4774	0.00835983	0.917633	1	-12.2334	0.496408	0.233091	0.573491	-12.5714	-0.179448	0.473382	0.960648	-12.1334	0.109057	0.937975	1	-12.5672	-0.187784	0.50388	0.867198	-12.3232	-0.675892	0.0163417	0.0745197
PST130_00467	-14.0972	1.17561	0.00465843	0.0346082	-14.7634	-0.156733	0.639664	0.901418	-14.6365	0.0969962	0.801954	1	-14.0396	-1.65664	0.00101145	0.0159294	-14.0487	-1.07867	0.00125497	0.0121371	-14.7148	0.253144	0.410483	0.714916
PST130_00468	-11.964	0.553397	0.170571	0.511753	-11.8911	0.699237	0.090495	0.306441	-12.0897	0.302016	0.337605	0.875318	-11.5167	-0.216154	0.534239	0.916517	-11.813	-0.25135	0.399253	0.795961	-11.7401	-0.397187	0.154356	0.398227
PST130_00469	ND	ND	ND	ND	ND	ND	ND	ND	ND	ND	ND	ND	ND	ND	ND	ND	ND	ND	ND	ND	ND	ND	ND	ND
PST130_00470	ND	ND	ND	ND	ND	ND	ND	ND	ND	ND	ND	ND	ND	ND	ND	ND	ND	ND	ND	ND	ND	ND	ND	ND
PST130_00471	ND	ND	ND	ND	ND	ND	ND	ND	ND	ND	ND	ND	ND	ND	ND	ND	ND	ND	ND	ND	ND	ND	ND	ND
PST130_00472	ND	ND	ND	ND	ND	ND	ND	ND	ND	ND	ND	ND	ND	ND	ND	ND	ND	ND	ND	ND	ND	ND	ND	ND
PST130_00473	ND	ND	ND	ND	ND	ND	ND	ND	ND	ND	ND	ND	ND	ND	ND	ND	ND	ND	ND	ND	ND	ND	ND	ND
PST130_00474	ND	ND	ND	ND	ND	ND	ND	ND	ND	ND	ND	ND	ND	ND	ND	ND	ND	ND	ND	ND	ND	ND	ND	ND
PST130_00475	-9.52459	0.51962	0.19643	0.557391	-9.71818	0.13243	0.781718	0.953679	-9.86848	-0.168108	0.498061	0.969038	-9.37971	-0.600172	0.195445	0.659301	-9.60868	-0.687731	0.0376182	0.185102	-9.80227	-0.300551	0.277047	0.577298
PST130_00476	-18.1076	1.1151	0.0134419	0.0806168	-17.8062	1.71319	0.000106779	0.00104	-18.6313	0.0711014	0.879891	1	-17.8548	1.9769	0.0168603	0.142022	-18.0695	-1.04418	0.00512472	0.0385286	-17.7664	-1.63628	7.39e-08	1.32e-06
PST130_00477	-11.2098	0.53229	0.186757	0.541746	-11.8553	-0.758853	0.041722	0.172899	-11.3952	0.161566	0.6322	0.993698	-12.2266	1.28755	0.0932312	0.445155	-11.129	-0.370797	0.240838	0.625744	-11.7746	0.920399	0.00240906	0.0151917
PST130_00478	-19.6384	-9.48907	4.97e-26	6.43e-24	-14.6919	0.403878	0.33899	0.703165	-15.0364	-0.285287	0.279291	0.807964	-19.0814	8.93027	3.32e-12	5.66e-10	-19.783	9.20836	3.72e-26	2.87e-24	-14.8341	-0.688551	0.0152803	0.0705732
PST130_00479	-23.2428	-6.02617	2.49e-05	0.000366027	-23.3124	-6.18152	3.59e-12	1.03e-10	-21.9592	-3.44831	6.05e-13	2.94e-11	ND	ND	ND	ND	ND	ND	ND	ND	ND	ND	ND	ND
PST130_00480	-13.4267	-0.95937	0.0430259	0.198057	-13.0358	-0.177561	0.604348	0.885082	-12.9755	-0.0569496	0.776468	1	-13.6049	0.900049	0.256672	0.734129	-13.4552	0.90232	0.0384169	0.18824	-13.0644	0.120463	0.712124	0.909537
PST130_00481	-13.451	0.0545722	0.834803	0.981711	-13.4838	-0.0109904	0.9301	0.994947	-13.4907	-0.024821	0.865425	1	-13.5087	0.120856	0.954854	1	-13.4634	-0.0794305	0.7086	0.951859	-13.4962	-0.0138169	0.927909	0.985443
PST130_00482	-17.5933	-2.49141	3.96e-06	6.87e-05	-15.999	0.696486	0.0971162	0.32186	-16.5333	-0.370852	0.175764	0.642	-17.1561	2.76876	0.000794339	0.0131138	-17.7797	2.12462	2.06e-05	0.000314855	-16.1827	-1.06541	0.000230466	0.00202026
PST130_00483	ND	ND	ND	ND	ND	ND	ND	ND	ND	ND	ND	ND	ND	ND	ND	ND	ND	ND	ND	ND	ND	ND	ND	ND
PST130_00484	-15.1001	-0.46176	0.346588	0.741496	-14.7972	0.144061	0.762106	0.948001	-14.82	0.0984982	0.795496	1	-15.0041	0.435027	0.663401	0.957111	-15.0509	0.560539	0.212378	0.581999	-14.7476	-0.0453506	0.847407	0.961096
PST130_00485	-17.2774	0.223189	0.569048	0.895663	-16.8901	0.997721	0.0178737	0.0899783	-17.3673	0.043649	0.96639	1	-16.8367	0.808663	0.330095	0.800201	-17.2556	-0.180017	0.535492	0.88135	-16.8685	-0.954493	0.000978141	0.00709448
PST130_00486	ND	ND	ND	ND	ND	ND	ND	ND	-24.0069	2.80763	0.00342651	0.0360577	ND	ND	ND	ND	-24.4292	3.65471	0.111214	0.392264	ND	ND	ND	ND
PST130_00487	-14.1288	-0.020818	0.970583	1	-14.234	-0.231348	0.51106	0.838922	-14.3835	-0.530084	0.0484849	0.276748	-14.2768	-0.0462584	0.736743	0.977167	-14.3938	-0.509176	0.120582	0.411022	-14.4989	-0.298526	0.284048	0.586596
PST130_00488	ND	ND	ND	ND	ND	ND	ND	ND	ND	ND	ND	ND	ND	ND	ND	ND	ND	ND	ND	ND	ND	ND	ND	ND
PST130_00489	ND	ND	ND	ND	ND	ND	ND	ND	ND	ND	ND	ND	ND	ND	ND	ND	ND	ND	ND	ND	ND	ND	ND	ND
PST130_00490	-12.3573	-0.332373	0.504591	0.864393	-12.1763	0.0295167	0.989131	1	-12.2333	-0.0843847	0.704318	0.997857	-12.4862	0.70498	0.395082	0.848927	-12.3995	0.247954	0.628613	0.923734	-12.2185	-0.113881	0.662898	0.881881
PST130_00491	-19.1415	-4.40226	1.67e-11	6.19e-10	-16.7643	0.350525	0.435575	0.788859	-16.0085	1.86521	1.3e-08	4.3e-07	-18.7198	4.00124	1.21e-05	0.000376971	-18.2123	6.27301	1.17e-21	7.25e-20	-15.8312	1.51117	1.11e-06	1.65e-05
PST130_00492	-15.5366	-0.712114	0.134739	0.439787	-15.1882	-0.0153479	0.926791	0.994834	-15.498	-0.634675	0.0189475	0.137691	-15.7895	1.22416	0.116258	0.501407	-15.8538	0.0765065	0.963014	1	-15.5061	-0.619615	0.0285531	0.115982
PST130_00493	-16.6122	-0.518795	0.290371	0.683513	-16.9497	-1.1936	0.00183679	0.0131172	-16.5296	-0.353942	0.189886	0.669287	-17.2824	-0.185189	0.580483	0.93608	-16.7887	0.164465	0.791478	0.974505	-17.126	0.839496	0.00681175	0.036203
PST130_00494	-14.4052	-0.526395	0.271841	0.660922	-14.1398	0.00397505	0.960369	1	-14.2302	-0.176295	0.481374	0.962703	-14.6846	1.18741	0.124853	0.520927	-14.4932	0.349584	0.457145	0.840218	-14.2281	-0.18083	0.506528	0.793439
PST130_00495	-11.2926	0.49847	0.214285	0.583489	-11.4124	0.258894	0.549847	0.860616	-11.4563	0.171182	0.608805	0.990022	-11.0869	-0.47089	0.287152	0.762546	-11.2071	-0.327269	0.292569	0.691997	-11.3269	-0.08768	0.729095	0.919348
PST130_00496	-18.0907	1.73847	0.000113235	0.00143052	-18.2613	1.39204	0.00160356	0.0116895	-18.369	1.18588	0.000515534	0.00739887	-17.2458	-0.856453	0.0910703	0.43791	-17.4994	-0.552879	0.103059	0.374921	-17.6722	-0.206595	0.439291	0.741202
PST130_00497	-14.9889	-0.250557	0.632302	0.920584	-14.7074	0.312482	0.465856	0.81097	-14.8127	0.101764	0.78749	1	-14.9277	0.731457	0.379069	0.837855	-14.9379	0.352386	0.45725	0.840218	-14.6563	-0.210302	0.444136	0.74575
PST130_00498	-14.6853	-0.0427462	1	1	-14.5137	0.300516	0.484408	0.822294	-14.7246	-0.121267	0.611139	0.990395	-14.5459	0.311328	0.809296	0.988076	-14.7461	-0.0785844	0.71027	0.952843	-14.5745	-0.422054	0.132454	0.358008
PST130_00499	-15.6917	-0.992768	0.0370119	0.176136	-15.5944	-0.798683	0.0332752	0.146366	-15.3516	-0.312034	0.23672	0.746658	-16.3449	0.87064	0.284128	0.757257	-15.8474	0.679627	0.122697	0.416368	-15.7504	0.48559	0.110625	0.316421
PST130_00500	-11.735	0.823905	0.0446127	0.203398	-11.7827	0.728553	0.0776704	0.276046	-11.9142	0.46536	0.131258	0.539326	-11.2617	-0.480994	0.279302	0.754225	-11.5023	-0.358515	0.254478	0.645341	-11.55	-0.263126	0.339085	0.646031
PST130_00501	-13.5072	-0.21867	0.680858	0.938322	-13.5319	-0.268018	0.451807	0.801203	-13.5111	-0.226375	0.377571	0.904453	-13.7408	0.279278	0.845977	0.995152	-13.6204	-0.00781144	0.856351	0.98907	-13.6451	0.0415999	0.920868	0.983294
PST130_00502	-15.5637	-0.233073	0.664304	0.934165	-15.5247	-0.155017	0.645957	0.903832	-15.5662	-0.23825	0.361838	0.893237	-15.5908	-0.107873	0.666305	0.95779	-15.6827	-0.00486861	0.861383	0.98907	-15.6434	-0.0829117	0.749586	0.926687
PST130_00503	-19.5197	-0.999918	0.0806015	0.31063	-18.9212	0.194315	0.684896	0.92286	-18.9199	0.201584	0.590409	0.987763	-19.4648	1.13982	0.220961	0.690861	-19.4191	1.20142	0.0235283	0.13101	-18.8212	0.0081552	0.986018	1
PST130_00504	-14.0055	0.234633	0.533512	0.879497	-14.2126	-0.179671	0.600283	0.882818	-14.0947	0.056395	0.910705	1	-14.0893	-0.322332	0.422264	0.861268	-13.9773	-0.178309	0.522518	0.874371	-14.1844	0.235898	0.445842	0.747221
PST130_00505	ND	ND	ND	ND	ND	ND	ND	ND	ND	ND	ND	ND	ND	ND	ND	ND	ND	ND	ND	ND	ND	ND	ND	ND
PST130_00506	ND	ND	ND	ND	ND	ND	ND	ND	ND	ND	ND	ND	ND	ND	ND	ND	ND	ND	ND	ND	ND	ND	ND	ND
PST130_00507	ND	ND	ND	ND	ND	ND	ND	ND	ND	ND	ND	ND	ND	ND	ND	ND	ND	ND	ND	ND	ND	ND	ND	ND
PST130_00508	-12.7396	-0.551409	0.250023	0.63184	-12.5653	-0.202817	0.559064	0.864911	-12.4996	-0.0712582	0.739044	0.997857	-12.9378	0.565057	0.522837	0.913998	-12.7752	0.480119	0.286388	0.685621	-12.6009	0.131554	0.683192	0.894767
PST130_00509	-12.5235	0.0117299	0.911265	1	-12.6234	-0.188073	0.584746	0.876514	-12.5984	-0.137991	0.568433	0.985875	-12.6734	0.0392684	0.846569	0.995152	-12.5926	-0.149781	0.572454	0.899241	-12.6925	0.0499704	0.89804	0.977359
PST130_00510	ND	ND	ND	ND	ND	ND	ND	ND	ND	ND	ND	ND	ND	ND	ND	ND	ND	ND	ND	ND	ND	ND	ND	ND
PST130_00511	-13.4209	-0.843995	0.0743919	0.2936	-13.0138	-0.0297555	0.890275	0.98571	-13.0855	-0.173018	0.488183	0.965524	-13.7612	1.51309	0.0480673	0.294136	-13.5073	0.670803	0.125693	0.422933	-13.1003	-0.143152	0.590991	0.845299
PST130_00512	ND	ND	ND	ND	ND	ND	ND	ND	ND	ND	ND	ND	ND	ND	ND	ND	ND	ND	ND	ND	ND	ND	ND	ND
PST130_00513	ND	ND	ND	ND	ND	ND	ND	ND	ND	ND	ND	ND	ND	ND	ND	ND	ND	ND	ND	ND	ND	ND	ND	ND
PST130_00514	ND	ND	ND	ND	ND	ND	ND	ND	ND	ND	ND	ND	ND	ND	ND	ND	ND	ND	ND	ND	ND	ND	ND	ND
PST130_00515	-13.6812	-0.294549	0.560251	0.891021	-13.7384	-0.408914	0.26335	0.615605	-13.5998	-0.13173	0.585084	0.987763	-14.0428	0.407381	0.693383	0.966116	-13.747	0.162701	0.790988	0.974162	-13.8042	0.277144	0.366363	0.67301
PST130_00516	-13.811	0.107912	0.743074	0.960094	-13.9736	-0.217537	0.534305	0.852643	-13.8757	-0.0213816	0.876309	1	-14.3133	0.938331	0.236405	0.712024	-13.8215	-0.129427	0.615296	0.919038	-13.9841	0.196439	0.528874	0.808292
PST130_00517	-21.6237	-9.26434	3.32e-17	2.28e-15	-17.1007	-0.220172	0.52795	0.848553	-17.2317	-0.478854	0.0828513	0.403238	-21.5326	8.38329	2.16e-08	1.49e-06	-21.8638	8.78548	6.49e-16	2.95e-14	-17.3402	-0.261332	0.37447	0.679474
PST130_00518	-20.2624	3.37524	8.19e-10	2.55e-08	-21.2753	1.35145	0.018568	0.0928613	-21.7138	0.471494	0.366894	0.89744	-19.4301	-1.46019	0.00853439	0.0861433	-20.025	-2.90269	9.25e-12	3.08e-10	-21.0336	-0.877934	0.0394612	0.148162
PST130_00519	ND	ND	ND	ND	ND	ND	ND	ND	ND	ND	ND	ND	ND	ND	ND	ND	ND	ND	ND	ND	ND	ND	ND	ND
PST130_00520	ND	ND	ND	ND	ND	ND	ND	ND	ND	ND	ND	ND	ND	ND	ND	ND	ND	ND	ND	ND	ND	ND	ND	ND
PST130_00521	-17.3479	-1.51655	0.00276228	0.0223136	-15.9853	1.20701	0.00419689	0.0264892	-16.5479	0.0848589	0.850468	1	-16.7718	2.56177	0.00156962	0.0226509	-17.3062	1.60107	0.000681629	0.00713854	-15.9436	-1.12471	8.77e-05	0.00086272
PST130_00522	-18.7431	-3.25404	8.19e-09	2.2e-07	-16.5044	1.21971	0.00401817	0.0254851	-16.9642	0.306695	0.362775	0.893711	-18.442	4.86068	2.54e-07	1.31e-05	-18.588	3.55386	3.99e-11	1.27e-09	-16.3532	-0.916628	0.00138703	0.0095506
PST130_00523	-12.8363	0.782032	0.056449	0.241161	-13.067	0.320626	0.451471	0.801199	-13.2473	-0.0400012	0.822931	1	-12.5843	-0.718496	0.132024	0.537491	-12.8564	-0.82202	0.0135751	0.0851264	-13.0871	-0.360698	0.195242	0.463699
PST130_00524	-14.6877	0.699893	0.0886077	0.331613	-14.9566	0.162199	0.722698	0.936344	-14.7225	0.630194	0.0412886	0.246032	-14.7566	0.146788	1	1	-14.3725	-0.0698474	0.730609	0.958423	-14.6417	0.46845	0.125052	0.343407
PST130_00525	-14.7864	-0.0651327	0.947556	1	-14.4128	0.682088	0.100279	0.329101	-14.7509	0.00590798	0.955465	1	-14.5822	0.992827	0.207218	0.676256	-14.7834	0.0709722	0.980765	1	-14.4097	-0.676057	0.0167987	0.0760149
PST130_00526	-13.5619	-0.432176	0.375535	0.769065	-13.5315	-0.3713	0.3075	0.670062	-13.4238	-0.15586	0.527633	0.980651	-13.8049	0.229265	0.911141	1	-13.6398	0.276325	0.580294	0.902264	-13.6094	0.215488	0.487562	0.778328
PST130_00527	-13.6505	0.0716664	0.805512	0.973324	-13.6575	0.0576966	0.93135	0.995185	-13.7221	-0.0714769	0.739974	0.997857	-13.6711	0.149503	1	1	-13.6862	-0.14314	0.58725	0.907458	-13.6932	-0.128858	0.625801	0.864877
PST130_00528	ND	ND	ND	ND	ND	ND	ND	ND	ND	ND	ND	ND	ND	ND	ND	ND	ND	ND	ND	ND	ND	ND	ND	ND
PST130_00529	-22.494	-2.21794	0.0563825	0.240956	-21.1937	0.385663	0.563619	0.865335	-20.7491	1.27049	0.00239451	0.0268302	-21.99	1.66906	0.154359	0.585638	-21.8557	3.50224	0.000184951	0.00225562	-20.5437	0.910597	0.0112559	0.0551135
PST130_00530	ND	ND	ND	ND	ND	ND	ND	ND	ND	ND	ND	ND	ND	ND	ND	ND	ND	ND	ND	ND	ND	ND	ND	ND
PST130_00531	-18.6113	-0.479868	0.430271	0.814881	-18.8302	-0.916826	0.0199947	0.09807	-18.5239	-0.305591	0.296647	0.831204	-18.9348	-0.865074	0.0992459	0.459433	-18.7652	0.178394	0.876664	0.992199	-18.9795	0.609765	0.0564546	0.194951
PST130_00532	ND	ND	ND	ND	ND	ND	ND	ND	ND	ND	ND	ND	ND	ND	ND	ND	ND	ND	ND	ND	ND	ND	ND	ND
PST130_00533	ND	ND	ND	ND	ND	ND	ND	ND	ND	ND	ND	ND	ND	ND	ND	ND	ND	ND	ND	ND	ND	ND	ND	ND
PST130_00534	ND	ND	ND	ND	ND	ND	ND	ND	ND	ND	ND	ND	ND	ND	ND	ND	ND	ND	ND	ND	ND	ND	ND	ND
PST130_00535	ND	ND	ND	ND	ND	ND	ND	ND	ND	ND	ND	ND	ND	ND	ND	ND	ND	ND	ND	ND	ND	ND	ND	ND
PST130_00536	ND	ND	ND	ND	ND	ND	ND	ND	ND	ND	ND	ND	ND	ND	ND	ND	ND	ND	ND	ND	ND	ND	ND	ND
PST130_00537	-12.7475	-0.706704	0.135716	0.441751	-12.9885	-1.18882	0.00157582	0.0115171	-12.4612	-0.134153	0.577813	0.987342	-13.9739	1.46441	0.0562728	0.325888	-12.8145	0.572301	0.194807	0.558413	-13.0557	1.05466	0.000542671	0.00424668
PST130_00538	-13.0947	0.00125855	0.93338	1	-13.2666	-0.342445	0.344433	0.707895	-13.0317	0.127332	0.718686	0.997857	-13.5055	0.512625	0.577008	0.935061	-13.031	0.125975	0.865019	0.989487	-13.2029	0.46985	0.120738	0.335735
PST130_00539	-13.3128	-0.160317	0.780251	0.970032	-13.3814	-0.297366	0.407168	0.76314	-13.2802	-0.095027	0.676559	0.997857	-13.4976	0.0175561	0.81945	0.990328	-13.3604	0.0652632	0.993895	1	-13.4289	0.202271	0.516938	0.80051
PST130_00540	-13.678	-0.254111	0.622705	0.917338	-13.6425	-0.183162	0.594851	0.880309	-13.6719	-0.241808	0.349004	0.882728	-13.9552	0.610937	0.479339	0.890445	-13.7988	0.012189	0.899927	0.994891	-13.7634	-0.0583676	0.80564	0.946863
PST130_00541	-13.3054	0.364625	0.354077	0.74709	-13.2177	0.539855	0.193935	0.513246	-13.5261	-0.0767089	0.725004	0.997857	-13.0505	0.18692	0.96503	1	-13.3438	-0.441365	0.17112	0.513129	-13.2561	-0.616602	0.0285278	0.115964
PST130_00542	-13.5693	-0.290199	0.564934	0.894041	-13.4721	-0.0960557	0.75694	0.94713	-13.7204	-0.592121	0.02715	0.18054	-13.5839	0.0467198	0.858203	0.997382	-13.8654	-0.302235	0.330129	0.730934	-13.7683	-0.496628	0.077109	0.245241
PST130_00543	-12.8191	0.0503156	0.841976	0.982902	-13.0236	-0.358769	0.322659	0.685582	-12.8965	-0.104416	0.651681	0.996092	-12.9886	-0.333012	0.410509	0.858097	-12.8714	-0.154783	0.562812	0.894717	-13.0759	0.254182	0.4093	0.713361
PST130_00544	-17.0161	0.0938859	0.794816	0.971959	-17.0365	0.0523742	0.980118	1	-17.0375	0.0519568	0.940858	1	-17.1253	0.381007	0.734823	0.977094	-16.9895	-0.0431041	0.817405	0.978831	-17.01	-0.000652644	0.978729	1
PST130_00545	ND	ND	ND	ND	ND	ND	ND	ND	ND	ND	ND	ND	ND	ND	ND	ND	ND	ND	ND	ND	ND	ND	ND	ND
PST130_00546	ND	ND	ND	ND	ND	ND	ND	ND	ND	ND	ND	ND	ND	ND	ND	ND	ND	ND	ND	ND	ND	ND	ND	ND
PST130_00547	-14.2144	0.0162962	0.904078	0.999067	-13.9596	0.52586	0.206397	0.533583	-14.2376	-0.0300001	0.850044	1	-14.0556	0.71304	0.390085	0.845644	-14.2294	-0.046547	0.777032	0.97076	-13.9748	-0.556212	0.0480353	0.1723
PST130_00548	ND	ND	ND	ND	ND	ND	ND	ND	ND	ND	ND	ND	ND	ND	ND	ND	ND	ND	ND	ND	ND	ND	ND	ND
PST130_00549	-20.7723	0.579056	0.285455	0.677348	-20.5613	1.00352	0.0523938	0.206855	-20.674	0.77433	0.0734986	0.373373	-20.2626	0.330796	1	1	-20.3857	0.197335	0.892025	0.994199	-20.1743	-0.226124	0.465638	0.763006
PST130_00550	ND	ND	ND	ND	ND	ND	ND	ND	ND	ND	ND	ND	ND	ND	ND	ND	ND	ND	ND	ND	ND	ND	ND	ND
PST130_00551	ND	ND	ND	ND	ND	ND	ND	ND	ND	ND	ND	ND	ND	ND	ND	ND	ND	ND	ND	ND	ND	ND	ND	ND
PST130_00552	-13.694	-0.223628	0.673335	0.936032	-13.5499	0.0647107	0.917822	0.992605	-13.6474	-0.130367	0.588067	0.987763	-13.8069	0.653509	0.440993	0.871446	-13.7592	0.0931647	0.933943	1	-13.6151	-0.195071	0.472886	0.767522
PST130_00553	-21.6693	-9.17331	1.04e-16	6.62e-15	-18.7428	-3.3217	1.26e-15	5.59e-14	-17.2976	-0.428963	0.120359	0.515014	-23.1417	5.16516	0.00581917	0.0644746	-21.8841	8.74485	9.64e-16	4.28e-14	-18.9531	2.88425	5.42e-16	2.83e-14
PST130_00554	-10.5217	0.411635	0.298991	0.694464	-10.5493	0.356472	0.39871	0.75786	-10.6871	0.0808055	0.842355	1	-10.3083	-0.164615	0.593282	0.939975	-10.4813	-0.330823	0.287802	0.687066	-10.5089	-0.275671	0.317249	0.623434
PST130_00555	-13.7055	-0.0497811	0.978852	1	-13.8163	-0.271292	0.44661	0.79823	-13.7079	-0.0545902	0.784264	1	-13.8512	-0.13083	0.634152	0.95124	-13.7328	-0.00480718	0.860762	0.98907	-13.8436	0.21667	0.48605	0.77771
PST130_00556	-17.7385	-1.17564	0.0158218	0.0916263	-17.3287	-0.354709	0.341504	0.705449	-17.2003	-0.100275	0.660272	0.997857	-18.4799	2.03631	0.0188337	0.1545	-17.7873	1.07147	0.0172695	0.103035	-17.3793	0.25221	0.436255	0.739106
PST130_00557	-18.2898	0.151405	0.683059	0.938654	-18.4621	-0.196435	0.601564	0.883197	-18.3014	0.130813	0.747273	0.997857	-18.3037	-0.554106	0.253478	0.729463	-18.226	-0.0209882	0.802819	0.977312	-18.3997	0.324773	0.347765	0.654996
PST130_00558	ND	ND	ND	ND	ND	ND	ND	ND	ND	ND	ND	ND	ND	ND	ND	ND	ND	ND	ND	ND	ND	ND	ND	ND
PST130_00559	-13.1237	0.185154	0.610964	0.910923	-13.2842	-0.135908	0.681459	0.920902	-13.1044	0.223821	0.489939	0.965524	-13.3666	0.336552	0.776576	0.981802	-13.0118	0.038542	0.953519	1	-13.1724	0.35965	0.23754	0.523983
PST130_00560	-17.5765	1.28979	0.00296773	0.0236924	-18.8136	-1.18313	0.00311546	0.0205215	-18.1898	0.0622907	0.908143	1	-17.9416	-2.40852	3.66e-06	0.000135875	-17.5453	-1.22698	0.000502624	0.00548463	-18.7806	1.24323	0.000178858	0.00161425
PST130_00561	ND	ND	ND	ND	ND	ND	ND	ND	ND	ND	ND	ND	ND	ND	ND	ND	ND	ND	ND	ND	ND	ND	ND	ND
PST130_00562	-21.6103	-2.14492	0.00168732	0.0148306	-21.0533	-1.04418	0.0314843	0.139986	-20.2359	0.612351	0.152211	0.589819	-23.648	4.15249	0.0651784	0.358712	-21.303	2.74474	8.61e-05	0.0011425	-20.7539	1.64395	6.58e-05	0.00067242
PST130_00563	-20.6805	0.90253	0.114525	0.397691	-22.3197	-2.39414	0.000300595	0.00264764	-20.9643	0.345858	0.440988	0.947804	-21.4514	-3.08586	3.72e-05	0.000987932	-20.5101	-0.555555	0.226809	0.605053	-22.1496	2.73645	8.83e-07	1.33e-05
PST130_00564	ND	ND	ND	ND	ND	ND	ND	ND	ND	ND	ND	ND	ND	ND	ND	ND	ND	ND	ND	ND	ND	ND	ND	ND
PST130_00565	-16.17	0.217529	0.561906	0.892667	-16.9485	-1.33933	0.000406043	0.00346364	-16.3396	-0.121677	0.613142	0.991386	-16.6993	-1.73587	0.000659646	0.011282	-16.2311	-0.338862	0.284345	0.682521	-17.0074	1.21375	8.36e-05	0.000827
PST130_00566	ND	ND	ND	ND	ND	ND	ND	ND	ND	ND	ND	ND	ND	ND	ND	ND	ND	ND	ND	ND	ND	ND	ND	ND
PST130_00567	ND	ND	ND	ND	ND	ND	ND	ND	ND	ND	ND	ND	ND	ND	ND	ND	ND	ND	ND	ND	ND	ND	ND	ND
PST130_00568	-13.7044	-0.544706	0.257097	0.641925	-13.4192	0.0255528	0.997927	1	-13.5021	-0.139943	0.563472	0.985715	-13.7462	0.627374	0.464226	0.885055	-13.7744	0.404634	0.382095	0.782462	-13.4893	-0.165839	0.537939	0.812795
PST130_00569	ND	ND	ND	ND	ND	ND	ND	ND	ND	ND	ND	ND	ND	ND	ND	ND	ND	ND	ND	ND	ND	ND	ND	ND
PST130_00570	ND	ND	ND	ND	ND	ND	ND	ND	-23.3071	1.23527	0.125899	0.528085	ND	ND	ND	ND	-23.5331	1.70814	0.538838	0.882963	ND	ND	ND	ND
PST130_00571	-20.0207	-0.26177	0.62796	0.919221	-20.1749	-0.573272	0.235674	0.577204	-19.933	-0.0841127	0.799585	1	-20.6577	0.782051	0.605534	0.943774	-20.0594	0.174064	0.776912	0.970706	-20.2173	0.49989	0.227458	0.510339
PST130_00572	ND	ND	ND	ND	ND	ND	ND	ND	ND	ND	ND	ND	ND	ND	ND	ND	ND	ND	ND	ND	ND	ND	ND	ND
PST130_00573	-17.3816	-0.19317	0.729821	0.956184	-17.3361	-0.101876	0.76369	0.948531	-17.3598	-0.149546	0.545877	0.981339	-17.5811	0.510018	0.607293	0.944593	-17.4563	0.0418071	1	1	-17.4119	-0.0496379	0.827775	0.953663
PST130_00574	-21.8383	1.3158	0.0512654	0.225871	ND	ND	ND	ND	-22.1276	0.739888	0.286226	0.816063	ND	ND	ND	ND	-21.4729	-0.569104	0.187359	0.543879	-23.6138	3.71381	2.26e-05	0.000258648
PST130_00575	-15.7911	-0.267079	0.613334	0.912488	-15.4394	0.436357	0.3012	0.663131	-15.6513	0.01248	0.970365	1	-15.6018	0.669324	0.431873	0.866427	-15.7848	0.279668	0.585423	0.906203	-15.433	-0.423856	0.134273	0.361257
PST130_00576	ND	ND	ND	ND	ND	ND	ND	ND	ND	ND	ND	ND	ND	ND	ND	ND	ND	ND	ND	ND	ND	ND	ND	ND
PST130_00577	-16.3747	0.10602	0.759527	0.964511	-18.1753	-3.49781	1.65e-17	8.86e-16	-16.9726	-1.08761	8.12e-05	0.00147087	-17.6073	-2.19896	1.95e-05	0.00056346	-16.9191	-1.19523	0.00054486	0.00587307	-18.7167	2.39917	2.09e-12	6.62e-11
PST130_00578	-21.0253	0.549494	0.288356	0.681003	-19.6902	3.21168	4.01e-10	8.64e-09	-19.3206	3.96406	2.73e-21	2.2e-19	-19.1682	1.9079	0.0278565	0.202807	-19.0472	3.42509	1.16e-08	3.01e-07	-17.707	0.757275	0.0166681	0.0756057
PST130_00579	-14.6288	-0.0591821	0.970041	1	-14.5543	0.0896389	0.867792	0.980822	-14.655	-0.111627	0.636237	0.993698	-14.616	0.218698	0.923837	1	-14.6846	-0.0524351	0.765039	0.967407	-14.6101	-0.201131	0.461948	0.759645
PST130_00580	-13.9063	0.371037	0.346841	0.741496	-13.8344	0.514927	0.216361	0.548422	-14.004	0.17562	0.5997	0.988777	-13.6375	0.0776824	0.89601	1	-13.8185	-0.195332	0.492104	0.861882	-13.7465	-0.339191	0.223397	0.505095
PST130_00581	-14.2429	-0.520754	0.279336	0.670117	-13.9489	0.0671735	0.912587	0.992139	-13.9466	0.0719878	0.867361	1	-14.4004	1.00439	0.20079	0.666379	-14.2068	0.592508	0.180858	0.531282	-13.9129	0.0047597	0.977618	1
PST130_00582	-19.9037	0.943733	0.0602572	0.253006	-20.5557	-0.36172	0.369956	0.729697	-20.0525	0.647215	0.121227	0.516828	-20.0093	-0.996809	0.0868427	0.427437	-19.582	-0.299797	0.39347	0.791533	-20.236	0.997688	0.00926222	0.0467937
PST130_00583	-16.395	1.39621	0.00101736	0.00962993	-16.9014	0.382361	0.385204	0.744324	-16.6755	0.835833	0.00841421	0.0732214	-16.183	-0.708124	0.138834	0.551838	-15.9775	-0.561436	0.0923937	0.34803	-16.4839	0.449579	0.141031	0.374378
PST130_00584	-10.5289	-0.142353	0.811084	0.974354	-10.5228	-0.130108	0.691777	0.925249	-10.4953	-0.0750686	0.728187	0.997857	-10.5718	-0.0648686	0.71418	0.971619	-10.5665	0.0672826	0.989497	1	-10.5604	0.0550308	0.88427	0.974345
PST130_00585	ND	ND	ND	ND	ND	ND	ND	ND	ND	ND	ND	ND	ND	ND	ND	ND	ND	ND	ND	ND	ND	ND	ND	ND
PST130_00586	-17.6972	-0.794713	0.100114	0.361712	-17.464	-0.328459	0.369814	0.7296	-17.3712	-0.142551	0.567184	0.985875	-18.15	1.13414	0.170779	0.618555	-17.7673	0.648911	0.148075	0.470499	-17.5351	0.183474	0.569138	0.831633
PST130_00587	ND	ND	ND	ND	ND	ND	ND	ND	ND	ND	ND	ND	ND	ND	ND	ND	ND	ND	ND	ND	ND	ND	ND	ND
PST130_00588	-13.1156	-0.703244	0.138388	0.446991	-12.7528	0.0224547	0.997386	1	-13.0085	-0.489009	0.0668233	0.350198	-13.3728	1.30671	0.0885316	0.431802	-13.3601	0.214072	0.690336	0.944581	-12.9973	-0.511416	0.0682895	0.224219
PST130_00589	-18.4333	-0.141358	0.799068	0.972576	-18.5407	-0.359395	0.328197	0.692284	-18.5868	-0.445853	0.129358	0.534765	-18.7711	0.316723	0.876646	1	-18.6554	-0.307661	0.391551	0.789981	-18.7634	-0.0898487	0.797613	0.942413
PST130_00590	-14.6046	-0.133199	0.828618	0.979695	-14.5595	-0.043089	0.863193	0.978044	-14.5982	-0.120461	0.612412	0.99104	-14.6235	0.0618471	0.876906	1	-14.6648	0.0126448	0.898071	0.994376	-14.6198	-0.0775529	0.757073	0.929313
PST130_00591	ND	ND	ND	ND	ND	ND	ND	ND	ND	ND	ND	ND	ND	ND	ND	ND	ND	ND	ND	ND	ND	ND	ND	ND
PST130_00592	ND	ND	ND	ND	ND	ND	ND	ND	ND	ND	ND	ND	ND	ND	ND	ND	ND	ND	ND	ND	ND	ND	ND	ND
PST130_00593	ND	ND	ND	ND	ND	ND	ND	ND	ND	ND	ND	ND	ND	ND	ND	ND	ND	ND	ND	ND	ND	ND	ND	ND
PST130_00594	-12.6247	-0.836254	0.0773776	0.302251	-12.218	-0.0227926	0.904205	0.989625	-12.1394	0.134286	0.700822	0.997857	-12.7239	0.923034	0.242294	0.718545	-12.5576	0.970509	0.0256668	0.139408	-12.1508	0.157066	0.619841	0.861473
PST130_00595	-13.5774	0.174674	0.627188	0.919221	-13.7256	-0.121869	0.708915	0.933263	-13.3834	0.562662	0.0675173	0.352852	-13.6213	-0.281582	0.463825	0.885055	-13.296	0.387992	0.40405	0.799386	-13.4444	0.684681	0.0237711	0.100367
PST130_00596	-17.817	2.02706	5.35e-06	9.08e-05	-17.8565	1.94488	1.22e-05	0.000143007	-18.3546	0.954161	0.00452999	0.0449079	-16.702	-0.57592	0.234049	0.708557	-17.3409	-1.07365	0.00214036	0.0188855	-17.3841	-0.988218	0.000668908	0.00511021
PST130_00597	-11.9707	2.72255	1.43e-10	4.87e-09	-12.6548	1.3544	0.00118118	0.00892622	-12.9487	0.766661	0.0126511	0.100636	-11.1492	-1.87703	0.00019029	0.00387472	-11.5874	-1.95589	1.93e-09	5.37e-08	-12.2716	-0.587684	0.0364314	0.139236
PST130_00598	-12.5005	2.61944	6.33e-10	1.99e-08	-13.1093	1.40189	0.000807514	0.00637323	-13.4123	0.795827	0.00973388	0.0819974	-11.6561	-1.72475	0.00060955	0.0105367	-12.1027	-1.82362	2.5e-08	6.22e-07	-12.7115	-0.606023	0.0311124	0.123273
PST130_00599	-19.089	-0.700177	0.167933	0.506774	-19.7117	-1.94964	1.67e-05	0.00019212	-19.5747	-1.66857	1.89e-07	5.47e-06	-20.1815	-0.192456	0.583433	0.93608	-19.9219	-0.97264	0.0265477	0.143196	-20.5485	0.28359	0.531306	0.809264
PST130_00600	-17.2281	-0.0715299	0.966467	1	-17.0909	0.202769	0.651456	0.906344	-17.2762	-0.167604	0.513624	0.974114	-17.1049	0.157011	1	1	-17.3119	-0.0965964	0.691371	0.945062	-17.1759	-0.368969	0.192391	0.458763
PST130_00601	-15.1662	0.0892741	0.774708	0.968984	-15.0363	0.34899	0.409626	0.764941	-15.2465	-0.0713365	0.738466	0.997857	-14.9771	0.165908	0.99027	1	-15.2019	-0.160762	0.555369	0.891075	-15.0726	-0.41981	0.133647	0.360207
PST130_00602	-19.9828	-1.91997	0.00622379	0.0436576	-19.0246	-0.00516397	1	1	-19.1671	-0.287332	0.315592	0.852336	-19.8078	1.31733	0.182113	0.63641	-20.1316	1.6401	0.0152846	0.0934184	-19.1696	-0.286776	0.348012	0.655275
PST130_00603	-14.0331	-0.245538	0.636751	0.923636	-13.8886	0.043535	0.961071	1	-13.9494	-0.0780899	0.722342	0.997857	-14.1546	0.648238	0.446327	0.874488	-14.0721	0.167378	0.782733	0.972451	-13.9275	-0.121552	0.644475	0.874408
PST130_00604	-13.6383	-0.942571	0.0468468	0.210778	-13.3837	-0.433247	0.237014	0.579543	-13.3361	-0.338179	0.199162	0.6878	-13.9732	0.751126	0.360453	0.820971	-13.8074	0.604391	0.171837	0.514117	-13.5527	0.0951229	0.776546	0.935664
PST130_00605	-21.0774	1.33169	0.0343264	0.166228	-21.9993	-0.5106	0.299448	0.66126	-21.8154	-0.145318	0.652733	0.996601	-21.1613	-1.58012	0.0172344	0.144191	-21.1494	-1.47854	0.00668488	0.0478177	-22.0705	0.361011	0.456058	0.75538
PST130_00606	-15.0391	0.494805	0.222478	0.593062	-15.3448	-0.11677	0.718002	0.935655	-15.3636	-0.154159	0.533564	0.981339	-15.1163	-0.346956	0.39859	0.851165	-15.1162	-0.649269	0.0516087	0.232449	-15.422	-0.0379088	0.863442	0.967319
PST130_00607	-12.4173	0.0873015	0.775139	0.968984	-12.4202	0.0815004	0.883647	0.983994	-12.4529	0.0161716	0.979	1	-12.3305	-0.162894	0.595401	0.941284	-12.4093	-0.0711138	0.724508	0.957191	-12.4121	-0.0653209	0.78816	0.938645
PST130_00608	-13.5165	-0.184436	0.739403	0.959306	-13.591	-0.333475	0.356252	0.719319	-13.4185	0.0116097	0.968133	1	-13.6916	-0.0847093	0.690415	0.965571	-13.5107	0.196057	0.727396	0.957902	-13.5852	0.345077	0.25739	0.55231
PST130_00609	-19.1649	0.486812	0.298824	0.694324	-18.5455	1.72547	0.000122405	0.0011763	-19.2391	0.338676	0.372714	0.901011	-18.3484	1.18559	0.157134	0.590624	-18.9961	-0.150482	0.604922	0.915246	-18.3782	-1.39162	4e-06	5.42e-05
PST130_00610	ND	ND	ND	ND	ND	ND	ND	ND	ND	ND	ND	ND	ND	ND	ND	ND	ND	ND	ND	ND	ND	ND	ND	ND
PST130_00611	-22.4703	-0.350167	1	1	ND	ND	ND	ND	ND	ND	ND	ND	ND	ND	ND	ND	ND	ND	ND	ND	ND	ND	ND	ND
PST130_00612	ND	ND	ND	ND	ND	ND	ND	ND	ND	ND	ND	ND	ND	ND	ND	ND	ND	ND	ND	ND	ND	ND	ND	ND
PST130_00613	ND	ND	ND	ND	ND	ND	ND	ND	ND	ND	ND	ND	ND	ND	ND	ND	ND	ND	ND	ND	ND	ND	ND	ND
PST130_00614	ND	ND	ND	ND	ND	ND	ND	ND	ND	ND	ND	ND	ND	ND	ND	ND	ND	ND	ND	ND	ND	ND	ND	ND
PST130_00615	-17.1364	-0.510602	0.314865	0.710435	-16.7065	0.349118	0.418195	0.772762	-16.7031	0.356303	0.270237	0.794904	-16.9411	0.674658	0.435379	0.868608	-16.9585	0.866987	0.0569054	0.249283	-16.5286	0.00671649	0.981591	1
PST130_00616	-19.5076	-0.984474	0.0806015	0.31063	-18.7427	0.546225	0.233506	0.573869	-18.7472	0.535836	0.119726	0.513258	-19.3524	1.60928	0.0679581	0.367954	-19.2391	1.5187	0.00348442	0.0284172	-18.474	-0.0129331	0.954882	0.99586
PST130_00617	-18.815	-3.45963	1.04e-09	3.18e-08	-16.7495	0.669376	0.114813	0.362238	-16.8226	0.526674	0.0986926	0.451774	-18.9719	4.88475	6.34e-07	2.88e-05	-18.5487	3.9783	6.14e-13	2.27e-11	-16.4869	-0.146572	0.601267	0.849747
PST130_00618	-14.081	-0.311466	0.535636	0.879765	-13.9306	-0.0108158	0.930812	0.994956	-14.0752	-0.299799	0.25156	0.766137	-14.2822	0.799058	0.324421	0.793461	-14.2308	0.0113796	0.896786	0.994376	-14.0807	-0.28924	0.296085	0.600458
PST130_00619	-17.9109	-0.655501	0.182857	0.534464	-17.468	0.227451	0.633704	0.89981	-17.8016	-0.434547	0.115138	0.501682	-18.0158	1.29668	0.113379	0.494599	-18.1283	0.217427	0.704417	0.950082	-17.6871	-0.667125	0.0225188	0.0964014
PST130_00620	-13.1785	-0.0832014	0.916473	1	-13.2714	-0.269164	0.449772	0.799757	-13.1916	-0.109469	0.639349	0.993698	-13.3777	0.077424	0.896726	1	-13.2332	-0.0263341	0.816023	0.978511	-13.3262	0.159617	0.614982	0.858566
PST130_00621	ND	ND	ND	ND	ND	ND	ND	ND	ND	ND	ND	ND	ND	ND	ND	ND	ND	ND	ND	ND	ND	ND	ND	ND
PST130_00622	ND	ND	ND	ND	ND	ND	ND	ND	ND	ND	ND	ND	ND	ND	ND	ND	ND	ND	ND	ND	ND	ND	ND	ND
PST130_00623	ND	ND	ND	ND	ND	ND	ND	ND	ND	ND	ND	ND	ND	ND	ND	ND	ND	ND	ND	ND	ND	ND	ND	ND
PST130_00624	-17.554	-0.998016	0.0503153	0.22267	-17.2476	-0.387121	0.293445	0.655167	-17.0421	0.0274448	0.994568	1	-17.6547	0.242428	0.930398	1	-17.5417	1.02543	0.0310644	0.160637	-17.2351	0.410103	0.18649	0.450046
PST130_00625	-11.2344	0.00377171	0.92569	1	-11.0698	0.332801	0.432899	0.78716	-11.1991	0.0743352	0.860016	1	-11.049	0.208508	0.934798	1	-11.1972	0.0705633	0.982637	1	-11.0327	-0.258479	0.347277	0.654451
PST130_00626	-21.4272	-6.13712	5.19e-11	1.85e-09	-18.555	-0.395183	0.271014	0.625748	-19.4222	-2.1254	1.16e-11	5.06e-10	-22.3059	6.83688	1.61e-05	0.000475746	-22.4893	4.00896	6.38e-05	0.000873587	-19.6164	-1.73638	1.96e-07	3.3e-06
PST130_00627	-14.6929	0.291946	0.448566	0.82839	-15.0821	-0.486471	0.191371	0.50908	-15.1072	-0.536588	0.046161	0.266625	-14.8607	-0.853169	0.0815458	0.408677	-14.9614	-0.828445	0.0134526	0.084518	-15.351	-0.0495267	0.823988	0.952379
PST130_00628	-13.1841	-0.0743359	0.932818	1	-13.096	0.101719	0.843242	0.971242	-13.2041	-0.114355	0.627323	0.993698	-13.1859	0.302887	0.816746	0.989364	-13.2413	-0.0400744	0.788148	0.973375	-13.1533	-0.216096	0.42872	0.731793
PST130_00629	ND	ND	ND	ND	ND	ND	ND	ND	ND	ND	ND	ND	ND	ND	ND	ND	ND	ND	ND	ND	ND	ND	ND	ND
PST130_00630	-19.0603	0.597692	0.193998	0.55412	-18.9475	0.817132	0.062199	0.234475	-19.0068	0.709129	0.0387502	0.234168	-18.6415	0.204887	0.98106	1	-18.7064	0.116114	1	1	-18.5954	-0.0925848	0.706364	0.906849
PST130_00631	-16.4334	-0.0572302	0.950805	1	-16.2275	0.35434	0.411146	0.765791	-16.491	-0.172253	0.496864	0.968752	-16.5451	1.112	0.159954	0.596096	-16.519	-0.116166	0.657921	0.936197	-16.3134	-0.527246	0.0661407	0.219404
PST130_00633	-15.8663	-0.0790985	0.933477	1	-15.8178	0.0185827	0.991322	1	-15.7076	0.237784	0.461752	0.956704	-15.8992	0.210602	0.951533	1	-15.7474	0.31758	0.522817	0.874371	-15.6985	0.220097	0.483438	0.77654
PST130_00634	-17.0603	0.105242	0.745748	0.960766	-17.1236	-0.0208461	0.920749	0.993194	-16.9779	0.269724	0.41373	0.931141	-17.1066	0.0295318	0.829152	0.992486	-16.9257	0.164817	0.814146	0.978324	-16.9893	0.291309	0.366779	0.673399
PST130_00635	ND	ND	ND	ND	ND	ND	ND	ND	ND	ND	ND	ND	ND	ND	ND	ND	ND	ND	ND	ND	ND	ND	ND	ND
PST130_00636	-13.6302	-0.0789161	0.925747	1	-13.7322	-0.282942	0.428863	0.784879	-13.6923	-0.202929	0.4232	0.936613	-13.864	0.153667	0.993964	1	-13.7317	-0.124165	0.62166	0.921242	-13.8338	0.0797913	0.818172	0.950413
PST130_00637	-14.7912	-0.0971099	0.892208	0.996309	-14.7457	-0.00604086	0.941859	0.99807	-14.8649	-0.244455	0.344878	0.879949	-14.8206	0.155553	0.995618	1	-14.9135	-0.147501	0.579079	0.901446	-14.868	-0.238761	0.38649	0.690889
PST130_00638	-14.0208	0.0813326	0.786708	0.970686	-13.9569	0.209019	0.638062	0.901017	-14.0938	-0.0647436	0.756553	0.998239	-13.9689	0.265231	0.863738	0.997998	-14.0532	-0.146136	0.580999	0.90262	-13.9893	-0.273804	0.322372	0.628351
PST130_00639	-14.6159	-0.525734	0.277296	0.667175	-14.6016	-0.497016	0.178117	0.486022	-14.4771	-0.247974	0.337302	0.875318	-14.8384	-0.0657431	0.713392	0.971578	-14.74	0.277661	0.582208	0.903535	-14.7256	0.248504	0.420668	0.724425
PST130_00640	ND	ND	ND	ND	ND	ND	ND	ND	ND	ND	ND	ND	ND	ND	ND	ND	ND	ND	ND	ND	ND	ND	ND	ND
PST130_00641	-20.0438	-0.555302	0.255704	0.640011	-19.4011	0.717417	0.134677	0.404187	-19.819	-0.0973196	0.783347	1	-20.0565	1.94598	0.0308455	0.217229	-20.0889	0.452581	0.300028	0.700768	-19.446	-0.815409	0.0176075	0.0787025
PST130_00642	-15.7484	3.01172	3.9e-12	1.55e-10	-17.4688	-0.431831	0.245218	0.590552	-17.476	-0.441508	0.11054	0.489206	-15.5153	-1.57043	0.00189814	0.026362	-15.9694	-3.45381	1.43e-26	1.15e-24	-17.6894	-0.0119197	0.986573	1
PST130_00643	-13.7719	0.17785	0.621311	0.916537	-13.7912	0.139396	0.768071	0.949523	-13.9214	-0.121248	0.610933	0.990395	-13.7382	0.0888165	0.912504	1	-13.8325	-0.299025	0.331714	0.732243	-13.8518	-0.260465	0.344874	0.651872
PST130_00644	-16.8345	-0.315439	0.545168	0.883542	-17.0803	-0.806838	0.034007	0.148658	-16.8326	-0.31166	0.257338	0.775409	-17.2867	-0.176393	0.587299	0.938199	-16.9894	0.00529407	0.899363	0.994775	-17.2332	0.498332	0.100474	0.295134
PST130_00645	-16.6624	-0.312881	0.53748	0.879765	-16.9663	-0.920489	0.0151002	0.0786072	-16.8405	-0.669408	0.0152695	0.116018	-17.207	-0.118428	0.646402	0.951609	-16.9968	-0.357229	0.275838	0.671947	-17.3003	0.249269	0.422297	0.726187
PST130_00646	ND	ND	ND	ND	ND	ND	ND	ND	ND	ND	ND	ND	ND	ND	ND	ND	ND	ND	ND	ND	ND	ND	ND	ND
PST130_00647	ND	ND	ND	ND	ND	ND	ND	ND	ND	ND	ND	ND	ND	ND	ND	ND	ND	ND	ND	ND	ND	ND	ND	ND
PST130_00648	-20.3193	-1.35707	0.0999157	0.361298	-19.998	-0.713764	0.108027	0.347158	-18.7256	1.8302	2.03e-07	5.85e-06	-20.3828	-0.234764	0.648588	0.952395	-19.4067	3.21248	5.32e-07	1.11e-05	-19.0697	2.57067	1.54e-12	4.99e-11
PST130_00649	-16.1692	-0.31871	0.538653	0.880671	-16.0644	-0.109339	0.732723	0.939922	-16.1765	-0.333011	0.2103	0.706991	-16.1753	0.0102493	0.814138	0.9887	-16.3359	-0.0144481	0.835464	0.982868	-16.2309	-0.224947	0.419462	0.723657
PST130_00650	ND	ND	ND	ND	ND	ND	ND	ND	ND	ND	ND	ND	ND	ND	ND	ND	ND	ND	ND	ND	ND	ND	ND	ND
PST130_00651	-13.8021	0.0731785	0.801133	0.973324	-13.7111	0.255172	0.556686	0.863767	-13.8007	0.0760668	0.856272	1	-13.6342	0.0149969	0.816636	0.989364	-13.7641	0.00290352	0.876315	0.992054	-13.6732	-0.17914	0.507165	0.793736
PST130_00652	-12.8902	0.220234	0.55424	0.887906	-13.0598	-0.119006	0.713323	0.933775	-12.9691	0.0626701	0.892337	1	-12.9651	-0.192754	0.560816	0.928425	-12.8589	-0.157605	0.557961	0.891998	-13.0286	0.181627	0.563205	0.827457
PST130_00653	-22.5774	5.66705	1.11e-10	3.82e-09	ND	ND	ND	ND	ND	ND	ND	ND	-21.2582	-3.07806	5.55e-06	0.000197624	-23.1672	-6.84622	8.36e-18	4.2e-16	ND	ND	ND	ND
PST130_00654	-22.8204	7.73603	3.07e-16	1.84e-14	ND	ND	ND	ND	ND	ND	ND	ND	-20.5716	-3.51154	1.8e-08	1.29e-06	-22.2118	-6.51176	6.75e-24	4.55e-22	ND	ND	ND	ND
PST130_00655	ND	ND	ND	ND	ND	ND	ND	ND	ND	ND	ND	ND	ND	ND	ND	ND	ND	ND	ND	ND	ND	ND	ND	ND
PST130_00656	ND	ND	ND	ND	ND	ND	ND	ND	ND	ND	ND	ND	ND	ND	ND	ND	ND	ND	ND	ND	ND	ND	ND	ND
PST130_00657	-15.251	-0.599955	0.212975	0.581285	-14.825	0.252055	0.563665	0.865335	-15.0368	-0.171226	0.492431	0.966366	-15.1913	0.899278	0.261992	0.739479	-15.3368	0.428468	0.356952	0.758551	-14.9108	-0.42396	0.131322	0.355842
PST130_00658	-16.6614	-0.64003	0.194683	0.55503	-16.9721	-1.2597	0.000911397	0.00709818	-16.8598	-1.03808	0.000176356	0.0028756	-17.3681	-0.154187	0.59791	0.941563	-17.1799	-0.397134	0.235346	0.618132	-17.4886	0.221664	0.455165	0.755083
PST130_00659	ND	ND	ND	ND	ND	ND	ND	ND	ND	ND	ND	ND	ND	ND	ND	ND	ND	ND	ND	ND	ND	ND	ND	ND
PST130_00660	ND	ND	ND	ND	ND	ND	ND	ND	ND	ND	ND	ND	ND	ND	ND	ND	ND	ND	ND	ND	ND	ND	ND	ND
PST130_00661	-21.0297	-6.70631	9.72e-13	4.07e-11	-21.5754	-7.79713	4.7e-30	9.53e-28	-19.9527	-4.55266	1.06e-39	2.06e-37	ND	ND	ND	ND	-23.3081	2.1582	0.25523	0.645341	-23.8517	3.24485	0.000800326	0.0059454
PST130_00662	-20.4464	-0.0286676	0.937079	1	-20.0034	0.85524	0.0874786	0.299114	-20.6289	-0.391837	0.313708	0.850084	-20.441	1.71545	0.0878676	0.429999	-20.6372	-0.363521	0.556785	0.891935	-20.1894	-1.23762	0.00091956	0.00672881
PST130_00663	-11.5995	0.0299558	0.878512	0.992309	-11.7127	-0.196519	0.569786	0.868367	-11.6872	-0.14544	0.550698	0.981339	-11.8421	0.300691	0.818587	0.990289	-11.6722	-0.175453	0.525913	0.876675	-11.7854	0.0510306	0.895158	0.976872
PST130_00664	-14.2281	0.454926	0.258036	0.643152	-14.3345	0.241954	0.580923	0.875379	-14.412	0.0873811	0.826213	1	-14.2621	0.339617	0.773419	0.981112	-14.1843	-0.367721	0.248219	0.636224	-14.2907	-0.154492	0.565869	0.829245
PST130_00665	-13.9847	0.219213	0.557831	0.889788	-14.1454	-0.102262	0.745799	0.943182	-14.1315	-0.0744247	0.730755	0.997857	-14.1487	0.14521	1	1	-14.0219	-0.293756	0.340324	0.741994	-14.1826	0.0277482	0.960243	0.997205
PST130_00666	-17.961	-0.486304	0.34468	0.73944	-17.9493	-0.463809	0.220953	0.554756	-17.7988	-0.161241	0.51009	0.973694	-18.2015	0.0393956	0.851047	0.995767	-18.0423	0.323209	0.555241	0.890977	-18.0314	0.297249	0.36327	0.669285
PST130_00667	-16.5267	-0.323884	0.523486	0.874188	-16.5389	-0.348551	0.342126	0.70576	-16.3784	-0.0268245	0.87141	1	-16.8503	0.435057	0.682571	0.964024	-16.5397	0.296659	0.546014	0.886027	-16.5516	0.321682	0.295366	0.599737
PST130_00668	ND	ND	ND	ND	ND	ND	ND	ND	ND	ND	ND	ND	ND	ND	ND	ND	ND	ND	ND	ND	ND	ND	ND	ND
PST130_00669	-18.1246	-0.161862	0.688599	0.94018	-18.1022	-0.11985	0.738832	0.941445	-17.9806	0.12835	0.72792	0.997857	-19.0911	2.30317	0.00626137	0.0680905	-18.0574	0.28479	0.474434	0.850482	-18.0385	0.251559	0.450568	0.751433
PST130_00670	ND	ND	ND	ND	ND	ND	ND	ND	ND	ND	ND	ND	ND	ND	ND	ND	ND	ND	ND	ND	ND	ND	ND	ND
PST130_00671	-14.0071	0.0149767	0.905681	0.999546	-14.1328	-0.236399	0.50264	0.833826	-14.1178	-0.206415	0.417635	0.933551	-14.0644	-0.417414	0.332953	0.801443	-14.1104	-0.221276	0.448492	0.83418	-14.236	0.0299893	0.95369	0.995594
PST130_00672	ND	ND	ND	ND	ND	ND	ND	ND	ND	ND	ND	ND	ND	ND	ND	ND	ND	ND	ND	ND	ND	ND	ND	ND
PST130_00673	-16.783	-0.446463	0.343588	0.737953	-16.4855	0.147713	0.765863	0.949231	-16.4036	0.313074	0.330747	0.867528	-17.2286	1.78876	0.0236849	0.180569	-16.6252	0.757538	0.0794688	0.314486	-16.3282	0.165559	0.59368	0.846632
PST130_00674	-18.5504	2.5023	9.51e-08	2.18e-06	-18.9168	1.7639	0.000121386	0.00116824	-19.3617	0.883669	0.01542	0.116959	-17.5211	-1.22302	0.0198899	0.159638	-18.1107	-1.62092	6.22e-06	0.000107377	-18.4812	-0.884223	0.00313462	0.0189776
PST130_00675	-24.066	5.24483	3.49e-05	0.000492487	-21.8158	9.7444	7.21e-29	1.4e-26	ND	ND	ND	ND	-19.5061	4.88534	1.11e-06	4.7e-05	ND	ND	ND	ND	-20.7031	-7.51967	7.25e-62	7.97e-59
PST130_00676	ND	ND	ND	ND	ND	ND	ND	ND	ND	ND	ND	ND	ND	ND	ND	ND	ND	ND	ND	ND	ND	ND	ND	ND
PST130_00677	ND	ND	ND	ND	ND	ND	ND	ND	ND	ND	ND	ND	ND	ND	ND	ND	ND	ND	ND	ND	ND	ND	ND	ND
PST130_00678	ND	ND	ND	ND	ND	ND	ND	ND	ND	ND	ND	ND	ND	ND	ND	ND	ND	ND	ND	ND	ND	ND	ND	ND
PST130_00679	ND	ND	ND	ND	ND	ND	ND	ND	ND	ND	ND	ND	ND	ND	ND	ND	ND	ND	ND	ND	ND	ND	ND	ND
PST130_00680	-15.2016	-0.301725	0.557493	0.889765	-14.9743	0.152712	0.745086	0.942831	-15.5124	-0.923075	0.000670956	0.0093051	-15.1419	0.421845	0.681093	0.963587	-15.6632	-0.621274	0.0632919	0.270039	-15.4359	-1.07592	0.00016116	0.00147676
PST130_00681	-13.4996	0.52311	0.19488	0.555311	-13.7997	-0.0769715	0.79626	0.956898	-13.6891	0.144222	0.67768	0.997857	-13.4959	-0.590256	0.202365	0.667496	-13.4276	-0.378939	0.232157	0.61338	-13.7277	0.221019	0.477332	0.771068
PST130_00682	-15.3704	-1.27479	0.00773873	0.0516008	-14.3832	0.699021	0.0922399	0.310554	-14.5088	0.448823	0.148396	0.580184	-15.207	2.19538	0.0049455	0.0574015	-15.1457	1.72287	0.0001273	0.00161641	-14.1589	-0.250705	0.365064	0.671559
PST130_00683	ND	ND	ND	ND	ND	ND	ND	ND	ND	ND	ND	ND	ND	ND	ND	ND	ND	ND	ND	ND	ND	ND	ND	ND
PST130_00684	ND	ND	ND	ND	ND	ND	ND	ND	ND	ND	ND	ND	ND	ND	ND	ND	ND	ND	ND	ND	ND	ND	ND	ND
PST130_00685	-19.6244	-0.908609	0.101497	0.364877	-19.8302	-1.32746	0.00203487	0.0143585	-19.3202	-0.295359	0.330886	0.867719	-20.3528	-0.109992	0.761402	0.979888	-19.7718	0.609022	0.251319	0.641235	-19.9775	1.02288	0.00403203	0.0234834
PST130_00686	ND	ND	ND	ND	ND	ND	ND	ND	ND	ND	ND	ND	ND	ND	ND	ND	ND	ND	ND	ND	ND	ND	ND	ND
PST130_00687	-15.6571	-0.406354	0.407545	0.797416	-15.6119	-0.315788	0.383308	0.743212	-15.7087	-0.509771	0.0602944	0.324369	-16.0346	0.712232	0.394779	0.848768	-15.9114	-0.103588	0.679734	0.942525	-15.8661	-0.192745	0.486071	0.77771
PST130_00688	-18.1786	2.18867	9.02e-07	1.77e-05	-18.6548	1.2529	0.00438986	0.0275464	-18.1101	2.31445	2.86e-11	1.18e-09	-17.4915	-0.894648	0.0750527	0.389659	-17.0188	0.130938	0.872983	0.991323	-17.4905	1.07272	0.000625648	0.00483009
PST130_00689	-18.2308	-0.825498	0.0760802	0.298534	-17.853	-0.0761736	0.776773	0.951669	-17.8692	-0.0973819	0.657917	0.997857	-18.9662	2.27566	0.00858311	0.0865001	-18.2783	0.719021	0.0938649	0.351735	-17.9047	-0.0311667	0.899118	0.977473
PST130_00690	-13.8754	1.27903	0.00208966	0.017732	-13.8421	1.34577	0.00128905	0.00965707	-14.3927	0.244542	0.447345	0.95199	-13.1495	-0.127221	0.638187	0.95124	-13.7532	-1.03441	0.00197403	0.017743	-13.7198	-1.10112	0.000101062	0.000977697
PST130_00691	-14.3917	-0.630002	0.182579	0.533925	-14.2814	-0.41005	0.261677	0.613147	-14.1609	-0.168071	0.501559	0.970709	-15.4008	2.20378	0.00499752	0.0578496	-14.4754	0.461278	0.301695	0.7024	-14.3653	0.241868	0.431178	0.733797
PST130_00692	-14.6255	-0.159955	0.777376	0.969217	-14.5726	-0.0541973	0.84185	0.97069	-14.6387	-0.186331	0.462298	0.956953	-14.8448	0.650904	0.445702	0.874488	-14.7185	-0.0265793	0.822299	0.979747	-14.6656	-0.131894	0.62087	0.861677
PST130_00693	ND	ND	ND	ND	ND	ND	ND	ND	ND	ND	ND	ND	ND	ND	ND	ND	ND	ND	ND	ND	ND	ND	ND	ND
PST130_00694	-13.2829	-0.08757	0.910291	1	-12.9563	0.56567	0.172773	0.477563	-13.221	0.0362916	0.964388	1	-13.0063	0.563984	0.524206	0.913998	-13.2648	0.123944	0.87185	0.990998	-12.9381	-0.52925	0.0595544	0.202968
PST130_00695	-20.4792	0.974973	0.0557329	0.23881	-20.2905	1.34979	0.00824928	0.0474022	-20.8144	0.306145	0.435127	0.944603	-19.6125	-0.222504	0.529117	0.91427	-20.3292	-0.655267	0.138692	0.451194	-20.1327	-1.03262	0.00448068	0.0255656
PST130_00696	-11.2514	1.10399	0.00753924	0.050589	-11.7337	0.139349	0.768507	0.949523	-12.0326	-0.458304	0.0851061	0.409972	-11.0792	-1.13885	0.0220419	0.170796	-11.4806	-1.56227	2.13e-06	4.04e-05	-11.9628	-0.597591	0.0335084	0.130838
PST130_00697	ND	ND	ND	ND	ND	ND	ND	ND	ND	ND	ND	ND	ND	ND	ND	ND	ND	ND	ND	ND	ND	ND	ND	ND
PST130_00698	-18.8372	-0.228899	0.816808	0.975856	-19.0159	-0.594467	0.140864	0.417733	-18.9918	-0.532044	0.0690244	0.358454	-18.9587	-0.931612	0.0821391	0.410854	-19.1073	-0.300076	0.342295	0.743969	-19.2857	0.0580048	0.962577	0.998233
PST130_00699	-14.2743	0.494737	0.21956	0.589586	-14.3482	0.34695	0.414065	0.769182	-14.5082	0.0269858	0.993252	1	-14.0351	-0.352436	0.392979	0.846589	-14.2609	-0.467791	0.150055	0.474744	-14.3348	-0.320175	0.24987	0.541105
PST130_00700	-17.6584	-0.440402	0.381986	0.774796	-16.9557	0.961623	0.0233476	0.110953	-17.5784	-0.278069	0.308583	0.845411	-17.3377	1.61266	0.041727	0.268824	-17.7972	0.161071	0.801337	0.977023	-17.095	-1.24065	2.28e-05	0.000260633
PST130_00701	-15.9151	0.293636	0.455788	0.832557	-16.193	-0.262072	0.464377	0.810325	-16.1744	-0.224762	0.386557	0.910908	-16.1271	-0.0947653	0.676259	0.962257	-16.0275	-0.518943	0.118971	0.408124	-16.3055	0.0363408	0.936912	0.989093
PST130_00702	-23.2161	-6.07962	2.47e-05	0.00036392	-22.3457	-4.33298	3.48e-10	7.55e-09	-21.6356	-2.92258	8.72e-12	3.88e-10	ND	ND	ND	ND	ND	ND	ND	ND	ND	ND	ND	ND
PST130_00703	-18.6551	-1.26899	0.0146599	0.0860914	-19.4826	-2.92572	8.05e-12	2.19e-10	-18.3554	-0.668181	0.0210172	0.147917	-20.0459	-1.07309	0.0606484	0.342738	-18.9887	0.597218	0.225878	0.603296	-19.814	2.24548	5.33e-10	1.23e-08
PST130_00704	-14.5316	-0.536568	0.265027	0.651601	-14.301	-0.0754467	0.798476	0.957213	-14.3677	-0.208675	0.413204	0.931047	-14.6633	0.64474	0.450489	0.876805	-14.6359	0.327646	0.494272	0.862847	-14.4054	-0.133533	0.616116	0.859511
PST130_00705	-18.0122	0.566662	0.187975	0.543928	-18.2689	0.051799	0.910572	0.991479	-17.9814	0.629632	0.0554665	0.306146	-17.8779	-0.781703	0.130324	0.532918	-17.6981	0.063529	0.978644	1	-17.9582	0.584295	0.0890271	0.271487
PST130_00706	-17.6761	-0.327752	0.544974	0.883542	-17.7046	-0.386095	0.311304	0.673387	-17.1603	0.705098	0.0284753	0.187206	-17.9325	0.160113	0.987829	1	-17.3241	1.03138	0.0249125	0.136653	-17.3538	1.0888	0.000610105	0.00472393
PST130_00707	-21.157	4.20442	2.05e-11	7.55e-10	ND	ND	ND	ND	-22.8644	0.782071	0.247235	0.759107	-20.504	-3.22377	9.99e-08	5.96e-06	-20.7649	-3.41867	1.99e-13	7.5e-12	-22.9312	0.910331	0.177786	0.438019
PST130_00708	-22.8217	0.840287	0.217537	0.586429	ND	ND	ND	ND	ND	ND	ND	ND	ND	ND	ND	ND	ND	ND	ND	ND	ND	ND	ND	ND
PST130_00709	-17.5774	2.23573	4.85e-07	9.87e-06	-18.0591	1.26808	0.00405488	0.0256928	-18.5652	0.263345	0.466606	0.959329	-16.8146	-1.33655	0.00881423	0.0881423	-17.446	-1.97264	1.43e-08	3.66e-07	-17.9266	-1.0074	0.000823473	0.0060865
PST130_00710	-22.4783	0.563597	0.654204	0.92952	ND	ND	ND	ND	-23.0224	-0.525864	0.441647	0.947804	ND	ND	ND	ND	-22.7377	-1.0927	0.144647	0.463268	ND	ND	ND	ND
PST130_00711	-16.5107	0.30399	0.44135	0.823276	-17.6613	-1.99722	2.99e-07	4.56e-06	-17.436	-1.54665	2.96e-08	9.43e-07	-17.3102	-2.3631	4.4e-06	0.000160594	-17.2843	-1.85033	8.15e-08	1.88e-06	-18.433	0.447028	0.144121	0.379772
PST130_00712	-12.2169	-0.171354	0.760755	0.964511	-12.2032	-0.143888	0.665765	0.91408	-12.199	-0.135418	0.574759	0.987067	-12.3154	0.107689	0.936143	1	-12.2847	0.0358964	0.945369	1	-12.271	0.00839306	0.988077	1
PST130_00713	-18.6473	-0.15035	0.812957	0.974884	-18.5625	0.0130432	0.944793	0.99879	-18.5775	-0.00624575	0.941138	1	-18.6499	0.153622	0.980278	1	-18.6496	0.145026	0.846605	0.986739	-18.5626	-0.0173093	1	1
PST130_00714	ND	ND	ND	ND	ND	ND	ND	ND	ND	ND	ND	ND	ND	ND	ND	ND	ND	ND	ND	ND	ND	ND	ND	ND
PST130_00715	ND	ND	ND	ND	ND	ND	ND	ND	ND	ND	ND	ND	ND	ND	ND	ND	ND	ND	ND	ND	ND	ND	ND	ND
PST130_00716	-16.7488	-0.159664	0.785598	0.970686	-16.6404	0.0574701	0.939283	0.997453	-16.9028	-0.467729	0.0886444	0.420255	-16.8708	0.607965	0.504023	0.905759	-16.9824	-0.308897	0.340955	0.742878	-16.8742	-0.525965	0.0685263	0.224717
PST130_00717	-16.6674	-0.027414	0.988446	1	-16.5518	0.204129	0.651747	0.906344	-16.7542	-0.201155	0.43871	0.946456	-16.6867	0.538584	0.565339	0.930838	-16.7677	-0.174005	0.545099	0.885411	-16.6519	-0.405189	0.156812	0.402204
PST130_00718	-22.7914	-0.317737	0.808419	0.973324	ND	ND	ND	ND	-22.6122	0.0396898	1	1	ND	ND	ND	ND	-22.7664	0.354927	0.68267	0.943155	-23.1649	1.16627	0.0844252	0.261875
PST130_00719	-18.9471	1.38389	0.00312938	0.0248451	-19.3315	0.610614	0.197032	0.517756	-19.8394	-0.397594	0.209408	0.705762	-18.6707	-0.403186	0.355147	0.815939	-19.1462	-1.78344	4.07e-06	7.33e-05	-19.53	-1.01507	0.00206859	0.0133905
PST130_00720	ND	ND	ND	ND	ND	ND	ND	ND	ND	ND	ND	ND	ND	ND	ND	ND	ND	ND	ND	ND	ND	ND	ND	ND
PST130_00721	ND	ND	ND	ND	ND	ND	ND	ND	ND	ND	ND	ND	ND	ND	ND	ND	ND	ND	ND	ND	ND	ND	ND	ND
PST130_00722	-11.9368	-0.0491452	0.981115	1	-11.8422	0.140157	0.767065	0.949523	-11.9563	-0.0879735	0.694454	0.997857	-11.8517	0.102769	0.92943	1	-11.9809	-0.03883	0.789848	0.973654	-11.8862	-0.228168	0.404519	0.709495
PST130_00723	-16.091	-0.65127	0.179176	0.527668	-15.5751	0.379908	0.373771	0.733197	-15.8796	-0.228133	0.37803	0.904804	-15.9293	0.958822	0.2288	0.699215	-16.2051	0.422774	0.368885	0.770945	-15.6894	-0.608779	0.032274	0.127072
PST130_00724	-15.5424	-1.18923	0.0136876	0.0816404	-14.8655	0.164444	0.72406	0.936899	-15.1696	-0.443245	0.0973229	0.448716	-15.4811	1.23646	0.111392	0.491568	-15.7643	0.745786	0.0953847	0.355722	-15.0873	-0.608604	0.0315447	0.12476
PST130_00725	-13.8609	-0.300861	0.553108	0.887366	-13.5824	0.256102	0.555116	0.862915	-13.8287	-0.236409	0.357502	0.890918	-13.7774	0.588378	0.500801	0.904379	-13.9792	0.0643619	1	1	-13.7008	-0.492726	0.0790209	0.249558
PST130_00726	-22.7513	2.41471	0.0135552	0.081112	-21.5891	4.74854	2.88e-12	8.45e-11	-22.0492	3.81429	3.37e-10	1.29e-08	-20.3666	2.07374	0.0323088	0.224961	-20.842	1.40441	0.0251746	0.137439	-19.6752	-0.921549	0.00724997	0.0380936
PST130_00727	-11.5495	-0.412285	0.397698	0.788395	-11.6015	-0.516311	0.161232	0.457648	-11.5333	-0.379895	0.150348	0.584596	-11.9907	0.490079	0.59949	0.941879	-11.7394	0.0323041	0.939421	1	-11.7915	0.13635	0.671185	0.887374
PST130_00728	-14.5637	-0.0963528	0.896981	0.997236	-14.5733	-0.115634	0.720408	0.936045	-14.5237	-0.0163731	0.888598	1	-14.6506	0.0802398	0.899913	1	-14.5719	0.0799456	0.969367	1	-14.5815	0.0991303	0.767022	0.933107
PST130_00729	-17.3898	0.0226112	0.869103	0.989429	-16.6114	1.58097	0.000215561	0.00198203	-17.3066	0.188175	0.583944	0.987763	-16.5212	1.18867	0.13235	0.537632	-17.2967	0.167675	0.841141	0.985155	-16.5171	-1.39261	1.39e-06	2.03e-05
PST130_00730	-14.966	0.305659	0.434873	0.81789	-15.1275	-0.0175774	0.91629	0.992605	-15.0802	0.0777555	0.854739	1	-15.016	-0.0912598	0.684609	0.964732	-14.9272	-0.228357	0.441191	0.828849	-15.089	0.0948687	0.78329	0.937968
PST130_00731	ND	ND	ND	ND	-23.044	0.364294	0.693696	0.926379	-22.9857	0.483942	0.495285	0.96782	ND	ND	ND	ND	-23.6162	1.75511	0.111214	0.392264	-22.7937	0.130581	0.773194	0.934584
PST130_00732	-12.017	1.94416	3.35e-06	5.93e-05	-12.3351	1.30803	0.00170255	0.012287	-12.3966	1.18499	0.000141733	0.00240635	-11.2425	-1.01537	0.0398074	0.261141	-11.4245	-0.759157	0.0222112	0.125413	-11.7427	-0.12291	0.638304	0.871075
PST130_00733	-21.4045	-0.169367	1	1	-21.4539	-0.26869	0.557612	0.863767	-21.6507	-0.66105	0.157625	0.602993	-21.4215	-0.462685	0.464126	0.885055	-21.7355	-0.488638	0.378222	0.779804	-21.7808	-0.393334	0.439753	0.741441
PST130_00734	ND	ND	ND	ND	ND	ND	ND	ND	ND	ND	ND	ND	ND	ND	ND	ND	ND	ND	ND	ND	ND	ND	ND	ND
PST130_00735	-11.1891	-0.486278	0.31279	0.709387	-11.1829	-0.473893	0.196991	0.517756	-11.1349	-0.37779	0.152467	0.590461	-11.5941	0.522479	0.565106	0.930805	-11.378	0.108426	0.902233	0.995541	-11.3719	0.0960553	0.774388	0.934652
PST130_00736	-22.7352	-0.0543865	1	1	-22.0944	1.20397	0.100153	0.328853	-22.8418	-0.254901	0.602173	0.988777	-22.1287	1.08449	0.541944	0.919375	-22.8661	-0.202251	1	1	-22.2279	-1.47018	0.00328971	0.0197352
PST130_00737	-21.7344	-0.927015	0.339021	0.733131	-20.8548	0.829883	0.147187	0.430283	-21.2003	0.142868	0.805913	1	-21.2231	1.32357	0.308091	0.782714	-21.6649	1.07155	0.184415	0.538157	-20.7834	-0.692316	0.0896668	0.272619
PST130_00738	-12.6987	1.02066	0.0134088	0.0804962	-12.8178	0.782722	0.0580213	0.223394	-13.3119	-0.205825	0.417532	0.933551	-12.231	-0.469142	0.289327	0.764819	-12.8017	-1.22641	0.000227092	0.00272202	-12.9208	-0.988335	0.000466693	0.00372958
PST130_00739	-11.6328	-0.489647	0.309056	0.704943	-11.4977	-0.219497	0.530158	0.849899	-11.4722	-0.168421	0.497741	0.969038	-12.0697	1.11915	0.147663	0.571124	-11.717	0.321152	0.502342	0.8669	-11.5819	0.0510792	0.894845	0.976872
PST130_00740	-14.087	-0.596093	0.211435	0.578569	-14.0668	-0.55594	0.134062	0.403275	-13.863	-0.147913	0.545366	0.981339	-14.6809	0.939755	0.23517	0.710123	-14.1608	0.447741	0.323604	0.723457	-14.141	0.407843	0.180749	0.441117
PST130_00741	-12.5789	-0.325207	0.513768	0.869419	-12.5287	-0.224797	0.521175	0.84585	-12.5592	-0.285682	0.272616	0.799581	-12.9623	0.861514	0.279877	0.75447	-12.7218	0.039371	0.955159	1	-12.6716	-0.0609488	0.799811	0.943616
PST130_00742	-21.6726	-0.530748	0.68333	0.938827	-21.7466	-0.685886	0.212222	0.542058	-21.2856	0.247956	0.675067	0.997857	-21.8454	-0.622516	0.357255	0.817866	-21.5512	0.783466	0.443111	0.830623	-21.6219	0.932872	0.0426744	0.157092
PST130_00743	-19.7069	-1.5725	0.00450675	0.0337329	-19.4391	-1.04095	0.0135478	0.0724726	-19.2611	-0.67804	0.0227753	0.156938	-20.5451	1.21856	0.25156	0.728143	-20.0445	0.886872	0.0832269	0.323663	-19.781	0.356694	0.35036	0.657276
PST130_00744	-14.075	0.355991	0.366152	0.758384	-14.2571	-0.00830247	0.936285	0.99634	-14.2996	-0.0932161	0.681137	0.997857	-14.04	-0.415452	0.335336	0.801443	-14.1217	-0.44927	0.165126	0.503039	-14.3038	-0.0851099	0.735372	0.921586
PST130_00745	-20.979	-1.38725	0.0850163	0.32285	-19.8856	0.805817	0.0996022	0.327625	-20.0931	0.38117	0.260065	0.778716	-20.323	1.3944	0.1287	0.529796	-20.7865	1.78511	0.0114921	0.0744939	-19.6788	-0.400672	0.332099	0.638068
PST130_00746	ND	ND	ND	ND	ND	ND	ND	ND	ND	ND	ND	ND	ND	ND	ND	ND	ND	ND	ND	ND	ND	ND	ND	ND
PST130_00747	ND	ND	ND	ND	ND	ND	ND	ND	ND	ND	ND	ND	ND	ND	ND	ND	ND	ND	ND	ND	ND	ND	ND	ND
PST130_00748	ND	ND	ND	ND	ND	ND	ND	ND	ND	ND	ND	ND	ND	ND	ND	ND	ND	ND	ND	ND	ND	ND	ND	ND
PST130_00749	-19.6712	0.690717	0.129784	0.429745	-19.7849	0.462369	0.364739	0.725216	-19.7156	0.602615	0.11434	0.49948	-19.2602	-0.828854	0.125812	0.522901	-19.3733	-0.0821761	0.607115	0.915421	-19.4827	0.135966	0.691398	0.898647
PST130_00750	-18.3803	-1.43927	0.0041282	0.0313693	-18.4027	-1.48843	0.000185435	0.00173298	-17.7921	-0.259483	0.329414	0.865753	-19.3567	0.617879	0.57081	0.932697	-18.5091	1.17337	0.0111028	0.0725728	-18.5342	1.22165	0.000176607	0.0015994
PST130_00751	-19.4439	0.0667642	1	1	-19.0999	0.743465	0.0983133	0.324776	-19.6275	-0.292566	0.345634	0.879949	-19.124	0.720042	0.445509	0.874488	-19.5911	-0.361718	0.367436	0.769151	-19.2497	-1.03849	0.00133062	0.00921996
PST130_00752	-14.2765	-0.298019	0.557379	0.889731	-14.0018	0.251373	0.564862	0.865642	-14.1378	-0.0204742	0.877191	1	-14.2052	0.608577	0.482438	0.892152	-14.2868	0.277428	0.579088	0.901446	-14.012	-0.272061	0.325973	0.6321
PST130_00753	-16.1469	0.196372	0.587286	0.901951	-16.2283	0.0308712	1	1	-16.2746	-0.0570009	0.771138	0.99984	-15.9874	-0.671031	0.163817	0.604466	-16.1765	-0.253004	0.390328	0.789581	-16.2591	-0.0872121	0.714011	0.910712
PST130_00754	-9.63123	1.62449	9.45e-05	0.0012103	-9.76043	1.36608	0.0010645	0.00813446	-10.1109	0.665188	0.0300684	0.194669	-8.81209	-0.755563	0.11503	0.499107	-9.29867	-0.959294	0.00395112	0.0314313	-9.42787	-0.700888	0.0127151	0.060791
PST130_00755	ND	ND	ND	ND	ND	ND	ND	ND	ND	ND	ND	ND	ND	ND	ND	ND	-23.572	1.68481	0.263807	0.657115	ND	ND	ND	ND
PST130_00756	ND	ND	ND	ND	ND	ND	ND	ND	ND	ND	ND	ND	ND	ND	ND	ND	ND	ND	ND	ND	ND	ND	ND	ND
PST130_00757	-17.4158	0.228181	0.580148	0.899614	-17.5995	-0.138834	0.656071	0.909337	-17.8823	-0.705036	0.0143627	0.110595	-17.8411	0.788983	0.373133	0.832397	-17.7666	-0.934533	0.00973416	0.0652666	-17.9494	-0.565775	0.0646285	0.215745
PST130_00758	-18.2911	-0.816237	0.091745	0.340696	-19.205	-2.64324	2.18e-10	4.9e-09	-17.9023	-0.0393252	0.855773	1	-19.7286	-0.25846	0.481188	0.89137	-18.3082	0.773193	0.0837474	0.325216	-19.2193	2.59631	2.48e-13	8.88e-12
PST130_00759	-12.8095	-0.0497664	0.97683	1	-12.759	0.0511055	0.94477	0.99879	-12.788	-0.00672692	0.915727	1	-12.9196	0.491064	0.598977	0.941879	-12.8128	0.0430255	0.963353	1	-12.7624	-0.0576973	0.808621	0.94781
PST130_00760	ND	ND	ND	ND	ND	ND	ND	ND	ND	ND	ND	ND	ND	ND	ND	ND	ND	ND	ND	ND	ND	ND	ND	ND
PST130_00761	-14.2286	-1.06094	0.0257161	0.134372	-13.667	0.0622858	0.922602	0.993247	-13.6533	0.0897007	0.817417	1	-14.2719	1.15993	0.134242	0.541236	-14.1837	1.15075	0.00861802	0.0589142	-13.622	0.0277468	0.957243	0.996682
PST130_00762	ND	ND	ND	ND	ND	ND	ND	ND	ND	ND	ND	ND	ND	ND	ND	ND	ND	ND	ND	ND	ND	ND	ND	ND
PST130_00763	-22.1844	-2.83711	0.00615044	0.0433165	-20.6504	0.243481	0.709444	0.93349	-20.2116	1.1009	0.0022991	0.0259338	-21.7519	2.14533	0.060926	0.343556	-21.6247	3.96438	6.1e-06	0.000105371	-20.0679	0.916103	0.00620362	0.0334291
PST130_00764	ND	ND	ND	ND	ND	ND	ND	ND	ND	ND	ND	ND	ND	ND	ND	ND	ND	ND	ND	ND	ND	ND	ND	ND
PST130_00765	-14.2625	-2.5093	6.65e-07	1.34e-05	-14.0793	-2.14273	2.03e-08	3.56e-07	-13.388	-0.760129	0.00466125	0.0458983	-15.2047	-0.116072	0.652795	0.953128	-14.6429	1.74967	0.00011259	0.00145609	-14.4592	1.3821	7.6e-06	9.66e-05
PST130_00766	-20.8064	0.898867	0.216641	0.586101	-21.6483	-0.794177	0.170792	0.474162	-21.0264	0.464357	0.355913	0.889931	-23.4267	4.59519	0.0288922	0.208352	-20.5674	-0.444484	0.556785	0.891935	-21.417	1.27291	0.00589624	0.0320214
PST130_00767	ND	ND	ND	ND	ND	ND	ND	ND	ND	ND	ND	ND	ND	ND	ND	ND	ND	ND	ND	ND	ND	ND	ND	ND
PST130_00768	ND	ND	ND	ND	ND	ND	ND	ND	ND	ND	ND	ND	ND	ND	ND	ND	ND	ND	ND	ND	ND	ND	ND	ND
PST130_00769	-15.3266	0.206628	0.575798	0.897683	-15.4787	-0.0977209	0.755979	0.94648	-15.5081	-0.156297	0.526459	0.980651	-15.3133	-0.462881	0.295384	0.771267	-15.405	-0.362985	0.25233	0.643019	-15.5571	-0.0594891	0.806637	0.946881
PST130_00770	-13.4399	0.0535816	0.836672	0.981796	-13.3846	0.16437	0.720735	0.936045	-13.3948	0.143833	0.676507	0.997857	-13.4656	0.417309	0.681364	0.963587	-13.368	0.0902594	0.940135	1	-13.3126	-0.0203332	0.910002	0.980207
PST130_00771	-21.6798	-0.971066	0.178182	0.525598	-21.3161	-0.257238	0.793578	0.95663	-21.4188	-0.440801	0.209827	0.705762	-22.1351	1.37899	0.248765	0.725281	-21.9004	0.521194	0.480416	0.854624	-21.5456	-0.191053	0.502654	0.790836
PST130_00772	-16.5433	0.368647	0.363642	0.756555	-16.5435	0.368343	0.395626	0.754835	-16.6954	0.0645778	0.897638	1	-16.3583	-0.00512587	0.793478	0.987332	-16.5111	-0.304457	0.336871	0.738596	-16.5114	-0.304766	0.28068	0.582018
PST130_00773	ND	ND	ND	ND	ND	ND	ND	ND	ND	ND	ND	ND	ND	ND	ND	ND	ND	ND	ND	ND	ND	ND	ND	ND
PST130_00774	-15.8548	0.26621	0.491484	0.855658	-15.9081	0.159373	0.733817	0.940175	-15.9579	0.060304	0.90433	1	-15.8112	0.0388001	0.843998	0.995152	-15.8246	-0.20604	0.482431	0.856944	-15.8779	-0.0989067	0.705755	0.906684
PST130_00775	-16.5327	-2.2861	7.84e-06	0.000128875	-16.1335	-1.4871	9.01e-05	0.000896042	-15.7709	-0.762852	0.00473655	0.046397	-17.2106	0.489985	0.623832	0.948177	-16.9149	1.52361	0.00108456	0.0106795	-16.5148	0.72098	0.0180213	0.080168
PST130_00776	-22.9826	-6.54658	7.25e-07	1.45e-05	-20.4096	-1.39379	0.00165766	0.012003	-20.1271	-0.840102	0.0126099	0.100556	-23.495	4.4586	0.0434726	0.276372	-23.4019	5.7092	0.000109722	0.00142876	-20.8246	0.55384	0.147194	0.384794
PST130_00777	-17.2976	0.218053	0.572471	0.896726	-18.6367	-2.45992	9.76e-10	2e-08	-17.4895	-0.165903	0.522376	0.979559	-18.2592	-2.34413	7.59e-06	0.00025216	-17.3808	-0.383897	0.244215	0.631173	-18.7158	2.28529	1.48e-11	4.12e-10
PST130_00778	-15.5664	-0.184879	0.746892	0.961038	-15.0965	0.755119	0.069094	0.254193	-15.31	0.327826	0.299713	0.835138	-15.1898	0.805418	0.323898	0.793183	-15.4026	0.513016	0.262255	0.655521	-14.9325	-0.427215	0.129345	0.352055
PST130_00779	-19.8123	-0.232214	0.874211	0.990737	-19.4487	0.493346	0.292981	0.654807	-19.4406	0.512143	0.181507	0.652663	-19.4928	0.415753	0.749381	0.97737	-19.5585	0.745178	0.214296	0.585321	-19.1948	0.0130512	0.982171	1
PST130_00780	-22.118	-0.643039	0.614639	0.91283	-22.0209	-0.451431	0.356096	0.719246	-21.6164	0.361575	0.557226	0.985037	-22.2422	-0.127665	0.838348	0.993934	-21.9394	1.00721	0.306351	0.706414	-21.8398	0.807225	0.0815181	0.255209
PST130_00781	ND	ND	ND	ND	ND	ND	ND	ND	-21.8454	1.82734	0.000271249	0.00426966	ND	ND	ND	ND	-22.6628	3.50337	0.00160628	0.0149465	-22.1809	2.61695	2.93e-06	4.06e-05
PST130_00782	-15.9524	0.086103	0.77694	0.969217	-16.0441	-0.0970055	0.768631	0.949523	-16.0958	-0.201079	0.436968	0.945832	-16.0104	-0.100688	0.671202	0.960621	-16.0529	-0.286858	0.355029	0.756388	-16.145	-0.10265	0.689563	0.897915
PST130_00783	ND	ND	ND	ND	ND	ND	ND	ND	-23.2013	1.49341	0.0249698	0.169053	ND	ND	ND	ND	-23.0103	1.13388	0.46278	0.842665	-23.312	1.78257	0.00465648	0.0263861
PST130_00784	ND	ND	ND	ND	ND	ND	ND	ND	ND	ND	ND	ND	ND	ND	ND	ND	ND	ND	ND	ND	ND	ND	ND	ND
PST130_00785	ND	ND	ND	ND	ND	ND	ND	ND	ND	ND	ND	ND	ND	ND	ND	ND	ND	ND	ND	ND	ND	ND	ND	ND
PST130_00786	-20.0262	0.267444	0.572237	0.896726	-19.5981	1.1131	0.0210106	0.101936	-20.2702	-0.213199	0.571732	0.986456	-19.4776	0.737376	0.482392	0.892152	-20.1326	-0.478396	0.267676	0.661792	-19.7007	-1.3245	0.000127497	0.00120084
PST130_00787	-11.9702	-1.17956	0.0129266	0.0781812	-11.6531	-0.545206	0.139747	0.415369	-11.4586	-0.156128	0.525601	0.980651	-12.1959	0.39413	0.706839	0.969803	-12.0484	1.02342	0.0186945	0.109325	-11.7311	0.388986	0.199619	0.470383
PST130_00788	ND	ND	ND	ND	-22.9517	1.98985	0.0251531	0.117469	ND	ND	ND	ND	-22.4491	0.750928	0.699419	0.967708	ND	ND	ND	ND	-22.7585	-1.60315	0.00773498	0.0402024
PST130_00789	-14.1729	0.378176	0.338841	0.733131	-14.112	0.500087	0.230227	0.568799	-14.3359	0.0521987	0.922495	1	-13.8875	-0.0190544	0.77241	0.98097	-14.1469	-0.325953	0.295493	0.695317	-14.0861	-0.447911	0.109934	0.31499
PST130_00790	ND	ND	ND	ND	ND	ND	ND	ND	ND	ND	ND	ND	ND	ND	ND	ND	ND	ND	ND	ND	ND	ND	ND	ND
PST130_00791	ND	ND	ND	ND	ND	ND	ND	ND	ND	ND	ND	ND	ND	ND	ND	ND	ND	ND	ND	ND	ND	ND	ND	ND
PST130_00792	-18.3681	-0.277764	0.616741	0.91375	-18.0557	0.344832	0.461448	0.808748	-18.2803	-0.100386	0.661427	0.997857	-18.2597	0.685756	0.476625	0.889862	-18.4192	0.175517	0.833956	0.982575	-18.107	-0.452103	0.131397	0.355842
PST130_00793	-23.5061	-1.75354	0.455093	0.831758	-22.3276	0.606333	0.271494	0.626299	-22.5395	0.178391	0.880148	1	-22.8618	1.36942	1	1	-23.4183	1.93783	0.410769	0.803655	-22.2412	-0.41276	0.296972	0.600686
PST130_00794	-20.6318	0.229141	0.663667	0.934034	-20.5602	0.359521	0.565537	0.865642	-20.9428	-0.385008	0.331546	0.868359	-20.3903	-0.0669411	0.761402	0.979888	-20.8257	-0.613233	0.21026	0.578261	-20.7529	-0.747776	0.0601013	0.204568
PST130_00795	-14.3932	-2.00085	4.46e-05	0.000613091	-14.3241	-1.86269	9.54e-07	1.33e-05	-13.5614	-0.337204	0.199671	0.688655	-15.4683	0.535839	0.558042	0.92762	-14.5616	1.66312	0.000201659	0.00243477	-14.4926	1.52469	9.1e-07	1.36e-05
PST130_00796	-20.9854	-0.0295344	1	1	-21.0507	-0.172641	0.580939	0.875379	-20.876	0.197194	0.732538	0.997857	-21.0847	-0.0585083	0.821259	0.99041	-20.8884	0.224714	0.792879	0.974505	-20.9539	0.36104	0.334487	0.641277
PST130_00797	-14.8612	-0.405746	0.410679	0.799801	-14.7308	-0.145149	0.662529	0.912735	-14.6914	-0.0658964	0.757996	0.998239	-14.9685	0.314116	0.80667	0.988076	-14.894	0.339898	0.476526	0.852289	-14.7634	0.0795395	0.815211	0.949483
PST130_00798	-19.1034	-2.07463	0.000246728	0.00283738	-18.4976	-0.867972	0.0268969	0.123699	-18.364	-0.5922	0.0381172	0.231426	-19.6103	1.21528	0.21023	0.679967	-19.4006	1.47989	0.00522858	0.039035	-18.7955	0.267831	0.424085	0.727587
PST130_00799	-17.1939	0.466172	0.27703	0.667175	-16.995	0.862067	0.0415834	0.17254	-17.4554	-0.055493	0.814545	1	-17.0617	1.12384	0.156393	0.589506	-17.2204	-0.522331	0.137234	0.448069	-17.0213	-0.915593	0.00181555	0.011946
PST130_00800	-15.6321	-0.273778	0.596229	0.905424	-16.7442	-2.49781	1.22e-10	2.91e-09	-15.4311	0.127949	0.716329	0.997857	-16.7448	-1.1897	0.0180454	0.148996	-15.5677	0.401826	0.385931	0.785107	-16.6774	2.62217	1.8e-15	8.71e-14
PST130_00801	-21.5706	2.07335	0.00239067	0.0197554	-21.2294	2.74788	4.19e-06	5.38e-05	-21.8976	1.42401	0.00826997	0.0720138	-19.9666	0.00557682	1	1	-20.8597	-0.640349	0.177879	0.525206	-20.5267	-1.2853	0.000517334	0.00407015
PST130_00802	-17.4268	0.632292	0.134782	0.439787	-17.8458	-0.204995	0.569736	0.868367	-17.8226	-0.160022	0.5508	0.981339	-17.4329	-1.00007	0.0478604	0.293489	-17.5069	-0.791283	0.0247364	0.135912	-17.9249	0.0449745	0.921948	0.983719
PST130_00803	-15.7169	0.0774709	0.794765	0.971959	-15.808	-0.104622	0.745735	0.943182	-15.7624	-0.0137212	0.901726	1	-15.7669	-0.144903	0.61876	0.947329	-15.7236	-0.0907126	0.692994	0.94517	-15.8143	0.0919274	0.785677	0.93798
PST130_00804	-14.2592	0.149775	0.669496	0.93559	-14.3735	-0.0788205	0.793076	0.95663	-14.3445	-0.0207284	0.87824	1	-14.2738	-0.260912	0.485978	0.89322	-14.2696	-0.170461	0.536641	0.882475	-14.3838	0.0581376	0.876361	0.971494
PST130_00805	-12.8441	-0.322222	0.519733	0.872896	-12.7778	-0.189615	0.58215	0.875788	-12.7853	-0.204547	0.420003	0.933948	-13.0064	0.314183	0.802951	0.988068	-12.9464	0.117596	0.883792	0.993321	-12.8801	-0.0150148	0.924532	0.984485
PST130_00806	-10.5714	-0.21965	0.678922	0.937736	-10.6048	-0.286447	0.422736	0.777897	-10.4963	-0.069364	0.743533	0.997857	-10.775	0.146227	0.985317	1	-10.6061	0.150273	0.816991	0.978663	-10.6395	0.217081	0.48368	0.776738
PST130_00807	-13.6304	0.27372	0.473905	0.846171	-13.6778	0.17901	0.692859	0.926118	-13.7916	-0.0487544	0.800025	1	-13.4957	-0.232209	0.516684	0.911718	-13.6548	-0.322456	0.299991	0.700768	-13.7022	-0.227812	0.405905	0.710604
PST130_00808	-14.6802	-0.227544	0.670112	0.93559	-14.6664	-0.200074	0.564382	0.865642	-14.5868	-0.0406243	0.821705	1	-14.8143	0.131495	0.964929	1	-14.7006	0.186836	0.749498	0.964045	-14.6868	0.159262	0.618073	0.861064
PST130_00809	-13.005	0.139022	0.68598	0.939525	-13.0999	-0.0506961	0.848144	0.972513	-13.0565	0.0361105	0.965741	1	-13.0128	-0.205923	0.546317	0.92266	-12.987	-0.102908	0.661502	0.937451	-13.0818	0.0868017	0.798999	0.943375
PST130_00810	-17.9342	0.703684	0.106007	0.377009	-18.2569	0.0561131	0.955456	1	-18.2759	0.0221015	0.963246	1	-17.7936	-0.910844	0.0795221	0.403068	-17.9249	-0.682356	0.0483021	0.221599	-18.2507	-0.0348477	0.826678	0.953395
PST130_00811	ND	ND	ND	ND	ND	ND	ND	ND	ND	ND	ND	ND	ND	ND	ND	ND	ND	ND	ND	ND	ND	ND	ND	ND
PST130_00812	ND	ND	ND	ND	ND	ND	ND	ND	ND	ND	ND	ND	ND	ND	ND	ND	ND	ND	ND	ND	ND	ND	ND	ND
PST130_00813	ND	ND	ND	ND	ND	ND	ND	ND	ND	ND	ND	ND	ND	ND	ND	ND	ND	ND	ND	ND	ND	ND	ND	ND
PST130_00814	-20.6195	0.78036	0.182405	0.533777	-21.172	-0.338179	0.504235	0.835117	-20.9185	0.19081	0.727772	0.997857	-20.6476	-1.22586	0.0441378	0.279208	-20.5256	-0.58759	0.190211	0.550471	-21.0772	0.530199	0.187886	0.451976
PST130_00815	-10.1972	-0.278473	0.584773	0.901122	-10.2368	-0.357664	0.323625	0.687214	-10.1006	-0.0852213	0.701465	0.997857	-10.3948	0.00251213	0.799496	0.988068	-10.2398	0.19324	0.731754	0.958882	-10.2794	0.27243	0.374113	0.679209
PST130_00816	-20.3418	-0.940461	0.140509	0.450693	-19.6492	0.442178	0.386776	0.746108	-19.7525	0.239957	0.579987	0.987342	-20.1201	1.19507	0.211703	0.680284	-20.2217	1.1797	0.0428331	0.204296	-19.5286	-0.204034	0.542537	0.815403
PST130_00817	ND	ND	ND	ND	ND	ND	ND	ND	ND	ND	ND	ND	ND	ND	ND	ND	ND	ND	ND	ND	ND	ND	ND	ND
PST130_00818	-15.7643	0.244061	0.523801	0.874357	-15.7475	0.277908	0.523234	0.846636	-15.9923	-0.212084	0.417388	0.933551	-15.6373	0.0666081	0.882869	1	-15.8702	-0.455389	0.167064	0.507137	-15.8529	-0.488615	0.0859786	0.264824
PST130_00819	-13.9308	-0.28114	0.582677	0.901122	-13.7908	-0.0010575	0.950611	1	-13.9142	-0.247817	0.337606	0.875318	-14.0212	0.491709	0.599993	0.942066	-14.0547	0.0332597	0.940466	1	-13.9147	-0.246827	0.370524	0.676126
PST130_00820	-16.2851	-0.320107	0.541073	0.882829	-15.9263	0.397544	0.348628	0.712232	-16.0915	0.0671273	0.88136	1	-16.0759	0.574295	0.525013	0.913998	-16.2516	0.387868	0.419995	0.810917	-15.8922	-0.329766	0.243898	0.53316
PST130_00821	ND	ND	ND	ND	ND	ND	ND	ND	ND	ND	ND	ND	ND	ND	ND	ND	ND	ND	ND	ND	ND	ND	ND	ND
PST130_00822	-15.1258	-0.0451201	0.991956	1	-14.998	0.210681	0.63595	0.899832	-15.0927	0.0208534	1	1	-15.0127	0.182509	0.973491	1	-15.1155	0.0661667	1	1	-14.9876	-0.189974	0.484753	0.777063
PST130_00823	-13.0084	0.379911	0.3375	0.731796	-13.406	-0.415242	0.25671	0.606949	-13.2125	-0.0281726	0.856612	1	-13.6898	0.964294	0.220199	0.690861	-13.0224	-0.40817	0.203485	0.569268	-13.4201	0.387457	0.202962	0.475525
PST130_00824	-18.0392	-0.0300256	1	1	-17.9727	0.102333	0.88848	0.985131	-18.1604	-0.271784	0.338582	0.87546	-17.9798	0.069922	0.871531	1	-18.1749	-0.240935	0.461646	0.842533	-18.1063	-0.374843	0.224761	0.506734
PST130_00825	-17.5115	-0.140138	0.850369	0.98501	-17.4615	-0.0416448	0.86724	0.980526	-17.5357	-0.187346	0.465568	0.959015	-17.4797	-0.0932362	0.677091	0.962594	-17.6061	-0.047747	0.776422	0.970638	-17.5563	-0.149338	0.59109	0.845349
PST130_00826	ND	ND	ND	ND	ND	ND	ND	ND	ND	ND	ND	ND	ND	ND	ND	ND	ND	ND	ND	ND	ND	ND	ND	ND
PST130_00827	-15.3539	-2.70351	1.31e-07	2.93e-06	-13.6883	0.627625	0.129862	0.393924	-14.0705	-0.136745	0.571267	0.986456	-15.0504	3.12108	0.000133549	0.00289729	-15.4223	2.56655	7.22e-08	1.68e-06	-13.7569	-0.764802	0.00671032	0.035736
PST130_00828	-14.4826	-0.0623068	0.956163	1	-14.5449	-0.186923	0.586852	0.877077	-14.4849	-0.0666519	0.749456	0.997857	-14.5909	-0.0448186	0.738145	0.977167	-14.516	-0.00454079	0.861772	0.989124	-14.5784	0.11975	0.714182	0.910843
PST130_00829	-13.8425	-0.351023	0.478653	0.848493	-13.6133	0.107294	0.829972	0.96719	-13.7672	-0.200314	0.430131	0.941514	-14.0308	1.03696	0.183548	0.638553	-13.9426	0.150583	0.81362	0.978324	-13.7136	-0.306992	0.268015	0.567058
PST130_00830	-15.0697	-0.218381	0.68006	0.938175	-15.2492	-0.577605	0.120035	0.373272	-15.0845	-0.247533	0.339678	0.875544	-15.3896	-0.152484	0.610561	0.94523	-15.1935	-0.0295482	0.817162	0.978779	-15.3729	0.329441	0.281654	0.583578
PST130_00831	ND	ND	ND	ND	-22.3181	1.1245	0.10998	0.351519	-22.8814	0.00700129	1	1	-22.7103	1.6725	0.477897	0.889862	-23.2677	0.775932	0.809066	0.978052	-22.3208	-1.12471	0.0180178	0.080168
PST130_00832	-11.6631	-0.612433	0.19879	0.560082	-11.7096	-0.705471	0.0579419	0.223222	-11.4436	-0.173461	0.486257	0.964534	-12.0599	0.0754059	0.893551	1	-11.7498	0.438953	0.33461	0.735576	-11.7963	0.531999	0.0782209	0.247819
PST130_00833	ND	ND	ND	ND	ND	ND	ND	ND	ND	ND	ND	ND	ND	ND	ND	ND	ND	ND	ND	ND	ND	ND	ND	ND
PST130_00834	ND	ND	ND	ND	ND	ND	ND	ND	ND	ND	ND	ND	ND	ND	ND	ND	ND	ND	ND	ND	ND	ND	ND	ND
PST130_00835	-18.6513	-0.855493	0.0957257	0.351347	-18.2755	-0.0998126	0.80793	0.959773	-18.3507	-0.25744	0.368407	0.897514	-18.7985	0.893465	0.283283	0.75707	-18.7782	0.597605	0.219745	0.593487	-18.4049	-0.148887	0.561204	0.826703
PST130_00836	-14.5464	0.369026	0.349979	0.743758	-14.4466	0.568631	0.171334	0.475103	-14.6994	0.06321	0.892071	1	-14.1873	-0.0851696	0.690642	0.965571	-14.5149	-0.305692	0.322756	0.722932	-14.4151	-0.505238	0.0724955	0.234641
PST130_00837	-15.1869	0.149179	0.672302	0.93559	-15.2846	-0.0462235	0.858697	0.976067	-15.2045	0.114095	0.759475	0.998411	-15.1938	-0.204883	0.5485	0.923989	-15.13	-0.0351961	0.796646	0.975786	-15.2277	0.159808	0.617656	0.86075
PST130_00838	ND	ND	ND	ND	-22.5379	0.487172	0.436893	0.789008	-22.4659	0.615165	0.266733	0.790065	-23.0424	1.16333	0.643571	0.95124	-23.2834	2.25795	0.100896	0.370341	-22.2206	0.147825	0.910166	0.980207
PST130_00839	-14.2443	-0.0432561	0.991227	1	-14.3305	-0.215424	0.541759	0.856093	-14.2838	-0.122462	0.608803	0.990022	-14.4354	0.14782	1	1	-14.3055	-0.0791383	0.709796	0.952496	-14.3919	0.0935045	0.786741	0.938036
PST130_00840	-12.8609	0.447505	0.262546	0.648627	-12.6346	0.899971	0.0294394	0.132805	-12.7654	0.638614	0.0376215	0.22958	-12.291	-0.00341993	0.792218	0.987284	-12.5417	0.191131	0.737217	0.959771	-12.3153	-0.261375	0.342709	0.649463
PST130_00841	-13.8945	-0.487967	0.314081	0.709779	-13.6995	-0.0979611	0.75457	0.946373	-13.7047	-0.108382	0.643083	0.993698	-13.9556	0.354264	0.756439	0.978521	-13.9487	0.379678	0.417168	0.809291	-13.7536	-0.0103418	0.938012	0.989625
PST130_00842	-22.1086	0.103697	0.85925	0.986903	-22.4316	-0.561613	0.360859	0.722553	-22.093	0.145728	0.901944	1	-22.3798	-0.402842	0.654027	0.953128	-22.0377	0.0392784	1	1	-22.3642	0.700161	0.245523	0.534941
PST130_00843	-18.0425	-0.521992	0.322065	0.717254	-17.5748	0.411749	0.348203	0.711588	-17.7476	0.0688818	0.89692	1	-17.7645	0.602044	0.518958	0.912748	-18.0089	0.590939	0.230836	0.611671	-17.5406	-0.346068	0.236062	0.522355
PST130_00844	-15.5236	-0.319355	0.530191	0.877239	-15.3386	0.050592	0.947112	0.999962	-15.4733	-0.218617	0.397498	0.919939	-15.5513	0.455925	0.640386	0.95124	-15.6328	0.100681	0.91852	0.997778	-15.4477	-0.268943	0.335596	0.642395
PST130_00845	ND	ND	ND	ND	ND	ND	ND	ND	ND	ND	ND	ND	ND	ND	ND	ND	ND	ND	ND	ND	ND	ND	ND	ND
PST130_00846	ND	ND	ND	ND	ND	ND	ND	ND	ND	ND	ND	ND	ND	ND	ND	ND	ND	ND	ND	ND	ND	ND	ND	ND
PST130_00847	ND	ND	ND	ND	ND	ND	ND	ND	ND	ND	ND	ND	ND	ND	ND	ND	ND	ND	ND	ND	ND	ND	ND	ND
PST130_00848	ND	ND	ND	ND	ND	ND	ND	ND	ND	ND	ND	ND	ND	ND	ND	ND	ND	ND	ND	ND	ND	ND	ND	ND
PST130_00849	-12.1752	-0.447184	0.355632	0.748807	-12.0488	-0.194442	0.573493	0.870939	-12.0934	-0.283394	0.276099	0.804781	-12.5657	1.02113	0.190135	0.650964	-12.3169	0.163679	0.78881	0.973468	-12.1905	-0.088975	0.726193	0.918782
PST130_00850	-17.0417	-0.179394	0.755188	0.963468	-16.5763	0.75116	0.0741201	0.266958	-16.7866	0.33115	0.299243	0.835138	-16.7286	0.955556	0.237103	0.712918	-16.8758	0.510883	0.269086	0.663686	-16.4098	-0.418803	0.144551	0.380222
PST130_00851	ND	ND	ND	ND	ND	ND	ND	ND	-22.3686	2.65239	6.89e-06	0.000156554	ND	ND	ND	ND	-22.724	3.37658	0.0037211	0.0298072	-22.0605	2.07465	5.8e-05	0.00060008
PST130_00852	-9.78731	0.672601	0.0985563	0.357534	-10.0781	0.0911257	0.863524	0.978044	-9.98631	0.274659	0.386032	0.909996	-9.78171	-0.249976	0.496598	0.902176	-9.65001	-0.397942	0.211186	0.580016	-9.94075	0.183556	0.557947	0.824893
PST130_00853	-11.5498	-0.333794	0.503131	0.863344	-11.4696	-0.173435	0.611091	0.888742	-11.4358	-0.105759	0.648654	0.995065	-11.6702	0.232896	0.903799	1	-11.6027	0.228036	0.665822	0.93825	-11.5225	0.0676802	0.849768	0.961761
PST130_00854	-13.574	-0.313697	0.533444	0.879496	-13.2468	0.340685	0.42191	0.776863	-13.2887	0.256897	0.421548	0.935075	-13.4524	0.68272	0.415296	0.858478	-13.4456	0.570618	0.19928	0.56492	-13.1184	-0.0837573	0.739647	0.922978
PST130_00855	ND	ND	ND	ND	ND	ND	ND	ND	-23.1862	2.21126	0.00403056	0.0407854	ND	ND	ND	ND	-24.1665	4.18004	0.0190484	0.110711	-22.6335	1.1302	0.0640478	0.214368
[truncated: 17,172 more rows]
