# Supplementary material for: Field pathogenomics reveals the emergence of a diverse wheat yellow rust population
Source: Genome Biol. 2015 Feb 25;16(1):23. doi: 10.1186/s13059-015-0590-8 (PMC4342793; doi:10.1186/s13059-015-0590-8)
Supplement: Additional file 2: — Distribution of biallelic read counts. (a,c) Read frequency at biallelic single nucleotide polymorphisms (SNPs) for a gDNA sample known to consist of multiple mixed genotypes. The presence of several alleles with three copies and the presence of an uneven frequency distribution are indicators of more than a single genotype in the sample. (b,d) Read frequency at biallelic SNPs for a purified gDNA sample that consists of only a single PST genotype. The even frequency distribution and presence of only two alleles support the presence of a single genotype in the sample. The mode for each distribution is given in parentheses. [file 13059_2015_590_MOESM2_ESM.zip]

Archive with 1 entries (1 files):
- 9699915981386682_add2.eps
