# Supplementary material for: Field pathogenomics reveals the emergence of a diverse wheat yellow rust population
Source: Genome Biol. 2015 Feb 25;16(1):23. doi: 10.1186/s13059-015-0590-8 (PMC4342793; doi:10.1186/s13059-015-0590-8)
Supplement: Additional file 3: — Distribution of biallelic read counts for purified UK isolates subjected to full genome sequencing. The 16 purified UK PST isolates that were selected for genome sequencing show varying patterns of read frequencies for biallelic single nucleotide polymorphisms. The mode for each distribution is given in parentheses. [file 13059_2015_590_MOESM3_ESM.zip]

Archive with 1 entries (1 files):
- 9699915981386682_add3.eps
