# Supplementary material for: Field pathogenomics reveals the emergence of a diverse wheat yellow rust population
Source: Genome Biol. 2015 Feb 25;16(1):23. doi: 10.1186/s13059-015-0590-8 (PMC4342793; doi:10.1186/s13059-015-0590-8)
Supplement: Additional file 4: — All PST-infected plant samples consist of a single PST genotype. Distribution of biallelic single nucleotide polymorphism read frequencies for all 39 2013 PST field samples (RNA-seq). The mode for each distribution is given in parentheses. [file 13059_2015_590_MOESM4_ESM.zip]

Archive with 1 entries (1 files):
- 9699915981386682_add4.eps
