# Supplementary material for: Field pathogenomics reveals the emergence of a diverse wheat yellow rust population
Source: Genome Biol. 2015 Feb 25;16(1):23. doi: 10.1186/s13059-015-0590-8 (PMC4342793; doi:10.1186/s13059-015-0590-8)
Supplement: Additional file 6: — PST 2013 field isolates can be partitioned into four distinct population clusters based on their genotypes. (a) Application of the discriminant analysis of principal components (DAPC) multivariate method to 34,764 biallelic SNP sites defined the population structure and identified four groups of genetically related PST isolates. (b) Bayesian-based clustering of the full 34,806 synonymous SNP sites using the program STRUCTURE classified the PST isolates into four population clusters, which differed in partitioning of two isolates (PST-13/120 and PST-13/27) when compared with the DAPC assignment. [file 13059_2015_590_MOESM6_ESM.zip]

Archive with 1 entries (1 files):
- 9699915981386682_add6.eps
