# Supplementary material for: Field pathogenomics reveals the emergence of a diverse wheat yellow rust population
Source: Genome Biol. 2015 Feb 25;16(1):23. doi: 10.1186/s13059-015-0590-8 (PMC4342793; doi:10.1186/s13059-015-0590-8)
Supplement: Additional file 8: — Variation in expression profiles between members of a single PST population cluster are minimal. (a) Of approximately 1,500 to 2,000 highly expressed genes within each population cluster, >99.7% were expressed by all members of the cluster. (b) Variation between members of a population cluster in expression levels for individual genes was low and comparable between clusters. [file 13059_2015_590_MOESM8_ESM.zip]

Archive with 1 entries (1 files):
- 9699915981386682_add8.eps
