# Supplementary material for: Field pathogenomics reveals the emergence of a diverse wheat yellow rust population
Source: Genome Biol. 2015 Feb 25;16(1):23. doi: 10.1186/s13059-015-0590-8 (PMC4342793; doi:10.1186/s13059-015-0590-8)
Supplement: Additional file 9: — Differential expression analysis reveals population cluster-specific expression profiles. (a) There were 49 to 254 genes significantly down-regulated and 122 to 240 genes significantly up-regulated for all isolates within a particular population cluster. Differential expression analysis was undertaken using Fisher’s exact test from the edgeR package to identify genes that were significantly differentially regulated between the four population clusters (false discovery rate <0.05; P-value <0.05). (b) Of the significantly up- or down-regulated genes, between 8.5 and 45.9% could be annotated with potential structural or enzymatic functions based on sequence similarity searches. (c) The effector candidate PST130_08031 was significantly down-regulated by isolates of cluster III. [file 13059_2015_590_MOESM9_ESM.zip]

Archive with 1 entries (1 files):
- 9699915981386682_add9.eps
