# Supplementary material for: Field pathogenomics reveals the emergence of a diverse wheat yellow rust population
Source: Genome Biol. 2015 Feb 25;16(1):23. doi: 10.1186/s13059-015-0590-8 (PMC4342793; doi:10.1186/s13059-015-0590-8)
Supplement: Additional file 10: — SNP markers developed from the field pathogenomics data could differentiate the four emergent PST lineages. Of the fifteen KASP assays developed, 11 could be used to differentiate particular lineages within the emergent PST population in the UK. Each closed circle represents the genotype of a single PST field sample. Blue circles, X:X; green circles, X:Y; red circles, Y:Y; open circles, H20 negative control; grey circles, not determined. Where shown, background color reflects grouping of field samples within particular population clusters: cluster 1 = pink; cluster 2 = green; cluster 3 = blue; cluster 4 = red. Numbers reflect population clusters within each genotype group. [file 13059_2015_590_MOESM10_ESM.zip]

Archive with 1 entries (1 files):
- 9699915981386682_add10.eps
